# Supplementary material for: Asymmetric gating of a human hetero-pentameric glycine receptor
Source: Nat Commun. 2023 Oct 11;14:6377. doi: 10.1038/s41467-023-42051-6 (PMC10567788; doi:10.1038/s41467-023-42051-6)
Supplement: Supplementary file 4 — Source Data [file 41467_2023_42051_MOESM4_ESM.xlsx]

## Sheet: fig1b
	α1emβem		α1wtβwt
glycine concentration(μM)	average	SEM	average	SEM
0	0	0.000174786	0	0.000207887
10	0.00948	0.00345	0.00772	0.000790777
30	0.06922	0.01693	0.06602	0.01569
100	0.51181	0.03167	0.49258	0.02503
200	0.74967	0.02573	0.72157	0.02357
600	0.88589	0.02818	0.87034	0.02232
2000	1	0.000174786	1	0.000174786
					nnnnn

## Sheet: fig2m
fig2m	apo state		gly-1(open)state		gly-2(expanded open) state		gly-3(desensitized) state		7mly
	pore radius(Å)	distance along poreÅ	pore radius(Å)	distance along poreÅ	pore radius(Å)	distance along poreÅ	pore radius(Å)	distance along poreÅ	pore radius(Å)	distance along poreÅ
	6.2808	-10.48	5.0174	-9.3154	5.9032	-10	5.8218	-10.0144	5.8218	-10.2344
	5.7977	-9.9501	5.0233	-8.7929	6.026	-9.5345	4.8009	-8.0521	4.8009	-8.7521
	5.3186	-9.4201	5.0147	-8.2703	6.0072	-9.0691	4.3928	-7.8	4.3928	-8.2698
	5.0055	-8.8902	4.863	-7.7478	5.834	-8.6036	4.7796	-7.73	3.991	-7.7875
	5.0164	-8.3602	4.528	-7.2253	5.7356	-8.1382	4.3901	-7.2523	3.602	-7.3052
	4.67	-7.8303	4.2177	-6.7028	5.6418	-7.6727	4.0202	-6.7747	3.2434	-6.8229
	4.2775	-7.3003	3.9431	-6.1802	5.5299	-7.2073	3.6643	-6.297	2.8973	-6.3406
	3.9029	-6.7703	3.7105	-5.6577	5.4534	-6.7418	3.3275	-5.8193	2.5861	-5.8583
	3.5467	-6.2404	3.5128	-5.1352	5.2928	-6.2764	3.0182	-5.3417	2.3164	-5.376
	3.2061	-5.7104	3.3408	-4.6126	5.1121	-5.8109	2.7438	-4.864	2.081	-4.8937
	2.9107	-5.1805	3.2195	-4.0901	5.0412	-5.3455	2.5039	-4.3863	1.9027	-4.4115
	2.6669	-4.6505	3.1677	-3.5676	5.0003	-4.88	2.3083	-3.9087	1.7845	-3.9292
	2.4719	-4.1205	3.1245	-3.0451	4.9802	-4.4145	2.1573	-3.431	1.7176	-3.4469
	2.3172	-3.5906	3.0185	-2.5225	4.8059	-3.9491	2.0684	-2.9533	1.7084	-2.9646
	2.2155	-3.0606	2.9722	-2	4.6605	-3.4836	2.0394	-2.4757	1.6783	-2.4823
	2.0833	-2.5307	3.0246	-1.4775	4.5469	-3.0182	2.0032	-1.998	1.6244	-2
	2.0494	-2.0007	3.1419	-0.955	4.4451	-2.5527	2.0229	-1.5203	1.6334	-1.5177
	2.0551	-1.4708	3.3263	-0.4324	4.3244	-2.0873	2.0994	-1.0427	1.7045	-1.0354
	2.1586	-0.9408	3.3632	0.0901	4.2053	-1.6218	2.1788	-0.565	1.8499	-0.5531
	2.3136	-0.4108	3.3694	0.6126	4.1222	-1.1564	2.3185	-0.0873	2.0482	-0.0708
	2.4969	0.1191	3.4326	1.1352	4.0786	-0.6909	2.4739	0.3903	2.2997	0.4115
	2.6624	0.6491	3.5788	1.6577	4.0717	-0.2254	2.633	0.868	2.5894	0.8937
	2.88	1.179	3.8265	2.1802	4.1122	0.24	2.8492	1.3457	2.9139	1.376
	3.1492	1.709	4.0111	2.7027	4.188	0.7055	3.1089	1.8233	3.2051	1.8583
	3.3877	2.239	4.0069	3.2253	4.2519	1.1709	3.4093	2.301	3.4873	2.3406
	3.4494	2.7689	3.894	3.7478	4.296	1.6364	3.6843	2.7787	3.7234	2.8229
	3.4729	3.2989	3.8438	4.2703	4.2616	2.1018	3.8982	3.2563	3.77	3.3052
	3.405	3.8288	3.8473	4.7929	4.2422	2.5673	3.9592	3.734	3.8188	3.7875
	3.2826	4.3588	3.8869	5.3154	4.1498	3.0327	3.9097	4.2117	3.8415	4.2698
	3.0819	4.8887	3.9641	5.8379	4.0679	3.4982	3.894	4.6893	3.8258	4.7521
	2.9417	5.4187	4.0909	6.3604	4.0233	3.9636	3.9218	5.167	3.8463	5.2344
	2.664	5.9487	4.2674	6.883	4.0158	4.4291	3.9904	5.6447	3.9095	5.7166
	2.4716	6.4786	4.2563	7.4055	4.04	4.8946	4.1054	6.1223	3.9734	6.1989
	2.2898	7.0086	4.2174	7.928	4.1112	5.36	4.1232	6.6	3.8875	6.6812
	2.1362	7.5385	4.1364	8.4505	4.1693	5.8255	4.1084	7.0777	3.8099	7.1635
	1.9748	8.0685	4.0567	8.9731	4.262	6.2909	4.1454	7.5553	3.684	7.6458
	1.8868	8.5984	4.0243	9.4956	4.3896	6.7564	4.2007	8.033	3.602	8.1281
	1.8774	9.1284	3.9932	10.0181	4.5184	7.2218	4.0045	8.5107	3.492	8.6104
	1.9484	9.6584	3.7926	10.5407	4.4462	7.6873	3.8699	8.9883	3.398	9.0927
	2.0766	10.1883	3.6566	11.0632	4.3651	8.1527	3.7626	9.466	3.3801	9.575
	2.0943	10.7183	3.6052	11.5857	4.319	8.6182	3.5992	9.9437	3.4178	10.0573
	1.8174	11.2482	3.6281	12.1082	4.2451	9.0837	3.457	10.4213	3.4872	10.5396
	1.6013	11.7782	3.7231	12.6308	4.1693	9.5491	3.2853	10.899	3.5331	11.0218
	1.5285	12.3082	3.7407	13.1533	4.1304	10.0146	3.1615	11.3767	3.4137	11.5041
	1.6108	12.8381	3.793	13.6758	3.9841	10.48	3.0756	11.8543	3.3364	11.9864
	1.6081	13.3681	3.8838	14.1984	3.8843	10.9455	3.0517	12.332	3.2824	12.4687
	1.55	13.898	4.034	14.7209	3.8211	11.4109	3.071	12.8097	3.2424	12.951
	1.5767	14.428	4.217	15.2434	3.8037	11.8764	3.1096	13.2873	3.2572	13.4333
	1.6814	14.9579	4.4406	15.7659	3.8333	12.3418	3.1824	13.765	3.3231	13.9156
	1.776	15.4879	4.6998	16.2885	3.8944	12.8073	3.3042	14.2427	3.4184	14.3979
	1.9149	16.0179	4.9179	16.811	3.9825	13.2727	3.4582	14.7203	3.5272	14.8802
	2.1203	16.5478	4.8893	17.3335	4.0648	13.7382	3.6542	15.198	3.674	15.3625
	2.3807	17.0778	4.9136	17.8561	4.1856	14.2037	3.8885	15.6757	3.8681	15.8448
	2.6822	17.6077	4.809	18.3786	4.3389	14.6691	4.1453	16.1533	4.0886	16.327
	2.7151	18.1377	4.6799	18.9011	4.5205	15.1346	4.4282	16.631	4.3294	16.8093
	2.7994	18.6677	4.6034	19.4236	4.7338	15.6	4.6575	17.1087	4.5924	17.2916
	2.6948	19.1976	4.5391	19.9462	4.9788	16.0655	4.575	17.5863	4.7671	17.7739
	2.4979	19.7276	4.522	20.4687	5.2409	16.5309	4.4511	18.064	4.8162	18.2562
	2.3685	20.2575	4.5413	20.9912	5.4446	16.9964	4.3508	18.5417	4.7248	18.7385
	2.3015	20.7875	4.5413	21.5137	5.2801	17.4618	4.2919	19.0193	4.6664	19.2208
	2.308	21.3174	4.5858	22.0363	5.1732	17.9273	4.2714	19.497	4.586	19.7031
	2.3945	21.8474	4.6724	22.5588	5.0732	18.3927	4.2904	19.9747	4.4961	20.1854
	2.5378	22.3774	4.7968	23.0813	5.0435	18.8582	4.3433	20.4523	4.4547	20.6677
	2.7085	22.9073	4.9684	23.6039	5.0556	19.3237	4.3997	20.93	4.4364	21.1499
	2.763	23.4373	5.0699	24.1264	5.0032	19.7891	4.4981	21.4077	4.4728	21.6322
	2.8966	23.9672	5.0164	24.6489	5.0145	20.2546	4.6271	21.8853	4.5405	22.1145
	3.1155	24.4972	5.0217	25.1714	5.02	20.72	4.7401	22.363	4.6554	22.5968
	3.1481	25.0272	5.0613	25.694	4.9926	21.1855	4.8554	22.8407	4.8	23.0791
	3.1363	25.5571	5.1303	26.2165	4.9417	21.6509	5.0014	23.3183	4.9743	23.5614
	3.1913	26.0871	5.2443	26.739	4.923	22.1164	5.1371	23.796	5.1529	24.0437
	3.3132	26.617	5.4047	27.2616	4.9276	22.5818	5.093	24.2737	5.4259	24.526
	3.4911	27.147	5.6307	27.7841	4.9577	23.0473	5.1175	24.7513	5.2721	25.0083
	3.5436	27.6769	5.807	28.3066	5.0063	23.5128	5.1265	25.229	5.3011	25.4906
	3.6685	28.2069	6.0473	28.8291	5.0954	23.9782	5.2103	25.7067	5.3884	25.9729
	3.8132	28.7369	6.3577	29.3517	5.1696	24.4437	5.3096	26.1843	5.5095	26.4551
	3.7137	29.2668	6.6345	29.8742	5.1798	24.9091	5.4333	26.662	5.6873	26.9374
	3.5844	29.7968	6.7572	30.3967	5.2374	25.3746	5.5469	27.1397	5.923	27.4197
	3.4312	30.3267	6.8695	30.9192	5.2472	25.84	5.7261	27.6173	6.1314	27.902
	3.3432	30.8567			5.2964	26.3055	5.9129	28.095	6.4082	28.3843
					5.4395	26.7709	6.1428	28.5727	6.342	28.8666
					5.4798	27.2364	6.3597	29.0503	6.2706	29.3489
					5.5619	27.7018	6.4554	29.528	6.1803	29.8312
					5.6754	28.1673	6.4064	30.0056	6.0941	30.3135
					5.764	28.6328	6.4132	30.4833	6.1071	30.7958
					5.9229	29.0982	6.4414	30.961
					6.0091	29.5637	6.4586	31.4386
					6.1158	30.0291
					6.2353	30.4946
					6.4066	30.96
					6.4066	30.96

## Sheet: fig3d
α1emβem		α1emF207Aβem			1α1emF207Aβem:1α1emβem		α1emR65Dβem		1α1emR65Dβem:1α1emβem		α1emβemY231A		α1emβemR86T		α1emβemR86TY231A
average	SEM	glycine con	average	SEM	average	SEM	average	SEM	average	SEM	average	SEM	average	SEM	average	SEM
0	0.000174786	0	0	0.000207887	0	0.000207887	0	0.000207887	0	0.000207887	0	0.000207887	0	0.000207887	0	0.000207887
0.00948	0.00345	10	0.0082	0.0013	0.00193	0.000379487	0.00532	0.00080218	0.0025	0.000729902	0.00406	0.00128	0.00348	0.000739497	0.00178	0.000532962
0.06922	0.01693	30	0.0275	0.0027	0.00815	0.00317	0.05169	0.01784	0.00896	0.00284	0.01638	0.00651	0.0144	0.00199	0.02088	0.00631
0.51181	0.03167	100	0.06584	0.01094	0.0747	0.01063	0.13714	0.02444	0.0336	0.01174	0.09058	0.03412	0.10004	0.01373	0.09418	0.02283
0.74967	0.02573	200	0.2287	0.02849	0.53169	0.05936	0.23354	0.03813	0.5577	0.09127	0.4578	0.0802	0.77257	0.0334	0.46666	0.06062
0.88589	0.02818	600	0.55632	0.024	0.89609	0.0748	0.39449	0.0409	0.90935	0.04489	0.90527	0.02446	0.96684	0.01583	0.75924	0.04708
1	0.000174786	2000	1	0	0.99558	0.00442	1	0	0.9936	0.00413	0.99727	0.00253	0.992	0.0061	1	0
--										--

## Sheet: fig5b
	a1embem		a1emR271Abem		a1emR271Ebem
glycine concentration(μM)	average	SEM	average	SEM	average	SEM
0	0	0.000174786	0	0.000207887	0	0.000207887
10	0.00948	0.00345	0.00217	0.000296656	0.00141	0.000529871
30	0.06922	0.01693	0.01284	0.002	0.10503	0.02438
100	0.51181	0.03167	0.02933	0.00751	0.47286	0.04656
200	0.74967	0.02573	0.04993	0.01157	0.74681	0.05851
600	0.88589	0.02818	0.14378	0.02673	0.99816	0.00184
2000	1	0	1	0	0.95643	0.0947

## Sheet: figs1c
α1emβem		α1wtβem
Elution volume(ml)	Internsity(mV)	Elution volume(ml)	Internsity(mV)
0	-0.042	0	-0.04
0.00417	-0.042	0.00417	-0.04
0.00834	-0.01	0.00834	0.002
0.0125	-0.009	0.0125	0.006
0.01666	-0.016	0.01666	0.008
0.02083	-0.022	0.02083	0.005
0.025	-0.024	0.025	0.002
0.02917	-0.02	0.02917	0.002
0.03333	-0.013	0.03333	0.006
0.0375	-0.009	0.0375	0.01
0.04167	-0.01	0.04167	0.012
0.04584	-0.013	0.04584	0.011
0.05	-0.016	0.05	0.005
0.05416	-0.018	0.05416	-0.002
0.05833	-0.016	0.05833	-0.007
0.0625	-0.012	0.0625	-0.009
0.06667	-0.011	0.06667	-0.006
0.07083	-0.013	0.07083	-0.004
0.075	-0.015	0.075	-0.008
0.07916	-0.015	0.07916	-0.009
0.08334	-0.017	0.08334	-0.011
0.0875	-0.019	0.0875	-0.012
0.09166	-0.02	0.09166	-0.01
0.09584	-0.021	0.09584	-0.004
0.1	-0.022	0.1	-0.003
0.10416	-0.026	0.10416	-0.01
0.10834	-0.031	0.10834	-0.015
0.1125	-0.035	0.1125	-0.017
0.11667	-0.04	0.11667	-0.022
0.12084	-0.042	0.12084	-0.021
0.125	-0.041	0.125	-0.016
0.12917	-0.037	0.12917	-0.02
0.13334	-0.033	0.13334	-0.029
0.1375	-0.03	0.1375	-0.036
0.14167	-0.03	0.14167	-0.045
0.14583	-0.033	0.14583	-0.051
0.15	-0.039	0.15	-0.055
0.15417	-0.043	0.15417	-0.056
0.15834	-0.044	0.15834	-0.047
0.1625	-0.039	0.1625	-0.032
0.16667	-0.033	0.16667	-0.023
0.17083	-0.028	0.17083	-0.024
0.175	-0.025	0.175	-0.026
0.17916	-0.021	0.17916	-0.028
0.18334	-0.018	0.18334	-0.031
0.1875	-0.024	0.1875	-0.033
0.19167	-0.034	0.19167	-0.035
0.19584	-0.04	0.19584	-0.038
0.2	-0.042	0.2	-0.04
0.20417	-0.046	0.20417	-0.04
0.20833	-0.052	0.20833	-0.037
0.2125	-0.051	0.2125	-0.034
0.21667	-0.048	0.21667	-0.037
0.22084	-0.052	0.22084	-0.041
0.225	-0.06	0.225	-0.045
0.22917	-0.066	0.22917	-0.052
0.23333	-0.071	0.23333	-0.059
0.2375	-0.072	0.2375	-0.063
0.24166	-0.075	0.24166	-0.065
0.24584	-0.084	0.24584	-0.065
0.25	-0.088	0.25	-0.065
0.25416	-0.083	0.25416	-0.064
0.25833	-0.075	0.25833	-0.063
0.2625	-0.069	0.2625	-0.061
0.26666	-0.063	0.26666	-0.062
0.27083	-0.063	0.27083	-0.069
0.275	-0.069	0.275	-0.075
0.27917	-0.074	0.27917	-0.077
0.28334	-0.074	0.28334	-0.078
0.2875	-0.073	0.2875	-0.078
0.29167	-0.068	0.29167	-0.084
0.29584	-0.063	0.29584	-0.091
0.3	-0.064	0.3	-0.092
0.30417	-0.07	0.30417	-0.088
0.30834	-0.071	0.30834	-0.084
0.3125	-0.068	0.3125	-0.085
0.31666	-0.067	0.31666	-0.086
0.32083	-0.07	0.32083	-0.085
0.325	-0.074	0.325	-0.085
0.32916	-0.079	0.32916	-0.091
0.33333	-0.081	0.33333	-0.1
0.3375	-0.085	0.3375	-0.108
0.34167	-0.086	0.34167	-0.117
0.34584	-0.081	0.34584	-0.123
0.35	-0.076	0.35	-0.125
0.35417	-0.072	0.35417	-0.129
0.35834	-0.068	0.35834	-0.129
0.3625	-0.067	0.3625	-0.12
0.36667	-0.07	0.36667	-0.106
0.37084	-0.073	0.37084	-0.095
0.375	-0.076	0.375	-0.092
0.37916	-0.078	0.37916	-0.098
0.38333	-0.079	0.38333	-0.109
0.3875	-0.08	0.3875	-0.115
0.39166	-0.079	0.39166	-0.114
0.39583	-0.076	0.39583	-0.107
0.4	-0.077	0.4	-0.101
0.40417	-0.083	0.40417	-0.096
0.40834	-0.09	0.40834	-0.088
0.4125	-0.096	0.4125	-0.084
0.41667	-0.097	0.41667	-0.087
0.42084	-0.093	0.42084	-0.092
0.425	-0.092	0.425	-0.091
0.42917	-0.092	0.42917	-0.085
0.43334	-0.088	0.43334	-0.082
0.4375	-0.084	0.4375	-0.085
0.44166	-0.088	0.44166	-0.095
0.44583	-0.095	0.44583	-0.103
0.45	-0.101	0.45	-0.11
0.45416	-0.103	0.45416	-0.118
0.45833	-0.105	0.45833	-0.127
0.4625	-0.112	0.4625	-0.135
0.46667	-0.12	0.46667	-0.139
0.47084	-0.122	0.47084	-0.138
0.475	-0.119	0.475	-0.131
0.47917	-0.114	0.47917	-0.12
0.48334	-0.111	0.48334	-0.113
0.4875	-0.112	0.4875	-0.113
0.49167	-0.113	0.49167	-0.118
0.49584	-0.111	0.49584	-0.127
0.5	-0.111	0.5	-0.134
0.50416	-0.118	0.50416	-0.136
0.50833	-0.122	0.50833	-0.138
0.5125	-0.048	0.5125	-0.03
0.51667	-0.001	0.51667	-0.006
0.52084	-0.006	0.52084	-0.008
0.525	-0.011	0.525	-0.003
0.52917	-0.016	0.52917	0.005
0.53334	-0.019	0.53334	0.011
0.5375	-0.016	0.5375	0.015
0.54166	-0.009	0.54166	0.016
0.54583	0	0.54583	0.009
0.55	0.008	0.55	0
0.55417	0.013	0.55417	-0.006
0.55834	0.017	0.55834	-0.007
0.5625	0.018	0.5625	-0.006
0.56666	0.014	0.56666	-0.004
0.57083	0.008	0.57083	-0.004
0.575	0.005	0.575	-0.01
0.57917	0.003	0.57917	-0.018
0.58334	0.001	0.58334	-0.021
0.5875	0.001	0.5875	-0.017
0.59167	0.006	0.59167	-0.01
0.59584	0.011	0.59584	-0.007
0.6	0.01	0.6	-0.008
0.60416	0.008	0.60416	-0.013
0.60833	0.005	0.60833	-0.02
0.6125	-0.001	0.6125	-0.019
0.61667	-0.008	0.61667	-0.012
0.62084	-0.015	0.62084	-0.015
0.625	-0.021	0.625	-0.027
0.62916	-0.023	0.62916	-0.035
0.63333	-0.021	0.63333	-0.036
0.6375	-0.012	0.6375	-0.031
0.64167	-0.004	0.64167	-0.028
0.64584	-0.001	0.64584	-0.025
0.65	-0.001	0.65	-0.017
0.65417	0.001	0.65417	-0.012
0.65834	-0.002	0.65834	-0.014
0.6625	-0.01	0.6625	-0.02
0.66666	-0.016	0.66666	-0.023
0.67083	-0.017	0.67083	-0.019
0.675	-0.021	0.675	-0.016
0.67917	-0.026	0.67917	-0.017
0.68334	-0.025	0.68334	-0.022
0.6875	-0.019	0.6875	-0.028
0.69166	-0.014	0.69166	-0.031
0.69583	-0.015	0.69583	-0.031
0.7	-0.018	0.7	-0.029
0.70417	-0.018	0.70417	-0.027
0.70834	-0.014	0.70834	-0.028
0.7125	-0.009	0.7125	-0.032
0.71667	-0.002	0.71667	-0.034
0.72084	0.002	0.72084	-0.033
0.725	-0.001	0.725	-0.033
0.72916	-0.01	0.72916	-0.037
0.73333	-0.019	0.73333	-0.042
0.7375	-0.025	0.7375	-0.044
0.74167	-0.028	0.74167	-0.044
0.74584	-0.03	0.74584	-0.04
0.75	-0.03	0.75	-0.033
0.75416	-0.027	0.75416	-0.03
0.75833	-0.025	0.75833	-0.028
0.7625	-0.025	0.7625	-0.023
0.76667	-0.026	0.76667	-0.022
0.77084	-0.026	0.77084	-0.029
0.775	-0.023	0.775	-0.031
0.77917	-0.025	0.77917	-0.027
0.78334	-0.038	0.78334	-0.023
0.7875	-0.051	0.7875	-0.023
0.79166	-0.054	0.79166	-0.023
0.79583	-0.051	0.79583	-0.025
0.8	-0.046	0.8	-0.03
0.80417	-0.045	0.80417	-0.033
0.80834	-0.045	0.80834	-0.034
0.8125	-0.047	0.8125	-0.039
0.81666	-0.049	0.81666	-0.044
0.82083	-0.05	0.82083	-0.042
0.825	-0.051	0.825	-0.037
0.82917	-0.049	0.82917	-0.032
0.83334	-0.044	0.83334	-0.031
0.8375	-0.038	0.8375	-0.033
0.84167	-0.037	0.84167	-0.037
0.84584	-0.039	0.84584	-0.039
0.85	-0.039	0.85	-0.041
0.85416	-0.033	0.85416	-0.043
0.85833	-0.027	0.85833	-0.041
0.8625	-0.027	0.8625	-0.04
0.86667	-0.031	0.86667	-0.042
0.87084	-0.03	0.87084	-0.041
0.875	-0.028	0.875	-0.04
0.87916	-0.029	0.87916	-0.041
0.88333	-0.035	0.88333	-0.042
0.8875	-0.041	0.8875	-0.047
0.89167	-0.042	0.89167	-0.055
0.89584	-0.042	0.89584	-0.061
0.9	-0.044	0.9	-0.064
0.90417	-0.043	0.90417	-0.067
0.90834	-0.044	0.90834	-0.073
0.9125	-0.046	0.9125	-0.074
0.91666	-0.045	0.91666	-0.073
0.92083	-0.041	0.92083	-0.07
0.925	-0.036	0.925	-0.065
0.92917	-0.03	0.92917	-0.059
0.93334	-0.029	0.93334	-0.055
0.9375	-0.031	0.9375	-0.054
0.94166	-0.035	0.94166	-0.055
0.94583	-0.04	0.94583	-0.055
0.95	-0.045	0.95	-0.057
0.95417	-0.053	0.95417	-0.061
0.95834	-0.061	0.95834	-0.063
0.9625	-0.064	0.9625	-0.061
0.96667	-0.064	0.96667	-0.056
0.97084	-0.064	0.97084	-0.051
0.975	-0.061	0.975	-0.049
0.97916	-0.053	0.97916	-0.049
0.98333	-0.043	0.98333	-0.048
0.9875	-0.041	0.9875	-0.047
0.99167	-0.043	0.99167	-0.047
0.99584	-0.044	0.99584	-0.044
1	-0.047	1	-0.04
1.00417	-0.045	1.00417	-0.042
1.00834	-0.04	1.00834	-0.049
1.0125	-0.037	1.0125	-0.052
1.01666	-0.035	1.01666	-0.054
1.02083	-0.031	1.02083	-0.053
1.025	-0.031	1.025	-0.045
1.02917	-0.037	1.02917	-0.034
1.03333	-0.043	1.03333	-0.034
1.0375	-0.047	1.0375	-0.039
1.04167	-0.051	1.04167	-0.039
1.04584	-0.053	1.04584	-0.042
1.05	-0.051	1.05	-0.054
1.05417	-0.047	1.05417	-0.065
1.05834	-0.045	1.05834	-0.066
1.0625	-0.047	1.0625	-0.061
1.06667	-0.052	1.06667	-0.054
1.07084	-0.056	1.07084	-0.046
1.075	-0.06	1.075	-0.039
1.07916	-0.062	1.07916	-0.033
1.08333	-0.064	1.08333	-0.034
1.0875	-0.066	1.0875	-0.043
1.09167	-0.069	1.09167	-0.05
1.09583	-0.067	1.09583	-0.051
1.1	-0.064	1.1	-0.047
1.10417	-0.064	1.10417	-0.045
1.10834	-0.064	1.10834	-0.046
1.1125	-0.061	1.1125	-0.045
1.11667	-0.057	1.11667	-0.043
1.12084	-0.055	1.12084	-0.045
1.125	-0.058	1.125	-0.046
1.12917	-0.059	1.12917	-0.041
1.13334	-0.06	1.13334	-0.035
1.1375	-0.062	1.1375	-0.033
1.14166	-0.062	1.14166	-0.039
1.14583	-0.062	1.14583	-0.046
1.15	-0.061	1.15	-0.047
1.15417	-0.06	1.15417	-0.04
1.15833	-0.06	1.15833	-0.028
1.1625	-0.063	1.1625	-0.019
1.16667	-0.067	1.16667	-0.016
1.17084	-0.07	1.17084	-0.018
1.175	-0.068	1.175	-0.026
1.17917	-0.063	1.17917	-0.039
1.18334	-0.064	1.18334	-0.051
1.1875	-0.071	1.1875	-0.056
1.19167	-0.078	1.19167	-0.054
1.19584	-0.084	1.19584	-0.047
1.2	-0.085	1.2	-0.041
1.20416	-0.083	1.20416	-0.038
1.20833	-0.082	1.20833	-0.04
1.2125	-0.079	1.2125	-0.044
1.21667	-0.074	1.21667	-0.044
1.22083	-0.067	1.22083	-0.042
1.225	-0.061	1.225	-0.037
1.22917	-0.058	1.22917	-0.031
1.23334	-0.059	1.23334	-0.028
1.2375	-0.06	1.2375	-0.031
1.24167	-0.063	1.24167	-0.036
1.24584	-0.073	1.24584	-0.044
1.25	-0.079	1.25	-0.049
1.25417	-0.076	1.25417	-0.05
1.25834	-0.071	1.25834	-0.055
1.2625	-0.07	1.2625	-0.059
1.26666	-0.067	1.26666	-0.057
1.27083	-0.064	1.27083	-0.058
1.275	-0.067	1.275	-0.056
1.27917	-0.069	1.27917	-0.049
1.28333	-0.066	1.28333	-0.046
1.2875	-0.065	1.2875	-0.058
1.29167	-0.069	1.29167	-0.071
1.29584	-0.076	1.29584	-0.07
1.3	-0.083	1.3	-0.058
1.30417	-0.083	1.30417	-0.05
1.30834	-0.076	1.30834	-0.051
1.3125	-0.066	1.3125	-0.055
1.31667	-0.056	1.31667	-0.059
1.32084	-0.052	1.32084	-0.06
1.325	-0.057	1.325	-0.059
1.32916	-0.066	1.32916	-0.06
1.33333	-0.073	1.33333	-0.062
1.3375	-0.08	1.3375	-0.059
1.34167	-0.082	1.34167	-0.051
1.34583	-0.08	1.34583	-0.041
1.35	-0.078	1.35	-0.04
1.35417	-0.078	1.35417	-0.045
1.35834	-0.078	1.35834	-0.045
1.3625	-0.077	1.3625	-0.039
1.36667	-0.07	1.36667	-0.035
1.37084	-0.062	1.37084	-0.036
1.375	-0.058	1.375	-0.039
1.37917	-0.059	1.37917	-0.042
1.38334	-0.061	1.38334	-0.042
1.3875	-0.064	1.3875	-0.04
1.39166	-0.067	1.39166	-0.044
1.39583	-0.07	1.39583	-0.051
1.4	-0.072	1.4	-0.054
1.40417	-0.072	1.40417	-0.052
1.40833	-0.072	1.40833	-0.05
1.4125	-0.073	1.4125	-0.051
1.41667	-0.076	1.41667	-0.054
1.42084	-0.079	1.42084	-0.059
1.425	-0.081	1.425	-0.064
1.42917	-0.084	1.42917	-0.063
1.43334	-0.085	1.43334	-0.056
1.4375	-0.084	1.4375	-0.051
1.44167	-0.083	1.44167	-0.051
1.44584	-0.084	1.44584	-0.059
1.45	-0.088	1.45	-0.064
1.45416	-0.094	1.45416	-0.061
1.45833	-0.098	1.45833	-0.059
1.4625	-0.098	1.4625	-0.062
1.46667	-0.095	1.46667	-0.068
1.47083	-0.093	1.47083	-0.074
1.475	-0.091	1.475	-0.075
1.47917	-0.09	1.47917	-0.072
1.48334	-0.089	1.48334	-0.07
1.4875	-0.087	1.4875	-0.069
1.49167	-0.082	1.49167	-0.067
1.49584	-0.077	1.49584	-0.067
1.5	-0.077	1.5	-0.071
1.50417	-0.081	1.50417	-0.079
1.50834	-0.083	1.50834	-0.082
1.5125	-0.084	1.5125	-0.08
1.51666	-0.086	1.51666	-0.079
1.52083	-0.088	1.52083	-0.071
1.525	-0.089	1.525	-0.059
1.52917	-0.09	1.52917	-0.058
1.53333	-0.089	1.53333	-0.065
1.5375	-0.091	1.5375	-0.071
1.54167	-0.098	1.54167	-0.075
1.54584	-0.102	1.54584	-0.076
1.55	-0.1	1.55	-0.08
1.55417	-0.095	1.55417	-0.082
1.55834	-0.092	1.55834	-0.076
1.5625	-0.088	1.5625	-0.071
1.56667	-0.084	1.56667	-0.069
1.57084	-0.084	1.57084	-0.067
1.575	-0.087	1.575	-0.07
1.57916	-0.094	1.57916	-0.082
1.58333	-0.099	1.58333	-0.092
1.5875	-0.1	1.5875	-0.089
1.59167	-0.102	1.59167	-0.079
1.59583	-0.104	1.59583	-0.071
1.6	-0.107	1.6	-0.068
1.60417	-0.109	1.60417	-0.07
1.60834	-0.107	1.60834	-0.071
1.6125	-0.102	1.6125	-0.071
1.61667	-0.1	1.61667	-0.075
1.62084	-0.1	1.62084	-0.082
1.625	-0.101	1.625	-0.085
1.62917	-0.104	1.62917	-0.082
1.63334	-0.105	1.63334	-0.078
1.6375	-0.108	1.6375	-0.07
1.64166	-0.112	1.64166	-0.058
1.64583	-0.114	1.64583	-0.05
1.65	-0.114	1.65	-0.048
1.65417	-0.114	1.65417	-0.055
1.65833	-0.112	1.65833	-0.065
1.6625	-0.105	1.6625	-0.073
1.66667	-0.102	1.66667	-0.08
1.67084	-0.102	1.67084	-0.082
1.675	-0.1	1.675	-0.074
1.67917	-0.098	1.67917	-0.064
1.68334	-0.097	1.68334	-0.054
1.6875	-0.096	1.6875	-0.048
1.69167	-0.094	1.69167	-0.05
1.69584	-0.091	1.69584	-0.06
1.7	-0.09	1.7	-0.065
1.70416	-0.09	1.70416	-0.067
1.70833	-0.09	1.70833	-0.074
1.7125	-0.093	1.7125	-0.079
1.71667	-0.097	1.71667	-0.077
1.72083	-0.101	1.72083	-0.069
1.725	-0.107	1.725	-0.055
1.72917	-0.111	1.72917	-0.041
1.73334	-0.11	1.73334	-0.037
1.7375	-0.111	1.7375	-0.045
1.74167	-0.111	1.74167	-0.058
1.74584	-0.106	1.74584	-0.066
1.75	-0.098	1.75	-0.065
1.75417	-0.098	1.75417	-0.059
1.75834	-0.104	1.75834	-0.063
1.7625	-0.108	1.7625	-0.071
1.76666	-0.109	1.76666	-0.076
1.77083	-0.111	1.77083	-0.078
1.775	-0.112	1.775	-0.08
1.77917	-0.112	1.77917	-0.08
1.78333	-0.114	1.78333	-0.08
1.7875	-0.119	1.7875	-0.078
1.79167	-0.121	1.79167	-0.078
1.79584	-0.122	1.79584	-0.079
1.8	-0.127	1.8	-0.078
1.80417	-0.131	1.80417	-0.074
1.80834	-0.131	1.80834	-0.07
1.8125	-0.134	1.8125	-0.069
1.81667	-0.14	1.81667	-0.069
1.82084	-0.141	1.82084	-0.067
1.825	-0.14	1.825	-0.063
1.82916	-0.142	1.82916	-0.059
1.83333	-0.139	1.83333	-0.059
1.8375	-0.128	1.8375	-0.064
1.84167	-0.112	1.84167	-0.068
1.84583	-0.101	1.84583	-0.075
1.85	-0.101	1.85	-0.087
1.85417	-0.105	1.85417	-0.095
1.85834	-0.107	1.85834	-0.097
1.8625	-0.109	1.8625	-0.095
1.86667	-0.114	1.86667	-0.092
1.87084	-0.122	1.87084	-0.089
1.875	-0.127	1.875	-0.088
1.87917	-0.13	1.87917	-0.086
1.88334	-0.134	1.88334	-0.086
1.8875	-0.139	1.8875	-0.091
1.89166	-0.143	1.89166	-0.095
1.89583	-0.148	1.89583	-0.089
1.9	-0.147	1.9	-0.076
1.90417	-0.137	1.90417	-0.064
1.90833	-0.124	1.90833	-0.055
1.9125	-0.111	1.9125	-0.058
1.91667	-0.105	1.91667	-0.07
1.92084	-0.111	1.92084	-0.075
1.925	-0.123	1.925	-0.068
1.92917	-0.128	1.92917	-0.063
1.93334	-0.128	1.93334	-0.066
1.9375	-0.129	1.9375	-0.074
1.94167	-0.133	1.94167	-0.083
1.94584	-0.136	1.94584	-0.088
1.95	-0.14	1.95	-0.088
1.95416	-0.14	1.95416	-0.085
1.95833	-0.138	1.95833	-0.081
1.9625	-0.135	1.9625	-0.077
1.96667	-0.129	1.96667	-0.077
1.97083	-0.124	1.97083	-0.082
1.975	-0.127	1.975	-0.085
1.97917	-0.132	1.97917	-0.084
1.98334	-0.137	1.98334	-0.082
1.9875	-0.14	1.9875	-0.082
1.99167	-0.142	1.99167	-0.082
1.99584	-0.142	1.99584	-0.08
2	-0.135	2	-0.079
2.00417	-0.124	2.00417	-0.08
2.00834	-0.12	2.00834	-0.082
2.0125	-0.125	2.0125	-0.081
2.01667	-0.131	2.01667	-0.08
2.02083	-0.132	2.02083	-0.082
2.025	-0.129	2.025	-0.086
2.02916	-0.126	2.02916	-0.091
2.03334	-0.124	2.03334	-0.097
2.0375	-0.122	2.0375	-0.106
2.04167	-0.116	2.04167	-0.114
2.04583	-0.111	2.04583	-0.114
2.05	-0.112	2.05	-0.109
2.05416	-0.119	2.05416	-0.101
2.05834	-0.126	2.05834	-0.098
2.0625	-0.132	2.0625	-0.103
2.06667	-0.137	2.06667	-0.112
2.07084	-0.142	2.07084	-0.116
2.075	-0.145	2.075	-0.118
2.07917	-0.145	2.07917	-0.119
2.08333	-0.145	2.08333	-0.117
2.0875	-0.144	2.0875	-0.107
2.09166	-0.142	2.09166	-0.099
2.09584	-0.14	2.09584	-0.102
2.1	-0.137	2.1	-0.108
2.10417	-0.137	2.10417	-0.108
2.10833	-0.14	2.10833	-0.108
2.1125	-0.142	2.1125	-0.11
2.11666	-0.143	2.11666	-0.108
2.12084	-0.144	2.12084	-0.106
2.125	-0.141	2.125	-0.109
2.12917	-0.134	2.12917	-0.114
2.13334	-0.129	2.13334	-0.117
2.1375	-0.131	2.1375	-0.118
2.14167	-0.136	2.14167	-0.12
2.14583	-0.139	2.14583	-0.121
2.15	-0.145	2.15	-0.119
2.15416	-0.151	2.15416	-0.116
2.15834	-0.158	2.15834	-0.116
2.1625	-0.162	2.1625	-0.12
2.16667	-0.16	2.16667	-0.123
2.17083	-0.157	2.17083	-0.124
2.175	-0.157	2.175	-0.124
2.17916	-0.16	2.17916	-0.124
2.18334	-0.161	2.18334	-0.124
2.1875	-0.163	2.1875	-0.125
2.19167	-0.166	2.19167	-0.124
2.19584	-0.165	2.19584	-0.121
2.2	-0.16	2.2	-0.122
2.20417	-0.153	2.20417	-0.127
2.20833	-0.145	2.20833	-0.13
2.2125	-0.141	2.2125	-0.131
2.21666	-0.139	2.21666	-0.128
2.22084	-0.134	2.22084	-0.126
2.225	-0.132	2.225	-0.123
2.22917	-0.13	2.22917	-0.12
2.23333	-0.131	2.23333	-0.122
2.2375	-0.137	2.2375	-0.131
2.24166	-0.142	2.24166	-0.139
2.24584	-0.14	2.24584	-0.137
2.25	-0.134	2.25	-0.127
2.25417	-0.135	2.25417	-0.116
2.25834	-0.146	2.25834	-0.114
2.2625	-0.155	2.2625	-0.118
2.26667	-0.153	2.26667	-0.123
2.27083	-0.149	2.27083	-0.126
2.275	-0.151	2.275	-0.127
2.27916	-0.154	2.27916	-0.131
2.28334	-0.158	2.28334	-0.142
2.2875	-0.163	2.2875	-0.155
2.29167	-0.166	2.29167	-0.162
2.29583	-0.164	2.29583	-0.162
2.3	-0.163	2.3	-0.161
2.30416	-0.164	2.30416	-0.16
2.30834	-0.162	2.30834	-0.157
2.3125	-0.161	2.3125	-0.149
2.31667	-0.16	2.31667	-0.144
2.32084	-0.161	2.32084	-0.146
2.325	-0.158	2.325	-0.148
2.32917	-0.152	2.32917	-0.146
2.33333	-0.149	2.33333	-0.148
2.3375	-0.153	2.3375	-0.155
2.34166	-0.16	2.34166	-0.162
2.34584	-0.162	2.34584	-0.167
2.35	-0.162	2.35	-0.167
2.35417	-0.162	2.35417	-0.161
2.35833	-0.164	2.35833	-0.158
2.3625	-0.168	2.3625	-0.16
2.36666	-0.168	2.36666	-0.158
2.37084	-0.167	2.37084	-0.149
2.375	-0.165	2.375	-0.14
2.37917	-0.163	2.37917	-0.138
2.38334	-0.164	2.38334	-0.138
2.3875	-0.168	2.3875	-0.144
2.39167	-0.166	2.39167	-0.153
2.39583	-0.157	2.39583	-0.154
2.4	-0.152	2.4	-0.149
2.40416	-0.152	2.40416	-0.15
2.40834	-0.152	2.40834	-0.155
2.4125	-0.154	2.4125	-0.156
2.41667	-0.161	2.41667	-0.153
2.42083	-0.17	2.42083	-0.147
2.425	-0.176	2.425	-0.143
2.42916	-0.178	2.42916	-0.145
2.43334	-0.176	2.43334	-0.152
2.4375	-0.175	2.4375	-0.159
2.44167	-0.177	2.44167	-0.158
2.44584	-0.18	2.44584	-0.157
2.45	-0.172	2.45	-0.16
2.45417	-0.158	2.45417	-0.159
2.45833	-0.148	2.45833	-0.158
2.4625	-0.149	2.4625	-0.162
2.46666	-0.156	2.46666	-0.165
2.47084	-0.161	2.47084	-0.164
2.475	-0.163	2.475	-0.162
2.47917	-0.16	2.47917	-0.163
2.48333	-0.157	2.48333	-0.162
2.4875	-0.156	2.4875	-0.159
2.49166	-0.157	2.49166	-0.162
2.49584	-0.16	2.49584	-0.168
2.5	-0.163	2.5	-0.171
2.50417	-0.166	2.50417	-0.174
2.50834	-0.172	2.50834	-0.179
2.5125	-0.175	2.5125	-0.181
2.51667	-0.173	2.51667	-0.18
2.52083	-0.172	2.52083	-0.175
2.525	-0.171	2.525	-0.165
2.52916	-0.171	2.52916	-0.157
2.53334	-0.173	2.53334	-0.154
2.5375	-0.177	2.5375	-0.154
2.54167	-0.18	2.54167	-0.157
2.54583	-0.181	2.54583	-0.164
2.55	-0.182	2.55	-0.17
2.55416	-0.183	2.55416	-0.175
2.55834	-0.181	2.55834	-0.176
2.5625	-0.179	2.5625	-0.173
2.56667	-0.177	2.56667	-0.167
2.57084	-0.174	2.57084	-0.162
2.575	-0.166	2.575	-0.163
2.57917	-0.155	2.57917	-0.167
2.58333	-0.146	2.58333	-0.17
2.5875	-0.143	2.5875	-0.171
2.59166	-0.144	2.59166	-0.172
2.59584	-0.153	2.59584	-0.177
2.6	-0.161	2.6	-0.185
2.60417	-0.163	2.60417	-0.192
2.60833	-0.164	2.60833	-0.194
2.6125	-0.165	2.6125	-0.193
2.61666	-0.164	2.61666	-0.189
2.62084	-0.161	2.62084	-0.179
2.625	-0.155	2.625	-0.167
2.62917	-0.151	2.62917	-0.163
2.63334	-0.153	2.63334	-0.168
2.6375	-0.161	2.6375	-0.179
2.64167	-0.166	2.64167	-0.186
2.64583	-0.165	2.64583	-0.184
2.65	-0.164	2.65	-0.179
2.65416	-0.162	2.65416	-0.178
2.65834	-0.163	2.65834	-0.176
2.6625	-0.168	2.6625	-0.177
2.66667	-0.171	2.66667	-0.18
2.67083	-0.174	2.67083	-0.18
2.675	-0.176	2.675	-0.181
2.67916	-0.174	2.67916	-0.189
2.68334	-0.171	2.68334	-0.201
2.6875	-0.174	2.6875	-0.213
2.69167	-0.18	2.69167	-0.219
2.69584	-0.185	2.69584	-0.22
2.7	-0.188	2.7	-0.219
2.70417	-0.186	2.70417	-0.221
2.70833	-0.183	2.70833	-0.221
2.7125	-0.182	2.7125	-0.215
2.71666	-0.185	2.71666	-0.208
2.72084	-0.187	2.72084	-0.204
2.725	-0.188	2.725	-0.205
2.72917	-0.185	2.72917	-0.205
2.73333	-0.179	2.73333	-0.199
2.7375	-0.173	2.7375	-0.191
2.74166	-0.172	2.74166	-0.185
2.74584	-0.175	2.74584	-0.182
2.75	-0.177	2.75	-0.18
2.75417	-0.178	2.75417	-0.183
2.75834	-0.178	2.75834	-0.189
2.7625	-0.177	2.7625	-0.199
2.76667	-0.172	2.76667	-0.206
2.77083	-0.163	2.77083	-0.202
2.775	-0.156	2.775	-0.192
2.77916	-0.157	2.77916	-0.186
2.78334	-0.166	2.78334	-0.185
2.7875	-0.18	2.7875	-0.186
2.79167	-0.191	2.79167	-0.187
2.79583	-0.194	2.79583	-0.186
2.8	-0.192	2.8	-0.185
2.80416	-0.184	2.80416	-0.184
2.80834	-0.168	2.80834	-0.18
2.8125	-0.15	2.8125	-0.179
2.81667	-0.144	2.81667	-0.179
2.82084	-0.147	2.82084	-0.18
2.825	-0.15	2.825	-0.183
2.82917	-0.154	2.82917	-0.189
2.83333	-0.158	2.83333	-0.193
2.8375	-0.163	2.8375	-0.198
2.84166	-0.167	2.84166	-0.202
2.84584	-0.167	2.84584	-0.207
2.85	-0.168	2.85	-0.21
2.85417	-0.171	2.85417	-0.209
2.85833	-0.171	2.85833	-0.208
2.8625	-0.173	2.8625	-0.212
2.86666	-0.18	2.86666	-0.213
2.87084	-0.185	2.87084	-0.211
2.875	-0.187	2.875	-0.214
2.87917	-0.184	2.87917	-0.216
2.88334	-0.172	2.88334	-0.215
2.8875	-0.159	2.8875	-0.211
2.89167	-0.154	2.89167	-0.205
2.89583	-0.156	2.89583	-0.197
2.9	-0.156	2.9	-0.189
2.90416	-0.159	2.90416	-0.189
2.90834	-0.166	2.90834	-0.195
2.9125	-0.172	2.9125	-0.197
2.91667	-0.176	2.91667	-0.192
2.92083	-0.178	2.92083	-0.187
2.925	-0.175	2.925	-0.183
2.92916	-0.165	2.92916	-0.185
2.93334	-0.156	2.93334	-0.189
2.9375	-0.155	2.9375	-0.189
2.94167	-0.16	2.94167	-0.187
2.94584	-0.167	2.94584	-0.188
2.95	-0.174	2.95	-0.19
2.95417	-0.175	2.95417	-0.191
2.95833	-0.17	2.95833	-0.196
2.9625	-0.167	2.9625	-0.205
2.96666	-0.17	2.96666	-0.214
2.97084	-0.176	2.97084	-0.221
2.975	-0.185	2.975	-0.223
2.97917	-0.189	2.97917	-0.225
2.98333	-0.187	2.98333	-0.231
2.9875	-0.187	2.9875	-0.236
2.99166	-0.19	2.99166	-0.234
2.99584	-0.191	2.99584	-0.233
3	-0.173	3	-0.236
3.00417	-0.142	3.00417	-0.233
3.00834	-0.129	3.00834	-0.222
3.0125	-0.14	3.0125	-0.216
3.01667	-0.155	3.01667	-0.214
3.02083	-0.167	3.02083	-0.213
3.025	-0.177	3.025	-0.216
3.02916	-0.182	3.02916	-0.22
3.03334	-0.185	3.03334	-0.22
3.0375	-0.187	3.0375	-0.218
3.04167	-0.187	3.04167	-0.218
3.04583	-0.191	3.04583	-0.219
3.05	-0.199	3.05	-0.22
3.05416	-0.204	3.05416	-0.224
3.05834	-0.206	3.05834	-0.232
3.0625	-0.206	3.0625	-0.238
3.06667	-0.203	3.06667	-0.242
3.07084	-0.2	3.07084	-0.245
3.075	-0.198	3.075	-0.244
3.07917	-0.199	3.07917	-0.239
3.08333	-0.198	3.08333	-0.235
3.0875	-0.199	3.0875	-0.229
3.09166	-0.201	3.09166	-0.225
3.09584	-0.203	3.09584	-0.226
3.1	-0.209	3.1	-0.226
3.10417	-0.219	3.10417	-0.226
3.10833	-0.225	3.10833	-0.229
3.1125	-0.224	3.1125	-0.23
3.11666	-0.22	3.11666	-0.225
3.12084	-0.218	3.12084	-0.221
3.125	-0.215	3.125	-0.221
3.12917	-0.213	3.12917	-0.221
3.13334	-0.213	3.13334	-0.219
3.1375	-0.214	3.1375	-0.219
3.14167	-0.215	3.14167	-0.219
3.14583	-0.214	3.14583	-0.218
3.15	-0.212	3.15	-0.221
3.15416	-0.21	3.15416	-0.227
3.15834	-0.21	3.15834	-0.234
3.1625	-0.213	3.1625	-0.242
3.16667	-0.216	3.16667	-0.244
3.17083	-0.218	3.17083	-0.238
3.175	-0.216	3.175	-0.232
3.17916	-0.213	3.17916	-0.231
3.18334	-0.209	3.18334	-0.236
3.1875	-0.208	3.1875	-0.242
3.19167	-0.212	3.19167	-0.238
3.19584	-0.215	3.19584	-0.234
3.2	-0.217	3.2	-0.238
3.20417	-0.218	3.20417	-0.245
3.20833	-0.217	3.20833	-0.248
3.2125	-0.21	3.2125	-0.245
3.21666	-0.198	3.21666	-0.241
3.22084	-0.186	3.22084	-0.239
3.225	-0.182	3.225	-0.24
3.22917	-0.184	3.22917	-0.235
3.23333	-0.186	3.23333	-0.224
3.2375	-0.191	3.2375	-0.22
3.24166	-0.2	3.24166	-0.223
3.24584	-0.21	3.24584	-0.225
3.25	-0.217	3.25	-0.226
3.25417	-0.221	3.25417	-0.228
3.25834	-0.223	3.25834	-0.23
3.2625	-0.224	3.2625	-0.229
3.26667	-0.224	3.26667	-0.231
3.27083	-0.222	3.27083	-0.233
3.275	-0.219	3.275	-0.233
3.27916	-0.212	3.27916	-0.23
3.28334	-0.204	3.28334	-0.226
3.2875	-0.196	3.2875	-0.228
3.29167	-0.194	3.29167	-0.235
3.29583	-0.199	3.29583	-0.242
3.3	-0.208	3.3	-0.24
3.30416	-0.212	3.30416	-0.235
3.30834	-0.213	3.30834	-0.232
3.3125	-0.211	3.3125	-0.231
3.31667	-0.206	3.31667	-0.226
3.32084	-0.2	3.32084	-0.22
3.325	-0.197	3.325	-0.221
3.32917	-0.201	3.32917	-0.23
3.33333	-0.21	3.33333	-0.239
3.3375	-0.217	3.3375	-0.242
3.34166	-0.219	3.34166	-0.245
3.34584	-0.217	3.34584	-0.248
3.35	-0.21	3.35	-0.25
3.35417	-0.2	3.35417	-0.247
3.35833	-0.191	3.35833	-0.238
3.3625	-0.188	3.3625	-0.233
3.36666	-0.189	3.36666	-0.233
3.37084	-0.195	3.37084	-0.234
3.375	-0.205	3.375	-0.237
3.37917	-0.209	3.37917	-0.244
3.38334	-0.207	3.38334	-0.254
3.3875	-0.212	3.3875	-0.258
3.39167	-0.219	3.39167	-0.251
3.39583	-0.224	3.39583	-0.24
3.4	-0.225	3.4	-0.236
3.40416	-0.222	3.40416	-0.239
3.40834	-0.222	3.40834	-0.247
3.4125	-0.224	3.4125	-0.251
3.41667	-0.224	3.41667	-0.247
3.42083	-0.225	3.42083	-0.242
3.425	-0.228	3.425	-0.241
3.42916	-0.228	3.42916	-0.243
3.43334	-0.225	3.43334	-0.246
3.4375	-0.222	3.4375	-0.252
3.44167	-0.219	3.44167	-0.258
3.44584	-0.217	3.44584	-0.258
3.45	-0.219	3.45	-0.255
3.45417	-0.222	3.45417	-0.255
3.45833	-0.225	3.45833	-0.258
3.4625	-0.227	3.4625	-0.26
3.46666	-0.226	3.46666	-0.259
3.47084	-0.222	3.47084	-0.256
3.475	-0.221	3.475	-0.251
3.47917	-0.224	3.47917	-0.248
3.48333	-0.229	3.48333	-0.251
3.4875	-0.232	3.4875	-0.255
3.49166	-0.236	3.49166	-0.255
3.49584	-0.238	3.49584	-0.255
3.5	-0.235	3.5	-0.254
3.50417	-0.227	3.50417	-0.251
3.50834	-0.217	3.50834	-0.251
3.5125	-0.211	3.5125	-0.255
3.51667	-0.215	3.51667	-0.258
3.52083	-0.222	3.52083	-0.257
3.525	-0.224	3.525	-0.257
3.52916	-0.221	3.52916	-0.26
3.53334	-0.22	3.53334	-0.263
3.5375	-0.221	3.5375	-0.266
3.54167	-0.225	3.54167	-0.271
3.54583	-0.226	3.54583	-0.273
3.55	-0.221	3.55	-0.269
3.55416	-0.214	3.55416	-0.26
3.55834	-0.212	3.55834	-0.254
3.5625	-0.214	3.5625	-0.255
3.56667	-0.22	3.56667	-0.261
3.57084	-0.227	3.57084	-0.264
3.575	-0.234	3.575	-0.267
3.57917	-0.237	3.57917	-0.271
3.58333	-0.236	3.58333	-0.271
3.5875	-0.234	3.5875	-0.269
3.59166	-0.235	3.59166	-0.266
3.59584	-0.235	3.59584	-0.263
3.6	-0.234	3.6	-0.259
3.60417	-0.23	3.60417	-0.255
3.60833	-0.225	3.60833	-0.257
3.6125	-0.219	3.6125	-0.263
3.61666	-0.216	3.61666	-0.27
3.62084	-0.215	3.62084	-0.276
3.625	-0.214	3.625	-0.284
3.62917	-0.212	3.62917	-0.291
3.63334	-0.214	3.63334	-0.289
3.6375	-0.217	3.6375	-0.283
3.64167	-0.216	3.64167	-0.277
3.64583	-0.215	3.64583	-0.277
3.65	-0.218	3.65	-0.287
3.65416	-0.22	3.65416	-0.295
3.65834	-0.221	3.65834	-0.295
3.6625	-0.223	3.6625	-0.296
3.66667	-0.222	3.66667	-0.301
3.67083	-0.22	3.67083	-0.299
3.675	-0.226	3.675	-0.288
3.67916	-0.235	3.67916	-0.276
3.68334	-0.239	3.68334	-0.265
3.6875	-0.237	3.6875	-0.26
3.69167	-0.235	3.69167	-0.264
3.69584	-0.232	3.69584	-0.269
3.7	-0.227	3.7	-0.27
3.70417	-0.226	3.70417	-0.271
3.70833	-0.226	3.70833	-0.273
3.7125	-0.223	3.7125	-0.273
3.71666	-0.224	3.71666	-0.275
3.72084	-0.229	3.72084	-0.277
3.725	-0.232	3.725	-0.274
3.72917	-0.23	3.72917	-0.272
3.73333	-0.231	3.73333	-0.271
3.7375	-0.237	3.7375	-0.268
3.74166	-0.242	3.74166	-0.265
3.74584	-0.243	3.74584	-0.265
3.75	-0.241	3.75	-0.266
3.75417	-0.241	3.75417	-0.27
3.75834	-0.238	3.75834	-0.274
3.7625	-0.234	3.7625	-0.278
3.76667	-0.231	3.76667	-0.281
3.77083	-0.229	3.77083	-0.283
3.775	-0.228	3.775	-0.283
3.77916	-0.231	3.77916	-0.281
3.78334	-0.232	3.78334	-0.275
3.7875	-0.231	3.7875	-0.266
3.79167	-0.227	3.79167	-0.263
3.79583	-0.22	3.79583	-0.266
3.8	-0.215	3.8	-0.268
3.80416	-0.218	3.80416	-0.268
3.80834	-0.223	3.80834	-0.269
3.8125	-0.227	3.8125	-0.274
3.81667	-0.231	3.81667	-0.279
3.82084	-0.234	3.82084	-0.282
3.825	-0.236	3.825	-0.279
3.82917	-0.236	3.82917	-0.273
3.83333	-0.235	3.83333	-0.267
3.8375	-0.234	3.8375	-0.266
3.84166	-0.235	3.84166	-0.27
3.84584	-0.234	3.84584	-0.273
3.85	-0.233	3.85	-0.274
3.85417	-0.232	3.85417	-0.277
3.85833	-0.23	3.85833	-0.282
3.8625	-0.231	3.8625	-0.284
3.86666	-0.23	3.86666	-0.283
3.87084	-0.224	3.87084	-0.278
3.875	-0.216	3.875	-0.276
3.87917	-0.211	3.87917	-0.285
3.88334	-0.209	3.88334	-0.295
3.8875	-0.211	3.8875	-0.297
3.89167	-0.213	3.89167	-0.294
3.89583	-0.212	3.89583	-0.297
3.9	-0.213	3.9	-0.307
3.90416	-0.214	3.90416	-0.315
3.90834	-0.216	3.90834	-0.315
3.9125	-0.222	3.9125	-0.309
3.91667	-0.229	3.91667	-0.301
3.92083	-0.233	3.92083	-0.294
3.925	-0.237	3.925	-0.296
3.92916	-0.24	3.92916	-0.304
3.93334	-0.238	3.93334	-0.311
3.9375	-0.235	3.9375	-0.312
3.94167	-0.234	3.94167	-0.312
3.94584	-0.238	3.94584	-0.311
3.95	-0.242	3.95	-0.307
3.95417	-0.242	3.95417	-0.301
3.95833	-0.24	3.95833	-0.297
3.9625	-0.237	3.9625	-0.296
3.96666	-0.231	3.96666	-0.292
3.97084	-0.225	3.97084	-0.288
3.975	-0.224	3.975	-0.29
3.97917	-0.223	3.97917	-0.296
3.98333	-0.22	3.98333	-0.301
3.9875	-0.218	3.9875	-0.3
3.99166	-0.223	3.99166	-0.297
3.99584	-0.231	3.99584	-0.296
4	-0.239	4	-0.296
4.00417	-0.248	4.00417	-0.292
4.00833	-0.256	4.00833	-0.286
4.0125	-0.258	4.0125	-0.288
4.01666	-0.257	4.01666	-0.296
4.02083	-0.254	4.02083	-0.302
4.025	-0.247	4.025	-0.302
4.02916	-0.242	4.02916	-0.299
4.03334	-0.241	4.03334	-0.302
4.0375	-0.237	4.0375	-0.307
4.04167	-0.234	4.04167	-0.307
4.04584	-0.235	4.04584	-0.305
4.05	-0.233	4.05	-0.301
4.05417	-0.228	4.05417	-0.296
4.05833	-0.228	4.05833	-0.292
4.0625	-0.232	4.0625	-0.29
4.06667	-0.237	4.06667	-0.289
4.07083	-0.238	4.07083	-0.289
4.075	-0.235	4.075	-0.29
4.07916	-0.229	4.07916	-0.295
4.08333	-0.222	4.08333	-0.299
4.0875	-0.218	4.0875	-0.301
4.09166	-0.215	4.09166	-0.299
4.09584	-0.213	4.09584	-0.295
4.1	-0.214	4.1	-0.296
4.10417	-0.216	4.10417	-0.302
4.10834	-0.219	4.10834	-0.306
4.1125	-0.218	4.1125	-0.305
4.11667	-0.219	4.11667	-0.304
4.12083	-0.222	4.12083	-0.304
4.125	-0.224	4.125	-0.307
4.12917	-0.224	4.12917	-0.314
4.13333	-0.226	4.13333	-0.323
4.1375	-0.232	4.1375	-0.324
4.14166	-0.239	4.14166	-0.316
4.14583	-0.242	4.14583	-0.307
4.15	-0.237	4.15	-0.302
4.15416	-0.225	4.15416	-0.299
4.15834	-0.216	4.15834	-0.301
4.1625	-0.213	4.1625	-0.305
4.16667	-0.214	4.16667	-0.311
4.17084	-0.22	4.17084	-0.316
4.175	-0.226	4.175	-0.321
4.17917	-0.23	4.17917	-0.327
4.18333	-0.236	4.18333	-0.329
4.1875	-0.245	4.1875	-0.326
4.19167	-0.25	4.19167	-0.32
4.19583	-0.253	4.19583	-0.316
4.2	-0.253	4.2	-0.314
4.20416	-0.252	4.20416	-0.314
4.20833	-0.254	4.20833	-0.315
4.2125	-0.258	4.2125	-0.314
4.21666	-0.259	4.21666	-0.31
4.22084	-0.254	4.22084	-0.31
4.225	-0.248	4.225	-0.317
4.22917	-0.246	4.22917	-0.323
4.23334	-0.248	4.23334	-0.325
4.2375	-0.25	4.2375	-0.324
4.24167	-0.248	4.24167	-0.318
4.24583	-0.241	4.24583	-0.307
4.25	-0.234	4.25	-0.302
4.25417	-0.231	4.25417	-0.307
4.25833	-0.231	4.25833	-0.318
4.2625	-0.23	4.2625	-0.326
4.26666	-0.231	4.26666	-0.328
4.27083	-0.235	4.27083	-0.323
4.275	-0.239	4.275	-0.319
4.27916	-0.244	4.27916	-0.318
4.28334	-0.248	4.28334	-0.314
4.2875	-0.249	4.2875	-0.307
4.29167	-0.246	4.29167	-0.302
4.29584	-0.242	4.29584	-0.307
4.3	-0.239	4.3	-0.315
4.30417	-0.238	4.30417	-0.317
4.30833	-0.239	4.30833	-0.315
4.3125	-0.242	4.3125	-0.313
4.31667	-0.25	4.31667	-0.308
4.32083	-0.254	4.32083	-0.304
4.325	-0.257	4.325	-0.305
4.32916	-0.265	4.32916	-0.309
4.33333	-0.274	4.33333	-0.311
4.3375	-0.279	4.3375	-0.308
4.34166	-0.28	4.34166	-0.305
4.34584	-0.276	4.34584	-0.304
4.35	-0.267	4.35	-0.303
4.35417	-0.258	4.35417	-0.3
4.35834	-0.248	4.35834	-0.303
4.3625	-0.24	4.3625	-0.314
4.36667	-0.241	4.36667	-0.321
4.37083	-0.248	4.37083	-0.321
4.375	-0.254	4.375	-0.321
4.37917	-0.255	4.37917	-0.324
4.38333	-0.252	4.38333	-0.33
4.3875	-0.247	4.3875	-0.336
4.39166	-0.239	4.39166	-0.338
4.39583	-0.236	4.39583	-0.332
4.4	-0.237	4.4	-0.321
4.40416	-0.236	4.40416	-0.313
4.40834	-0.229	4.40834	-0.308
4.4125	-0.228	4.4125	-0.305
4.41667	-0.238	4.41667	-0.306
4.42084	-0.249	4.42084	-0.309
4.425	-0.251	4.425	-0.314
4.42917	-0.25	4.42917	-0.32
4.43333	-0.252	4.43333	-0.326
4.4375	-0.253	4.4375	-0.334
4.44167	-0.25	4.44167	-0.338
4.44583	-0.242	4.44583	-0.332
4.45	-0.235	4.45	-0.326
4.45416	-0.234	4.45416	-0.323
4.45833	-0.239	4.45833	-0.318
4.4625	-0.242	4.4625	-0.313
4.46666	-0.242	4.46666	-0.311
4.47084	-0.244	4.47084	-0.312
4.475	-0.246	4.475	-0.313
4.47917	-0.245	4.47917	-0.312
4.48334	-0.24	4.48334	-0.315
4.4875	-0.23	4.4875	-0.32
4.49167	-0.219	4.49167	-0.326
4.49583	-0.213	4.49583	-0.336
4.5	-0.213	4.5	-0.342
4.50417	-0.219	4.50417	-0.337
4.50833	-0.23	4.50833	-0.33
4.5125	-0.241	4.5125	-0.327
4.51666	-0.247	4.51666	-0.328
4.52083	-0.247	4.52083	-0.327
4.525	-0.245	4.525	-0.325
4.52916	-0.243	4.52916	-0.329
4.53334	-0.239	4.53334	-0.336
4.5375	-0.241	4.5375	-0.339
4.54167	-0.244	4.54167	-0.338
4.54584	-0.242	4.54584	-0.336
4.55	-0.241	4.55	-0.332
4.55417	-0.249	4.55417	-0.329
4.55833	-0.257	4.55833	-0.33
4.5625	-0.259	4.5625	-0.334
4.56667	-0.261	4.56667	-0.339
4.57083	-0.263	4.57083	-0.344
4.575	-0.262	4.575	-0.355
4.57916	-0.26	4.57916	-0.363
4.58333	-0.259	4.58333	-0.361
4.5875	-0.257	4.5875	-0.356
4.59166	-0.255	4.59166	-0.357
4.59584	-0.252	4.59584	-0.358
4.6	-0.25	4.6	-0.353
4.60417	-0.25	4.60417	-0.344
4.60834	-0.248	4.60834	-0.334
4.6125	-0.248	4.6125	-0.328
4.61667	-0.253	4.61667	-0.328
4.62083	-0.257	4.62083	-0.33
4.625	-0.258	4.625	-0.33
4.62917	-0.258	4.62917	-0.326
4.63333	-0.256	4.63333	-0.326
4.6375	-0.251	4.6375	-0.333
4.64166	-0.248	4.64166	-0.343
4.64583	-0.245	4.64583	-0.349
4.65	-0.248	4.65	-0.349
4.65416	-0.253	4.65416	-0.347
4.65834	-0.254	4.65834	-0.348
4.6625	-0.252	4.6625	-0.349
4.66667	-0.256	4.66667	-0.347
4.67084	-0.265	4.67084	-0.348
4.675	-0.278	4.675	-0.354
4.67917	-0.286	4.67917	-0.361
4.68333	-0.289	4.68333	-0.366
4.6875	-0.29	4.6875	-0.367
4.69167	-0.289	4.69167	-0.361
4.69583	-0.286	4.69583	-0.351
4.7	-0.28	4.7	-0.346
4.70416	-0.272	4.70416	-0.345
4.70833	-0.271	4.70833	-0.342
4.7125	-0.275	4.7125	-0.341
4.71666	-0.274	4.71666	-0.345
4.72084	-0.267	4.72084	-0.348
4.725	-0.258	4.725	-0.349
4.72917	-0.252	4.72917	-0.357
4.73334	-0.255	4.73334	-0.365
4.7375	-0.259	4.7375	-0.367
4.74167	-0.259	4.74167	-0.366
4.74583	-0.256	4.74583	-0.363
4.75	-0.258	4.75	-0.359
4.75417	-0.265	4.75417	-0.358
4.75833	-0.274	4.75833	-0.362
4.7625	-0.279	4.7625	-0.369
4.76666	-0.282	4.76666	-0.371
4.77083	-0.281	4.77083	-0.363
4.775	-0.274	4.775	-0.349
4.77916	-0.265	4.77916	-0.34
4.78334	-0.259	4.78334	-0.335
4.7875	-0.261	4.7875	-0.332
4.79167	-0.265	4.79167	-0.334
4.79584	-0.263	4.79584	-0.339
4.8	-0.257	4.8	-0.342
4.80417	-0.256	4.80417	-0.346
4.80833	-0.26	4.80833	-0.348
4.8125	-0.264	4.8125	-0.344
4.81667	-0.265	4.81667	-0.338
4.82083	-0.264	4.82083	-0.334
4.825	-0.264	4.825	-0.333
4.82916	-0.268	4.82916	-0.338
4.83333	-0.273	4.83333	-0.348
4.8375	-0.273	4.8375	-0.356
4.84166	-0.267	4.84166	-0.356
4.84584	-0.263	4.84584	-0.351
4.85	-0.264	4.85	-0.349
4.85417	-0.265	4.85417	-0.345
4.85834	-0.267	4.85834	-0.334
4.8625	-0.267	4.8625	-0.327
4.86667	-0.266	4.86667	-0.332
4.87083	-0.269	4.87083	-0.342
4.875	-0.275	4.875	-0.348
4.87917	-0.28	4.87917	-0.353
4.88333	-0.278	4.88333	-0.363
4.8875	-0.277	4.8875	-0.371
4.89166	-0.28	4.89166	-0.374
4.89583	-0.283	4.89583	-0.372
4.9	-0.282	4.9	-0.368
4.90416	-0.278	4.90416	-0.366
4.90834	-0.271	4.90834	-0.365
4.9125	-0.263	4.9125	-0.367
4.91667	-0.26	4.91667	-0.37
4.92084	-0.264	4.92084	-0.37
4.925	-0.27	4.925	-0.373
4.92917	-0.273	4.92917	-0.377
4.93333	-0.271	4.93333	-0.376
4.9375	-0.268	4.9375	-0.369
4.94167	-0.265	4.94167	-0.359
4.94583	-0.261	4.94583	-0.356
4.95	-0.259	4.95	-0.358
4.95416	-0.263	4.95416	-0.362
4.95833	-0.264	4.95833	-0.367
4.9625	-0.26	4.9625	-0.37
4.96666	-0.255	4.96666	-0.372
4.97084	-0.253	4.97084	-0.374
4.975	-0.252	4.975	-0.371
4.97917	-0.25	4.97917	-0.365
4.98334	-0.252	4.98334	-0.361
4.9875	-0.256	4.9875	-0.357
4.99167	-0.259	4.99167	-0.353
4.99583	-0.262	4.99583	-0.353
5	-0.263	5	-0.351
5.00417	-0.264	5.00417	-0.347
5.00833	-0.268	5.00833	-0.344
5.0125	-0.269	5.0125	-0.345
5.01666	-0.266	5.01666	-0.349
5.02083	-0.261	5.02083	-0.352
5.025	-0.264	5.025	-0.355
5.02916	-0.273	5.02916	-0.358
5.03334	-0.277	5.03334	-0.36
5.0375	-0.275	5.0375	-0.362
5.04167	-0.268	5.04167	-0.362
5.04584	-0.26	5.04584	-0.356
5.05	-0.258	5.05	-0.347
5.05417	-0.259	5.05417	-0.342
5.05833	-0.262	5.05833	-0.346
5.0625	-0.266	5.0625	-0.351
5.06667	-0.269	5.06667	-0.353
5.07083	-0.27	5.07083	-0.351
5.075	-0.268	5.075	-0.351
5.07916	-0.266	5.07916	-0.353
5.08333	-0.262	5.08333	-0.361
5.0875	-0.261	5.0875	-0.372
5.09166	-0.27	5.09166	-0.374
5.09584	-0.282	5.09584	-0.37
5.1	-0.289	5.1	-0.368
5.10417	-0.288	5.10417	-0.367
5.10834	-0.283	5.10834	-0.368
5.1125	-0.272	5.1125	-0.369
5.11667	-0.263	5.11667	-0.365
5.12083	-0.263	5.12083	-0.356
5.125	-0.269	5.125	-0.346
5.12917	-0.274	5.12917	-0.342
5.13333	-0.275	5.13333	-0.34
5.1375	-0.275	5.1375	-0.334
5.14166	-0.275	5.14166	-0.33
5.14583	-0.271	5.14583	-0.331
5.15	-0.263	5.15	-0.337
5.15416	-0.262	5.15416	-0.349
5.15834	-0.268	5.15834	-0.361
5.1625	-0.273	5.1625	-0.367
5.16667	-0.276	5.16667	-0.366
5.17084	-0.276	5.17084	-0.357
5.175	-0.274	5.175	-0.352
5.17917	-0.273	5.17917	-0.356
5.18333	-0.272	5.18333	-0.363
5.1875	-0.276	5.1875	-0.365
5.19167	-0.281	5.19167	-0.364
5.19583	-0.287	5.19583	-0.365
5.2	-0.285	5.2	-0.365
5.20416	-0.279	5.20416	-0.359
5.20833	-0.274	5.20833	-0.351
5.2125	-0.27	5.2125	-0.354
5.21666	-0.269	5.21666	-0.366
5.22084	-0.275	5.22084	-0.375
5.225	-0.282	5.225	-0.376
5.22917	-0.283	5.22917	-0.373
5.23334	-0.279	5.23334	-0.371
5.2375	-0.273	5.2375	-0.369
5.24167	-0.273	5.24167	-0.365
5.24583	-0.279	5.24583	-0.361
5.25	-0.283	5.25	-0.357
5.25417	-0.282	5.25417	-0.351
5.25833	-0.28	5.25833	-0.351
5.2625	-0.285	5.2625	-0.356
5.26666	-0.297	5.26666	-0.362
5.27083	-0.308	5.27083	-0.363
5.275	-0.311	5.275	-0.363
5.27916	-0.306	5.27916	-0.363
5.28334	-0.295	5.28334	-0.36
5.2875	-0.286	5.2875	-0.357
5.29167	-0.28	5.29167	-0.357
5.29584	-0.27	5.29584	-0.361
5.3	-0.261	5.3	-0.366
5.30417	-0.257	5.30417	-0.372
5.30833	-0.258	5.30833	-0.373
5.3125	-0.264	5.3125	-0.367
5.31667	-0.272	5.31667	-0.361
5.32083	-0.278	5.32083	-0.363
5.325	-0.282	5.325	-0.373
5.32916	-0.286	5.32916	-0.383
5.33333	-0.285	5.33333	-0.39
5.3375	-0.278	5.3375	-0.392
5.34166	-0.271	5.34166	-0.391
5.34584	-0.266	5.34584	-0.383
5.35	-0.265	5.35	-0.372
5.35417	-0.267	5.35417	-0.363
5.35834	-0.271	5.35834	-0.358
5.3625	-0.273	5.3625	-0.358
5.36667	-0.277	5.36667	-0.354
5.37083	-0.28	5.37083	-0.352
5.375	-0.281	5.375	-0.359
5.37917	-0.282	5.37917	-0.367
5.38333	-0.285	5.38333	-0.372
5.3875	-0.289	5.3875	-0.378
5.39166	-0.289	5.39166	-0.381
5.39583	-0.289	5.39583	-0.379
5.4	-0.292	5.4	-0.375
5.40416	-0.296	5.40416	-0.369
5.40834	-0.299	5.40834	-0.365
5.4125	-0.297	5.4125	-0.369
5.41667	-0.291	5.41667	-0.378
5.42084	-0.287	5.42084	-0.378
5.425	-0.283	5.425	-0.37
5.42917	-0.282	5.42917	-0.364
5.43333	-0.285	5.43333	-0.365
5.4375	-0.285	5.4375	-0.366
5.44167	-0.276	5.44167	-0.365
5.44583	-0.268	5.44583	-0.366
5.45	-0.268	5.45	-0.37
5.45416	-0.271	5.45416	-0.37
5.45833	-0.272	5.45833	-0.368
5.4625	-0.269	5.4625	-0.368
5.46666	-0.268	5.46666	-0.373
5.47084	-0.268	5.47084	-0.378
5.475	-0.263	5.475	-0.38
5.47917	-0.255	5.47917	-0.378
5.48334	-0.252	5.48334	-0.376
5.4875	-0.249	5.4875	-0.374
5.49167	-0.246	5.49167	-0.371
5.49583	-0.246	5.49583	-0.368
5.5	-0.254	5.5	-0.368
5.50417	-0.267	5.50417	-0.372
5.50833	-0.276	5.50833	-0.381
5.5125	-0.281	5.5125	-0.389
5.51666	-0.283	5.51666	-0.393
5.52083	-0.28	5.52083	-0.395
5.525	-0.274	5.525	-0.396
5.52916	-0.269	5.52916	-0.393
5.53334	-0.266	5.53334	-0.388
5.5375	-0.266	5.5375	-0.385
5.54167	-0.274	5.54167	-0.377
5.54584	-0.284	5.54584	-0.37
5.55	-0.283	5.55	-0.375
5.55417	-0.276	5.55417	-0.385
5.55833	-0.273	5.55833	-0.394
5.5625	-0.277	5.5625	-0.4
5.56667	-0.283	5.56667	-0.401
5.57083	-0.29	5.57083	-0.396
5.575	-0.292	5.575	-0.385
5.57916	-0.291	5.57916	-0.377
5.58333	-0.289	5.58333	-0.376
5.5875	-0.289	5.5875	-0.376
5.59166	-0.293	5.59166	-0.375
5.59584	-0.297	5.59584	-0.377
5.6	-0.299	5.6	-0.378
5.60417	-0.3	5.60417	-0.373
5.60834	-0.298	5.60834	-0.37
5.6125	-0.293	5.6125	-0.372
5.61667	-0.292	5.61667	-0.376
5.62083	-0.295	5.62083	-0.385
5.625	-0.294	5.625	-0.392
5.62917	-0.291	5.62917	-0.394
5.63333	-0.289	5.63333	-0.399
5.6375	-0.287	5.6375	-0.4
5.64166	-0.287	5.64166	-0.398
5.64583	-0.289	5.64583	-0.397
5.65	-0.29	5.65	-0.398
5.65416	-0.294	5.65416	-0.399
5.65834	-0.299	5.65834	-0.4
5.6625	-0.302	5.6625	-0.399
5.66667	-0.301	5.66667	-0.396
5.67084	-0.303	5.67084	-0.392
5.675	-0.305	5.675	-0.387
5.67917	-0.303	5.67917	-0.384
5.68333	-0.299	5.68333	-0.388
5.6875	-0.295	5.6875	-0.396
5.69167	-0.288	5.69167	-0.404
5.69583	-0.278	5.69583	-0.407
5.7	-0.274	5.7	-0.404
5.70416	-0.277	5.70416	-0.397
5.70833	-0.284	5.70833	-0.395
5.7125	-0.288	5.7125	-0.397
5.71666	-0.29	5.71666	-0.401
5.72084	-0.296	5.72084	-0.401
5.725	-0.301	5.725	-0.396
5.72917	-0.306	5.72917	-0.39
5.73334	-0.306	5.73334	-0.386
5.7375	-0.3	5.7375	-0.383
5.74167	-0.297	5.74167	-0.38
5.74583	-0.305	5.74583	-0.375
5.75	-0.318	5.75	-0.368
5.75417	-0.326	5.75417	-0.366
5.75833	-0.324	5.75833	-0.371
5.7625	-0.321	5.7625	-0.381
5.76666	-0.321	5.76666	-0.393
5.77083	-0.322	5.77083	-0.4
5.775	-0.322	5.775	-0.405
5.77916	-0.322	5.77916	-0.409
5.78334	-0.319	5.78334	-0.41
5.7875	-0.314	5.7875	-0.411
5.79167	-0.311	5.79167	-0.413
5.79584	-0.31	5.79584	-0.413
5.8	-0.309	5.8	-0.406
5.80417	-0.309	5.80417	-0.399
5.80833	-0.306	5.80833	-0.4
5.8125	-0.299	5.8125	-0.407
5.81667	-0.291	5.81667	-0.412
5.82083	-0.289	5.82083	-0.412
5.825	-0.295	5.825	-0.412
5.82916	-0.301	5.82916	-0.414
5.83333	-0.305	5.83333	-0.417
5.8375	-0.311	5.8375	-0.42
5.84166	-0.312	5.84166	-0.423
5.84584	-0.308	5.84584	-0.425
5.85	-0.303	5.85	-0.427
5.85417	-0.299	5.85417	-0.426
5.85834	-0.297	5.85834	-0.423
5.8625	-0.297	5.8625	-0.421
5.86667	-0.295	5.86667	-0.42
5.87083	-0.29	5.87083	-0.415
5.875	-0.288	5.875	-0.409
5.87917	-0.289	5.87917	-0.405
5.88333	-0.289	5.88333	-0.403
5.8875	-0.29	5.8875	-0.403
5.89166	-0.294	5.89166	-0.405
5.89583	-0.301	5.89583	-0.409
5.9	-0.311	5.9	-0.413
5.90416	-0.321	5.90416	-0.417
5.90834	-0.324	5.90834	-0.422
5.9125	-0.316	5.9125	-0.422
5.91667	-0.306	5.91667	-0.419
5.92084	-0.305	5.92084	-0.418
5.925	-0.309	5.925	-0.419
5.92917	-0.312	5.92917	-0.42
5.93333	-0.31	5.93333	-0.418
5.9375	-0.304	5.9375	-0.421
5.94167	-0.298	5.94167	-0.427
5.94583	-0.297	5.94583	-0.428
5.95	-0.301	5.95	-0.426
5.95416	-0.306	5.95416	-0.426
5.95833	-0.312	5.95833	-0.428
5.9625	-0.316	5.9625	-0.43
5.96666	-0.314	5.96666	-0.429
5.97084	-0.311	5.97084	-0.428
5.975	-0.308	5.975	-0.425
5.97917	-0.302	5.97917	-0.419
5.98334	-0.294	5.98334	-0.414
5.9875	-0.289	5.9875	-0.411
5.99167	-0.288	5.99167	-0.411
5.99583	-0.291	5.99583	-0.414
6	-0.299	6	-0.417
6.00417	-0.307	6.00417	-0.419
6.00833	-0.312	6.00833	-0.416
6.0125	-0.312	6.0125	-0.409
6.01666	-0.306	6.01666	-0.404
6.02083	-0.302	6.02083	-0.4
6.025	-0.3	6.025	-0.397
6.02916	-0.305	6.02916	-0.396
6.03334	-0.31	6.03334	-0.394
6.0375	-0.308	6.0375	-0.396
6.04167	-0.301	6.04167	-0.399
6.04584	-0.292	6.04584	-0.397
6.05	-0.284	6.05	-0.393
6.05417	-0.283	6.05417	-0.392
6.05833	-0.289	6.05833	-0.393
6.0625	-0.295	6.0625	-0.392
6.06667	-0.296	6.06667	-0.393
6.07083	-0.296	6.07083	-0.4
6.075	-0.295	6.075	-0.406
6.07916	-0.295	6.07916	-0.41
6.08333	-0.295	6.08333	-0.415
6.0875	-0.295	6.0875	-0.415
6.09166	-0.295	6.09166	-0.408
6.09584	-0.294	6.09584	-0.404
6.1	-0.291	6.1	-0.405
6.10417	-0.288	6.10417	-0.411
6.10834	-0.283	6.10834	-0.418
6.1125	-0.283	6.1125	-0.422
6.11667	-0.285	6.11667	-0.422
6.12083	-0.287	6.12083	-0.418
6.125	-0.289	6.125	-0.416
6.12917	-0.296	6.12917	-0.413
6.13333	-0.304	6.13333	-0.413
6.1375	-0.311	6.1375	-0.413
6.14166	-0.313	6.14166	-0.414
6.14583	-0.311	6.14583	-0.416
6.15	-0.304	6.15	-0.42
6.15416	-0.3	6.15416	-0.423
6.15834	-0.303	6.15834	-0.423
6.1625	-0.304	6.1625	-0.422
6.16667	-0.303	6.16667	-0.422
6.17084	-0.303	6.17084	-0.425
6.175	-0.305	6.175	-0.426
6.17917	-0.303	6.17917	-0.422
6.18333	-0.296	6.18333	-0.418
6.1875	-0.291	6.1875	-0.418
6.19167	-0.292	6.19167	-0.422
6.19583	-0.292	6.19583	-0.43
6.2	-0.288	6.2	-0.436
6.20416	-0.284	6.20416	-0.436
6.20833	-0.284	6.20833	-0.427
6.2125	-0.284	6.2125	-0.414
6.21666	-0.282	6.21666	-0.408
6.22084	-0.281	6.22084	-0.414
6.225	-0.278	6.225	-0.425
6.22917	-0.273	6.22917	-0.43
6.23334	-0.273	6.23334	-0.424
6.2375	-0.276	6.2375	-0.413
6.24167	-0.284	6.24167	-0.403
6.24583	-0.293	6.24583	-0.398
6.25	-0.295	6.25	-0.4
6.25417	-0.292	6.25417	-0.405
6.25833	-0.29	6.25833	-0.413
6.2625	-0.289	6.2625	-0.42
6.26666	-0.291	6.26666	-0.419
6.27083	-0.293	6.27083	-0.416
6.275	-0.299	6.275	-0.422
6.27916	-0.307	6.27916	-0.428
6.28334	-0.312	6.28334	-0.426
6.2875	-0.307	6.2875	-0.421
6.29167	-0.299	6.29167	-0.419
6.29584	-0.294	6.29584	-0.421
6.3	-0.292	6.3	-0.425
6.30417	-0.29	6.30417	-0.427
6.30833	-0.287	6.30833	-0.425
6.3125	-0.285	6.3125	-0.424
6.31667	-0.281	6.31667	-0.427
6.32083	-0.279	6.32083	-0.43
6.325	-0.279	6.325	-0.427
6.32916	-0.273	6.32916	-0.424
6.33333	-0.264	6.33333	-0.427
6.3375	-0.262	6.3375	-0.434
6.34166	-0.269	6.34166	-0.441
6.34584	-0.279	6.34584	-0.444
6.35	-0.287	6.35	-0.442
6.35417	-0.293	6.35417	-0.436
6.35834	-0.298	6.35834	-0.427
6.3625	-0.296	6.3625	-0.421
6.36667	-0.284	6.36667	-0.423
6.37083	-0.271	6.37083	-0.428
6.375	-0.27	6.375	-0.43
6.37917	-0.278	6.37917	-0.426
6.38333	-0.285	6.38333	-0.418
6.3875	-0.289	6.3875	-0.414
6.39166	-0.294	6.39166	-0.419
6.39583	-0.302	6.39583	-0.433
6.4	-0.31	6.4	-0.446
6.40416	-0.312	6.40416	-0.451
6.40834	-0.307	6.40834	-0.45
6.4125	-0.295	6.4125	-0.447
6.41667	-0.284	6.41667	-0.445
6.42084	-0.283	6.42084	-0.444
6.425	-0.283	6.425	-0.443
6.42917	-0.282	6.42917	-0.438
6.43333	-0.286	6.43333	-0.43
6.4375	-0.293	6.4375	-0.429
6.44167	-0.293	6.44167	-0.432
6.44583	-0.291	6.44583	-0.437
6.45	-0.294	6.45	-0.446
6.45416	-0.296	6.45416	-0.456
6.45833	-0.295	6.45833	-0.459
6.4625	-0.293	6.4625	-0.454
6.46666	-0.295	6.46666	-0.45
6.47084	-0.295	6.47084	-0.454
6.475	-0.295	6.475	-0.46
6.47917	-0.295	6.47917	-0.459
6.48334	-0.298	6.48334	-0.455
6.4875	-0.303	6.4875	-0.453
6.49167	-0.305	6.49167	-0.45
6.49583	-0.306	6.49583	-0.447
6.5	-0.311	6.5	-0.447
6.50417	-0.317	6.50417	-0.447
6.50833	-0.317	6.50833	-0.448
6.5125	-0.318	6.5125	-0.448
6.51666	-0.32	6.51666	-0.447
6.52083	-0.318	6.52083	-0.45
6.525	-0.312	6.525	-0.454
6.52916	-0.303	6.52916	-0.454
6.53334	-0.295	6.53334	-0.455
6.5375	-0.291	6.5375	-0.457
6.54167	-0.291	6.54167	-0.456
6.54584	-0.293	6.54584	-0.459
6.55	-0.295	6.55	-0.469
6.55417	-0.292	6.55417	-0.48
6.55833	-0.287	6.55833	-0.486
6.5625	-0.283	6.5625	-0.484
6.56667	-0.282	6.56667	-0.475
6.57083	-0.284	6.57083	-0.465
6.575	-0.283	6.575	-0.46
6.57916	-0.282	6.57916	-0.458
6.58333	-0.286	6.58333	-0.453
6.5875	-0.29	6.5875	-0.443
6.59166	-0.292	6.59166	-0.435
6.59584	-0.294	6.59584	-0.433
6.6	-0.295	6.6	-0.435
6.60417	-0.293	6.60417	-0.437
6.60834	-0.289	6.60834	-0.442
6.6125	-0.284	6.6125	-0.453
6.61667	-0.283	6.61667	-0.463
6.62083	-0.287	6.62083	-0.464
6.625	-0.292	6.625	-0.459
6.62917	-0.294	6.62917	-0.453
6.63333	-0.294	6.63333	-0.449
6.6375	-0.294	6.6375	-0.449
6.64166	-0.294	6.64166	-0.452
6.64583	-0.296	6.64583	-0.452
6.65	-0.3	6.65	-0.451
6.65416	-0.303	6.65416	-0.444
6.65834	-0.3	6.65834	-0.443
6.6625	-0.297	6.6625	-0.451
6.66667	-0.294	6.66667	-0.459
6.67084	-0.297	6.67084	-0.46
6.675	-0.303	6.675	-0.459
6.67917	-0.303	6.67917	-0.463
6.68333	-0.301	6.68333	-0.466
6.6875	-0.296	6.6875	-0.465
6.69167	-0.292	6.69167	-0.461
6.69583	-0.294	6.69583	-0.457
6.7	-0.297	6.7	-0.459
6.70416	-0.301	6.70416	-0.461
6.70833	-0.303	6.70833	-0.462
6.7125	-0.304	6.7125	-0.466
6.71666	-0.307	6.71666	-0.468
6.72084	-0.309	6.72084	-0.466
6.725	-0.308	6.725	-0.465
6.72917	-0.308	6.72917	-0.469
6.73334	-0.309	6.73334	-0.475
6.7375	-0.311	6.7375	-0.478
6.74167	-0.309	6.74167	-0.477
6.74583	-0.307	6.74583	-0.471
6.75	-0.306	6.75	-0.46
6.75417	-0.305	6.75417	-0.451
6.75833	-0.303	6.75833	-0.446
6.7625	-0.302	6.7625	-0.447
6.76666	-0.305	6.76666	-0.456
6.77083	-0.307	6.77083	-0.469
6.775	-0.302	6.775	-0.477
6.77916	-0.296	6.77916	-0.478
6.78334	-0.296	6.78334	-0.476
6.7875	-0.298	6.7875	-0.478
6.79167	-0.297	6.79167	-0.484
6.79584	-0.291	6.79584	-0.488
6.8	-0.287	6.8	-0.487
6.80417	-0.291	6.80417	-0.484
6.80833	-0.294	6.80833	-0.479
6.8125	-0.295	6.8125	-0.476
6.81667	-0.295	6.81667	-0.477
6.82083	-0.296	6.82083	-0.479
6.825	-0.299	6.825	-0.479
6.82916	-0.299	6.82916	-0.478
6.83333	-0.297	6.83333	-0.475
6.8375	-0.293	6.8375	-0.472
6.84166	-0.291	6.84166	-0.471
6.84584	-0.293	6.84584	-0.471
6.85	-0.298	6.85	-0.471
6.85417	-0.295	6.85417	-0.465
6.85834	-0.286	6.85834	-0.455
6.8625	-0.285	6.8625	-0.451
6.86667	-0.289	6.86667	-0.455
6.87083	-0.291	6.87083	-0.465
6.875	-0.292	6.875	-0.475
6.87917	-0.295	6.87917	-0.481
6.88333	-0.297	6.88333	-0.484
6.8875	-0.297	6.8875	-0.486
6.89166	-0.295	6.89166	-0.482
6.89583	-0.293	6.89583	-0.476
6.9	-0.296	6.9	-0.47
6.90416	-0.3	6.90416	-0.463
6.90834	-0.3	6.90834	-0.458
6.9125	-0.301	6.9125	-0.461
6.91667	-0.301	6.91667	-0.465
6.92084	-0.303	6.92084	-0.462
6.925	-0.307	6.925	-0.457
6.92917	-0.31	6.92917	-0.455
6.93333	-0.314	6.93333	-0.454
6.9375	-0.312	6.9375	-0.454
6.94167	-0.299	6.94167	-0.456
6.94583	-0.281	6.94583	-0.461
6.95	-0.271	6.95	-0.466
6.95416	-0.274	6.95416	-0.469
6.95833	-0.284	6.95833	-0.471
6.9625	-0.292	6.9625	-0.472
6.96666	-0.296	6.96666	-0.47
6.97084	-0.302	6.97084	-0.457
6.975	-0.306	6.975	-0.447
6.97917	-0.305	6.97917	-0.452
6.98334	-0.304	6.98334	-0.462
6.9875	-0.302	6.9875	-0.468
6.99167	-0.297	6.99167	-0.468
6.99583	-0.293	6.99583	-0.467
7	-0.293	7	-0.463
7.00417	-0.295	7.00417	-0.455
7.00833	-0.298	7.00833	-0.446
7.0125	-0.3	7.0125	-0.446
7.01666	-0.297	7.01666	-0.451
7.02083	-0.293	7.02083	-0.455
7.025	-0.293	7.025	-0.46
7.02916	-0.294	7.02916	-0.467
7.03334	-0.292	7.03334	-0.473
7.0375	-0.29	7.0375	-0.473
7.04167	-0.292	7.04167	-0.468
7.04584	-0.296	7.04584	-0.462
7.05	-0.3	7.05	-0.458
7.05417	-0.302	7.05417	-0.454
7.05833	-0.301	7.05833	-0.451
7.0625	-0.296	7.0625	-0.449
7.06667	-0.294	7.06667	-0.453
7.07083	-0.298	7.07083	-0.463
7.075	-0.304	7.075	-0.476
7.07916	-0.308	7.07916	-0.483
7.08333	-0.304	7.08333	-0.483
7.0875	-0.3	7.0875	-0.481
7.09166	-0.301	7.09166	-0.474
7.09584	-0.299	7.09584	-0.464
7.1	-0.296	7.1	-0.457
7.10417	-0.293	7.10417	-0.457
7.10834	-0.286	7.10834	-0.462
7.1125	-0.284	7.1125	-0.467
7.11667	-0.287	7.11667	-0.471
7.12083	-0.286	7.12083	-0.471
7.125	-0.282	7.125	-0.468
7.12917	-0.282	7.12917	-0.466
7.13333	-0.289	7.13333	-0.462
7.1375	-0.299	7.1375	-0.458
7.14166	-0.308	7.14166	-0.458
7.14583	-0.319	7.14583	-0.461
7.15	-0.325	7.15	-0.467
7.15416	-0.324	7.15416	-0.476
7.15834	-0.323	7.15834	-0.482
7.1625	-0.322	7.1625	-0.482
7.16667	-0.323	7.16667	-0.475
7.17084	-0.327	7.17084	-0.467
7.175	-0.332	7.175	-0.462
7.17917	-0.331	7.17917	-0.458
7.18333	-0.325	7.18333	-0.453
7.1875	-0.319	7.1875	-0.45
7.19167	-0.314	7.19167	-0.453
7.19583	-0.311	7.19583	-0.464
7.2	-0.31	7.2	-0.472
7.20416	-0.309	7.20416	-0.478
7.20833	-0.304	7.20833	-0.488
7.2125	-0.3	7.2125	-0.496
7.21666	-0.302	7.21666	-0.5
7.22084	-0.305	7.22084	-0.504
7.225	-0.302	7.225	-0.507
7.22917	-0.298	7.22917	-0.508
7.23334	-0.296	7.23334	-0.501
7.2375	-0.294	7.2375	-0.49
7.24167	-0.294	7.24167	-0.481
7.24583	-0.297	7.24583	-0.473
7.25	-0.298	7.25	-0.465
7.25417	-0.3	7.25417	-0.46
7.25833	-0.3	7.25833	-0.463
7.2625	-0.297	7.2625	-0.467
7.26666	-0.297	7.26666	-0.467
7.27083	-0.302	7.27083	-0.467
7.275	-0.305	7.275	-0.468
7.27916	-0.306	7.27916	-0.469
7.28334	-0.305	7.28334	-0.476
7.2875	-0.3	7.2875	-0.486
7.29167	-0.297	7.29167	-0.493
7.29584	-0.302	7.29584	-0.496
7.3	-0.311	7.3	-0.494
7.30417	-0.319	7.30417	-0.489
7.30833	-0.32	7.30833	-0.483
7.3125	-0.312	7.3125	-0.474
7.31667	-0.303	7.31667	-0.467
7.32083	-0.304	7.32083	-0.466
7.325	-0.309	7.325	-0.471
7.32916	-0.31	7.32916	-0.475
7.33333	-0.311	7.33333	-0.474
7.3375	-0.311	7.3375	-0.471
7.34166	-0.307	7.34166	-0.472
7.34584	-0.297	7.34584	-0.474
7.35	-0.289	7.35	-0.477
7.35417	-0.29	7.35417	-0.483
7.35834	-0.295	7.35834	-0.488
7.3625	-0.304	7.3625	-0.488
7.36667	-0.317	7.36667	-0.488
7.37083	-0.326	7.37083	-0.49
7.375	-0.327	7.375	-0.489
7.37917	-0.326	7.37917	-0.482
7.38333	-0.321	7.38333	-0.471
7.3875	-0.314	7.3875	-0.466
7.39166	-0.308	7.39166	-0.47
7.39583	-0.304	7.39583	-0.479
7.4	-0.304	7.4	-0.485
7.40416	-0.303	7.40416	-0.488
7.40834	-0.297	7.40834	-0.49
7.4125	-0.29	7.4125	-0.492
7.41667	-0.29	7.41667	-0.494
7.42084	-0.295	7.42084	-0.489
7.425	-0.299	7.425	-0.478
7.42917	-0.297	7.42917	-0.473
7.43333	-0.298	7.43333	-0.476
7.4375	-0.303	7.4375	-0.483
7.44167	-0.31	7.44167	-0.487
7.44583	-0.316	7.44583	-0.484
7.45	-0.315	7.45	-0.481
7.45416	-0.307	7.45416	-0.478
7.45833	-0.299	7.45833	-0.478
7.4625	-0.295	7.4625	-0.479
7.46666	-0.291	7.46666	-0.478
7.47084	-0.287	7.47084	-0.473
7.475	-0.288	7.475	-0.47
7.47917	-0.287	7.47917	-0.472
7.48334	-0.28	7.48334	-0.475
7.4875	-0.272	7.4875	-0.474
7.49167	-0.265	7.49167	-0.471
7.49583	-0.256	7.49583	-0.467
7.5	-0.243	7.5	-0.466
7.50417	-0.224	7.50417	-0.468
7.50833	-0.206	7.50833	-0.472
7.5125	-0.199	7.5125	-0.476
7.51666	-0.2	7.51666	-0.476
7.52083	-0.206	7.52083	-0.472
7.525	-0.209	7.525	-0.468
7.52916	-0.203	7.52916	-0.463
7.53334	-0.189	7.53334	-0.459
7.5375	-0.173	7.5375	-0.456
7.54167	-0.157	7.54167	-0.455
7.54584	-0.145	7.54584	-0.457
7.55	-0.137	7.55	-0.461
7.55417	-0.13	7.55417	-0.458
7.55833	-0.117	7.55833	-0.448
7.5625	-0.101	7.5625	-0.441
7.56667	-0.086	7.56667	-0.439
7.57083	-0.066	7.57083	-0.431
7.575	-0.043	7.575	-0.417
7.57916	-0.017	7.57916	-0.406
7.58333	0.008	7.58333	-0.401
7.5875	0.032	7.5875	-0.4
7.59166	0.056	7.59166	-0.402
7.59584	0.083	7.59584	-0.402
7.6	0.112	7.6	-0.397
7.60417	0.143	7.60417	-0.393
7.60834	0.174	7.60834	-0.393
7.6125	0.207	7.6125	-0.388
7.61667	0.245	7.61667	-0.384
7.62083	0.291	7.62083	-0.382
7.625	0.341	7.625	-0.376
7.62917	0.386	7.62917	-0.365
7.63333	0.43	7.63333	-0.357
7.6375	0.476	7.6375	-0.355
7.64166	0.52	7.64166	-0.359
7.64583	0.569	7.64583	-0.36
7.65	0.63	7.65	-0.357
7.65416	0.698	7.65416	-0.343
7.65834	0.77	7.65834	-0.316
7.6625	0.842	7.6625	-0.284
7.66667	0.913	7.66667	-0.257
7.67084	0.987	7.67084	-0.236
7.675	1.07	7.675	-0.219
7.67917	1.16	7.67917	-0.201
7.68333	1.253	7.68333	-0.18
7.6875	1.349	7.6875	-0.161
7.69167	1.454	7.69167	-0.142
7.69583	1.568	7.69583	-0.118
7.7	1.682	7.7	-0.092
7.70416	1.796	7.70416	-0.07
7.70833	1.916	7.70833	-0.046
7.7125	2.049	7.7125	-0.017
7.71666	2.2	7.71666	0.012
7.72084	2.363	7.72084	0.038
7.725	2.532	7.725	0.065
7.72917	2.705	7.72917	0.093
7.73334	2.877	7.73334	0.118
7.7375	3.058	7.7375	0.147
7.74167	3.254	7.74167	0.192
7.74583	3.462	7.74583	0.249
7.75	3.673	7.75	0.308
7.75417	3.886	7.75417	0.364
7.75833	4.101	7.75833	0.41
7.7625	4.323	7.7625	0.454
7.76666	4.561	7.76666	0.494
7.77083	4.822	7.77083	0.538
7.775	5.097	7.775	0.594
7.77916	5.379	7.77916	0.657
7.78334	5.669	7.78334	0.717
7.7875	5.973	7.7875	0.778
7.79167	6.294	7.79167	0.843
7.79584	6.627	7.79584	0.916
7.8	6.97	7.8	0.991
7.80417	7.326	7.80417	1.064
7.80833	7.689	7.80833	1.138
7.8125	8.062	7.8125	1.222
7.81667	8.449	7.81667	1.31
7.82083	8.849	7.82083	1.398
7.825	9.262	7.825	1.483
7.82916	9.698	7.82916	1.57
7.83333	10.163	7.83333	1.664
7.8375	10.645	7.8375	1.764
7.84166	11.139	7.84166	1.866
7.84584	11.65	7.84584	1.971
7.85	12.172	7.85	2.075
7.85417	12.697	7.85417	2.189
7.85834	13.237	7.85834	2.307
7.8625	13.795	7.8625	2.435
7.86667	14.37	7.86667	2.574
7.87083	14.971	7.87083	2.713
7.875	15.594	7.875	2.844
7.87917	16.244	7.87917	2.977
7.88333	16.918	7.88333	3.116
7.8875	17.597	7.8875	3.263
7.89166	18.281	7.89166	3.419
7.89583	18.984	7.89583	3.583
7.9	19.712	7.9	3.757
7.90416	20.477	7.90416	3.944
7.90834	21.278	7.90834	4.138
7.9125	22.102	7.9125	4.339
7.91667	22.937	7.91667	4.545
7.92084	23.781	7.92084	4.749
7.925	24.637	7.925	4.949
7.92917	25.516	7.92917	5.152
7.93333	26.425	7.93333	5.363
7.9375	27.36	7.9375	5.579
7.94167	28.312	7.94167	5.805
7.94583	29.287	7.94583	6.045
7.95	30.288	7.95	6.29
7.95416	31.311	7.95416	6.542
7.95833	32.361	7.95833	6.809
7.9625	33.444	7.9625	7.082
7.96666	34.536	7.96666	7.356
7.97084	35.636	7.97084	7.64
7.975	36.774	7.975	7.933
7.97917	37.943	7.97917	8.235
7.98334	39.117	7.98334	8.546
7.9875	40.305	7.9875	8.87
7.99167	41.541	7.99167	9.207
7.99583	42.826	7.99583	9.556
8	44.133	8	9.908
8.00417	45.444	8.00417	10.267
8.00834	46.764	8.00834	10.639
8.0125	48.114	8.0125	11.027
8.01666	49.502	8.01666	11.436
8.02083	50.916	8.02083	11.857
8.025	52.344	8.025	12.282
8.02917	53.788	8.02917	12.704
8.03333	55.264	8.03333	13.123
8.0375	56.769	8.0375	13.558
8.04167	58.274	8.04167	14.025
8.04584	59.783	8.04584	14.523
8.05	61.327	8.05	15.037
8.05416	62.923	8.05416	15.545
8.05833	64.559	8.05833	16.05
8.0625	66.199	8.0625	16.565
8.06667	67.834	8.06667	17.103
8.07084	69.492	8.07084	17.668
8.075	71.194	8.075	18.252
8.07916	72.937	8.07916	18.856
8.08333	74.697	8.08333	19.474
8.0875	76.462	8.0875	20.107
8.09167	78.253	8.09167	20.758
8.09583	80.074	8.09583	21.425
8.1	81.905	8.1	22.108
8.10417	83.744	8.10417	22.814
8.10834	85.584	8.10834	23.54
8.1125	87.443	8.1125	24.281
8.11666	89.352	8.11666	25.041
8.12083	91.293	8.12083	25.823
8.125	93.241	8.125	26.627
8.12917	95.214	8.12917	27.448
8.13334	97.215	8.13334	28.284
8.1375	99.235	8.1375	29.145
8.14166	101.26	8.14166	30.029
8.14583	103.283	8.14583	30.93
8.15	105.326	8.15	31.853
8.15417	107.419	8.15417	32.811
8.15833	109.542	8.15833	33.799
8.1625	111.677	8.1625	34.803
8.16667	113.826	8.16667	35.829
8.17084	115.992	8.17084	36.889
8.175	118.176	8.175	37.985
8.17916	120.37	8.17916	39.121
8.18333	122.58	8.18333	40.28
8.1875	124.809	8.1875	41.461
8.19167	127.057	8.19167	42.665
8.19584	129.332	8.19584	43.891
8.2	131.651	8.2	45.144
8.20416	134.015	8.20416	46.429
8.20833	136.378	8.20833	47.765
8.2125	138.706	8.2125	49.149
8.21667	141.012	8.21667	50.577
8.22083	143.342	8.22083	52.047
8.225	145.728	8.225	53.55
8.22917	148.153	8.22917	55.086
8.23334	150.588	8.23334	56.665
8.2375	153.044	8.2375	58.287
8.24166	155.538	8.24166	59.935
8.24583	158.054	8.24583	61.612
8.25	160.576	8.25	63.345
8.25417	163.127	8.25417	65.139
8.25834	165.716	8.25834	66.979
8.2625	168.309	8.2625	68.854
8.26666	170.882	8.26666	70.764
8.27083	173.478	8.27083	72.718
8.275	176.098	8.275	74.723
8.27917	178.773	8.27917	76.791
8.28333	181.447	8.28333	78.921
8.2875	184.193	8.2875	81.119
8.29167	186.914	8.29167	83.395
8.29584	189.641	8.29584	85.734
8.3	192.406	8.3	88.114
8.30416	195.148	8.30416	90.526
8.30833	197.991	8.30833	92.982
8.3125	200.78	8.3125	95.5
8.31667	203.628	8.31667	98.087
8.32084	206.485	8.32084	100.737
[truncated: 4,003 more rows]

## Sheet: Supplementry fig1f
DDM+CHS		Digitonin
Elution volume(ml)	UV(A280)	Elution volume(ml)	UV(A280)
-0.49545	0	-0.49564	0
-0.49405	0	-0.49417	0
-0.49278	0	-0.49264	NaN
-0.49151	NaN	-0.49138	NaN
-0.49037	NaN	-0.49032	NaN
-0.48966	NaN	-0.48993	NaN
-0.48832	NaN	-0.48833	NaN
-0.48666	NaN	-0.48667	-4.854
-0.485	NaN	-0.48498	-4.847
-0.48334	-2.001	-0.48332	-4.848
-0.48168	-1.997	-0.48166	-4.848
-0.47999	-1.988	-0.48	-4.85
-0.47833	-1.988	-0.47834	-4.855
-0.47667	-1.991	-0.47665	-4.855
-0.47501	-1.996	-0.47499	-4.855
-0.47335	-1.996	-0.47333	-4.863
-0.47168	-2	-0.47166	-4.869
-0.47001	-2.007	-0.47	-4.873
-0.46835	-2.023	-0.46831	-4.873
-0.46668	-2.023	-0.46665	-4.883
-0.46502	-2.035	-0.46499	-4.909
-0.46335	-2.046	-0.46333	-4.932
-0.46168	-2.061	-0.46167	-4.932
-0.46001	-2.061	-0.45998	-4.963
-0.45835	-2.076	-0.45832	-5.001
-0.45668	-2.092	-0.45666	-5.041
-0.45501	-2.113	-0.455	-5.041
-0.45335	-2.113	-0.45334	-5.09
-0.45169	-2.138	-0.45165	-5.195
-0.45002	-2.157	-0.44999	-5.195
-0.44835	-2.185	-0.44833	-5.195
-0.44668	-2.185	-0.44666	-5.246
-0.44501	-2.216	-0.445	-5.3
-0.44334	-2.252	-0.44331	-5.3
-0.44168	-2.291	-0.44165	-5.359
-0.44002	-2.291	-0.43999	-5.422
-0.43832	-2.339	-0.43833	-5.488
-0.43666	-2.403	-0.43667	-5.488
-0.435	-2.489	-0.43498	-5.569
-0.43334	-2.489	-0.43332	-5.684
-0.43168	-2.607	-0.43166	-5.826
-0.42999	-2.757	-0.43	-5.826
-0.42833	-2.757	-0.42834	-5.998
-0.42667	-2.936	-0.42667	-6.207
-0.42501	-3.161	-0.425	-6.454
-0.42335	-3.418	-0.42333	-6.454
-0.42166	-3.418	-0.42166	-6.723
-0.42	-3.695	-0.42	-7.009
-0.41834	-3.984	-0.41834	-7.304
-0.41668	-4.284	-0.41667	-7.304
-0.41502	-4.284	-0.415	-7.609
-0.41332	-4.593	-0.41331	-7.907
-0.41166	-4.895	-0.41165	-8.197
-0.41	-5.177	-0.40999	-8.197
-0.40834	-5.177	-0.40833	-8.479
-0.40668	-5.459	-0.40667	-8.747
-0.40499	-5.714	-0.40497	-8.995
-0.40333	-5.953	-0.40331	-8.995
-0.40167	-5.953	-0.40165	-9.214
-0.40001	-6.165	-0.39999	-9.406
-0.39835	-6.353	-0.39833	-9.578
-0.39666	-6.51	-0.39664	-9.578
-0.395	-6.51	-0.39498	-9.717
-0.39334	-6.654	-0.39332	-9.824
-0.39168	-6.766	-0.39166	-9.893
-0.39002	-6.856	-0.39	-9.893
-0.38832	-6.856	-0.38831	-9.936
-0.38666	-6.933	-0.38665	-9.949
-0.385	-6.996	-0.38499	-9.942
-0.38335	-7.039	-0.38333	-9.942
-0.38168	-7.039	-0.38167	-9.919
-0.38001	-7.08	-0.37997	-9.885
-0.37835	-7.104	-0.37831	-9.844
-0.37669	-7.119	-0.37665	-9.844
-0.37502	-7.119	-0.37499	-9.8
-0.37335	-7.123	-0.37333	-9.752
-0.37168	-7.121	-0.37164	-9.709
-0.37001	-7.118	-0.36998	-9.709
-0.36834	-7.118	-0.36832	-9.624
-0.36668	-7.11	-0.36666	-9.624
-0.36502	-7.094	-0.365	-9.578
-0.36332	-7.094	-0.36331	-9.578
-0.36166	-7.086	-0.36165	-9.542
-0.36	-7.075	-0.35999	-9.503
-0.35834	-7.055	-0.35833	-9.503
-0.35668	-7.055	-0.35667	-9.475
-0.35499	-7.04	-0.35497	-9.443
-0.35333	-7.028	-0.35331	-9.418
-0.35167	-7.01	-0.35165	-9.418
-0.35001	-7.01	-0.35	-9.393
-0.34835	-6.99	-0.34833	-9.376
-0.34666	-6.968	-0.34666	-9.348
-0.345	-6.945	-0.345	-9.348
-0.34334	-6.945	-0.34334	-9.325
-0.34168	-6.913	-0.34167	-9.293
-0.34002	-6.877	-0.34	-9.251
-0.33832	-6.837	-0.33833	-9.251
-0.33666	-6.837	-0.33667	-9.202
-0.335	-6.793	-0.33499	-9.138
-0.33334	-6.728	-0.33333	-9.045
-0.33168	-6.658	-0.33164	-9.045
-0.32999	-6.658	-0.32998	-8.936
-0.32833	-6.571	-0.32832	-8.791
-0.32667	-6.461	-0.32666	-8.627
-0.32501	-6.335	-0.325	-8.627
-0.32335	-6.335	-0.32331	-8.436
-0.32166	-6.192	-0.32165	-8.225
-0.32	-6.016	-0.31999	-7.984
-0.31834	-5.82	-0.31833	-7.984
-0.31668	-5.82	-0.31667	-7.695
-0.31502	-5.61	-0.31498	-7.367
-0.31332	-5.359	-0.31332	-6.994
-0.31166	-5.064	-0.31166	-6.994
-0.31	-5.064	-0.30999	-6.471
-0.30834	-4.718	-0.30833	-5.731
-0.30668	-4.345	-0.30664	-4.837
-0.30501	-3.937	-0.30498	-4.837
-0.30335	-3.937	-0.30332	-3.868
-0.30169	-3.498	-0.30166	-2.898
-0.30002	-3.029	-0.3	-1.986
-0.29835	-2.569	-0.29831	-1.986
-0.29668	-2.569	-0.29665	-1.13
-0.29501	-2.123	-0.29499	-0.234
-0.29335	-1.666	-0.29333	0.721
-0.29168	-1.666	-0.29167	0.721
-0.29002	-1.194	-0.28998	1.677
-0.28835	-0.713	-0.28832	2.621
-0.28668	-0.236	-0.28666	3.571
-0.28502	-0.236	-0.285	4.533
-0.28335	0.203	-0.28333	4.533
-0.28168	0.626	-0.28164	5.445
-0.28001	1.025	-0.27998	6.239
-0.27832	1.025	-0.27832	6.239
-0.27666	1.412	-0.27666	6.903
-0.275	1.764	-0.275	7.443
-0.27334	2.054	-0.27333	7.443
-0.27168	2.054	-0.27166	7.87
-0.26999	2.301	-0.27	8.183
-0.26833	2.515	-0.26834	8.39
-0.26667	2.686	-0.26667	8.39
-0.26501	2.686	-0.265	8.506
-0.26335	2.809	-0.26333	8.549
-0.26166	2.883	-0.26167	8.533
-0.25999	2.907	-0.26	8.533
-0.25833	2.907	-0.25833	8.485
-0.25667	2.895	-0.25667	8.427
-0.25501	2.857	-0.255	8.328
-0.25332	2.779	-0.25334	8.328
-0.25166	2.779	-0.25167	8.17
-0.25	2.658	-0.25	7.95
-0.24834	2.513	-0.24833	7.71
-0.24668	2.34	-0.24666	7.71
-0.24499	2.34	-0.245	7.446
-0.24333	2.154	-0.24334	7.122
-0.24167	1.967	-0.24167	6.776
-0.24001	1.779	-0.24	6.776
-0.23835	1.779	-0.23833	6.438
-0.23666	1.576	-0.23667	6.093
-0.23499	1.371	-0.23499	5.738
-0.23333	1.159	-0.23333	5.738
-0.23167	1.159	-0.23167	5.398
-0.23001	0.95	-0.22997	5.064
-0.22832	0.731	-0.22831	4.738
-0.22666	0.731	-0.22665	4.738
-0.225	0.512	-0.22499	4.408
-0.22335	0.296	-0.22333	4.091
-0.22168	0.095	-0.22164	3.782
-0.22001	0.095	-0.21998	3.782
-0.21835	-0.104	-0.21832	3.473
-0.21668	-0.292	-0.21666	3.18
-0.21502	-0.463	-0.215	2.89
-0.21335	-0.463	-0.21331	2.89
-0.21168	-0.62	-0.21165	2.614
-0.21002	-0.786	-0.20999	2.34
-0.20835	-0.942	-0.20833	2.068
-0.20668	-0.942	-0.20667	2.068
-0.20501	-1.091	-0.20497	1.788
-0.20335	-1.239	-0.20331	1.518
-0.20169	-1.379	-0.20165	1.249
-0.20002	-1.379	-0.19999	1.249
-0.19835	-1.518	-0.19833	0.989
-0.19668	-1.635	-0.19664	0.726
-0.19501	-1.754	-0.19498	0.478
-0.19334	-1.754	-0.19332	0.478
-0.19168	-1.86	-0.19166	0.24
-0.18999	-1.969	-0.19	0.001
-0.18833	-2.07	-0.18833	0.001
-0.18667	-2.07	-0.18667	-0.223
-0.18501	-2.167	-0.185	-0.437
-0.18335	-2.255	-0.18333	-0.654
-0.18166	-2.351	-0.18167	-0.654
-0.18	-2.351	-0.18	-0.877
-0.17834	-2.428	-0.17834	-1.098
-0.17668	-2.494	-0.17667	-1.31
-0.17502	-2.564	-0.175	-1.31
-0.17332	-2.564	-0.17332	-1.515
-0.17166	-2.626	-0.17166	-1.718
-0.17	-2.691	-0.17	-1.914
-0.16834	-2.746	-0.16834	-1.914
-0.16668	-2.746	-0.16664	-2.092
-0.16499	-2.795	-0.16498	-2.253
-0.16333	-2.841	-0.16332	-2.409
-0.16167	-2.841	-0.16166	-2.409
-0.16001	-2.884	-0.16	-2.573
-0.15835	-2.927	-0.15831	-2.73
-0.15666	-2.97	-0.15665	-2.88
-0.155	-2.97	-0.15499	-2.88
-0.15334	-3	-0.15333	-3.018
-0.15168	-3.037	-0.15167	-3.163
-0.15002	-3.083	-0.14998	-3.304
-0.14832	-3.083	-0.14832	-3.304
-0.14666	-3.159	-0.14666	-3.426
-0.145	-3.159	-0.145	-3.547
-0.14334	-3.205	-0.14334	-3.667
-0.14168	-3.205	-0.14164	-3.667
-0.14002	-3.251	-0.13998	-3.785
-0.13835	-3.288	-0.13832	-3.895
-0.13668	-3.325	-0.13666	-4.01
-0.13502	-3.325	-0.135	-4.01
-0.13335	-3.365	-0.13331	-4.128
-0.13168	-3.411	-0.13165	-4.232
-0.13001	-3.45	-0.12999	-4.336
-0.12835	-3.45	-0.12833	-4.336
-0.12668	-3.487	-0.12667	-4.439
-0.12502	-3.529	-0.12498	-4.529
-0.12332	-3.576	-0.12332	-4.622
-0.12166	-3.576	-0.12166	-4.622
-0.12	-3.623	-0.12	-4.704
-0.11834	-3.671	-0.11834	-4.883
-0.11668	-3.715	-0.11664	-4.883
-0.11499	-3.715	-0.11498	-4.883
-0.11333	-3.763	-0.11332	-4.967
-0.11167	-3.802	-0.11166	-5.042
-0.11001	-3.802	-0.11	-5.042
-0.10835	-3.847	-0.10831	-5.122
-0.10666	-3.892	-0.10665	-5.206
-0.105	-3.933	-0.10499	-5.288
-0.10334	-3.963	-0.10334	-5.288
-0.10168	-3.963	-0.10167	-5.363
-0.10002	-4	-0.1	-5.434
-0.09832	-4.036	-0.09833	-5.499
-0.09666	-4.036	-0.09666	-5.499
-0.095	-4.072	-0.095	-5.56
-0.09334	-4.099	-0.09334	-5.624
-0.09168	-4.13	-0.09167	-5.686
-0.08999	-4.13	-0.09	-5.686
-0.08833	-4.168	-0.08833	-5.747
-0.08667	-4.195	-0.08667	-5.801
-0.08501	-4.222	-0.085	-5.862
-0.08335	-4.222	-0.08333	-5.862
-0.08166	-4.247	-0.08167	-5.907
-0.08	-4.265	-0.08	-5.956
-0.07834	-4.265	-0.07834	-5.996
-0.07668	-4.285	-0.07667	-5.996
-0.07502	-4.301	-0.075	-6.046
-0.07332	-4.317	-0.07333	-6.1
-0.07166	-4.344	-0.07166	-6.145
-0.07	-4.344	-0.07	-6.145
-0.06834	-4.362	-0.06834	-6.19
-0.06668	-4.372	-0.06667	-6.234
-0.06499	-4.384	-0.065	-6.274
-0.06333	-4.406	-0.06333	-6.274
-0.06167	-4.406	-0.06167	-6.318
-0.06001	-4.419	-0.06	-6.363
-0.05835	-4.419	-0.05833	-6.403
-0.05668	-4.441	-0.05667	-6.403
-0.05501	-4.456	-0.055	-6.428
-0.05335	-4.474	-0.05334	-6.466
-0.05168	-4.474	-0.05166	-6.504
-0.05002	-4.494	-0.05	-6.504
-0.04835	-4.513	-0.04831	-6.532
-0.04668	-4.524	-0.04665	-6.56
-0.04501	-4.524	-0.04499	-6.583
-0.04335	-4.542	-0.04333	-6.583
-0.04168	-4.558	-0.04167	-6.611
-0.04001	-4.572	-0.03997	-6.643
-0.03835	-4.581	-0.03831	-6.674
-0.03668	-4.581	-0.03665	-6.674
-0.03502	-4.585	-0.03499	-6.731
-0.03335	-4.59	-0.03333	-6.731
-0.03168	-4.59	-0.03164	-6.747
-0.03001	-4.594	-0.02998	-6.747
-0.02832	-4.602	-0.02832	-6.766
-0.02666	-4.603	-0.02666	-6.793
-0.025	-4.603	-0.025	-6.793
-0.02334	-4.602	-0.02331	-6.815
-0.02168	-4.609	-0.02165	-6.833
-0.01999	-4.616	-0.01999	-6.855
-0.01833	-4.616	-0.01833	-6.855
-0.01667	-4.628	-0.01667	-6.88
-0.01501	-4.628	-0.01497	-6.896
-0.01335	-4.643	-0.01331	-6.919
-0.01165	-4.643	-0.01165	-6.919
-0.00999	-4.658	-0.01	-6.934
-0.00833	-4.67	-0.00833	-6.951
-0.00667	-4.67	-0.00667	-6.968
-0.00501	-4.67	-0.005	-6.968
-0.00332	-4.675	-0.00334	-6.993
-0.00166	-4.668	-0.00167	-7.01
0	-4.668	0	-7.027
0.00166	-4.668	0.00167	-7.027
0.0043	-4.668	0.00425	-7.027
0.0043	-4.668	0.00425	-7.027
0.0043	0.001	0.00425	0
0.0057	0.001	0.00571	0
0.00664	0.027	0.00659	0.033
0.00723	0.027	0.00737	0.033
0.00837	0.068	0.00851	0.033
0.00911	0.068	0.00926	0.097
0.0099	0.068	0.01004	0.097
0.011	0.121	0.01167	0.168
0.01266	0.179	0.01333	0.252
0.01436	0.179	0.01499	0.252
0.01602	0.273	0.01665	0.324
0.01768	0.273	0.01831	0.385
0.01933	0.273	0.02	0.44
0.021	0.309	0.02166	0.44
0.02266	0.342	0.02332	0.482
0.02432	0.371	0.02498	0.509
0.02599	0.371	0.02664	0.527
0.02766	0.375	0.02834	0.527
0.02933	0.389	0.03	0.519
0.031	0.386	0.03166	0.511
0.03266	0.386	0.03332	0.488
0.03433	0.386	0.03498	0.488
0.03599	0.37	0.03667	0.471
0.03769	0.352	0.03833	0.442
0.03935	0.352	0.03999	0.416
0.04101	0.329	0.04164	0.416
0.04267	0.309	0.04331	0.387
0.04433	0.309	0.04498	0.352
0.04602	0.278	0.04665	0.318
0.04768	0.254	0.04831	0.318
0.04934	0.229	0.04998	0.283
0.051	0.206	0.05164	0.247
0.05266	0.206	0.05331	0.247
0.05435	0.188	0.05498	0.211
0.05601	0.167	0.05664	0.172
0.05767	0.167	0.05832	0.135
0.05933	0.148	0.05998	0.135
0.06099	0.138	0.06165	0.099
0.06269	0.119	0.06334	0.07
0.06435	0.103	0.065	0.04
0.06601	0.103	0.06666	0.04
0.06767	0.091	0.06832	0.012
0.06933	0.078	0.06998	-0.005
0.07102	0.06	0.07167	-0.026
0.07268	0.06	0.07333	-0.026
0.07434	0.05	0.07499	-0.05
0.076	0.035	0.07665	-0.075
0.07766	0.035	0.07831	-0.091
0.07935	0.023	0.08	-0.091
0.08101	0	0.08166	-0.112
0.08267	-0.012	0.08331	-0.134
0.08433	-0.021	0.08498	-0.156
0.08599	-0.021	0.08664	-0.156
0.08769	-0.034	0.08831	-0.174
0.08935	-0.049	0.08997	-0.202
0.09101	-0.049	0.09164	-0.222
0.09267	-0.052	0.09331	-0.222
0.09433	-0.054	0.09498	-0.238
0.09602	-0.058	0.09665	-0.257
0.09768	-0.058	0.09831	-0.271
0.09934	-0.065	0.1	-0.271
0.101	-0.065	0.10166	-0.29
0.10266	-0.074	0.10332	-0.297
0.10435	-0.074	0.10498	-0.313
0.10601	-0.074	0.10664	-0.313
0.10767	-0.077	0.10833	-0.327
0.10933	-0.091	0.10999	-0.346
0.11099	-0.091	0.11164	-0.357
0.11269	-0.107	0.11331	-0.357
0.11435	-0.109	0.11497	-0.372
0.11601	-0.103	0.11664	-0.386
0.11767	-0.103	0.11831	-0.386
0.11933	-0.114	0.11998	-0.402
0.12102	-0.115	0.12165	-0.414
0.12268	-0.112	0.12331	-0.425
0.12434	-0.112	0.12497	-0.425
0.126	-0.123	0.12665	-0.435
0.12766	-0.119	0.12831	-0.445
0.12935	-0.114	0.13	-0.461
0.13101	-0.114	0.13166	-0.461
0.13267	-0.124	0.13332	-0.467
0.13433	-0.129	0.13498	-0.473
0.13599	-0.129	0.13664	-0.478
0.13769	-0.128	0.13834	-0.478
0.13935	-0.125	0.14	-0.475
0.14101	-0.127	0.14166	-0.476
0.14267	-0.127	0.14332	-0.479
0.14433	-0.12	0.14498	-0.479
0.14602	-0.124	0.14667	-0.483
0.14768	-0.13	0.14833	-0.49
0.14934	-0.13	0.14999	-0.496
0.151	-0.135	0.15165	-0.496
0.15266	-0.136	0.15331	-0.502
0.15435	-0.136	0.15498	-0.517
0.15601	-0.135	0.15664	-0.517
0.15767	-0.135	0.15831	-0.52
0.15933	-0.133	0.15998	-0.513
0.16099	-0.131	0.16164	-0.515
0.16269	-0.131	0.16331	-0.517
0.16435	-0.131	0.16497	-0.517
0.16601	-0.128	0.16664	-0.524
0.16767	-0.124	0.16831	-0.531
0.16933	-0.124	0.16998	-0.531
0.17102	-0.122	0.17165	-0.54
0.17268	-0.123	0.17331	-0.542
0.17434	-0.12	0.17497	-0.548
0.176	-0.12	0.17664	-0.548
0.17766	-0.119	0.17831	-0.553
0.17935	-0.116	0.17998	-0.562
0.18101	-0.118	0.18164	-0.564
0.18267	-0.116	0.18333	-0.563
0.18433	-0.116	0.18499	-0.563
0.18599	-0.118	0.18665	-0.565
0.18766	-0.112	0.18831	-0.561
0.18933	-0.112	0.18997	-0.561
0.19099	-0.114	0.19166	-0.562
0.19266	-0.115	0.19332	-0.57
0.19433	-0.115	0.19499	-0.572
0.19599	-0.116	0.19665	-0.577
0.19766	-0.116	0.19831	-0.577
0.19932	-0.122	0.2	-0.584
0.20099	-0.122	0.20166	-0.596
0.20266	-0.125	0.20332	-0.596
0.20433	-0.127	0.20498	-0.604
0.206	-0.123	0.20664	-0.613
0.20766	-0.123	0.20833	-0.612
0.20932	-0.128	0.20999	-0.612
0.21099	-0.123	0.21165	-0.62
0.21268	-0.128	0.21331	-0.618
0.21434	-0.128	0.21497	-0.618
0.216	-0.129	0.21666	-0.618
0.21766	-0.128	0.21832	-0.62
0.21935	-0.129	0.21998	-0.622
0.22101	-0.13	0.22164	-0.622
0.22267	-0.13	0.22331	-0.622
0.22433	-0.133	0.22497	-0.623
0.22599	-0.134	0.22664	-0.625
0.22768	-0.134	0.22831	-0.628
0.22934	-0.136	0.22998	-0.628
0.231	-0.138	0.23164	-0.625
0.23266	-0.146	0.23331	-0.626
0.23432	-0.146	0.23497	-0.626
0.23602	-0.153	0.23664	-0.622
0.23768	-0.157	0.23831	-0.625
0.23934	-0.155	0.23997	-0.627
0.241	-0.155	0.24164	-0.627
0.24266	-0.158	0.24331	-0.624
0.24435	-0.157	0.24498	-0.629
0.24601	-0.158	0.24664	-0.637
0.24767	-0.158	0.2483	-0.637
0.24933	-0.155	0.24997	-0.643
0.25099	-0.158	0.25164	-0.642
0.25268	-0.158	0.25331	-0.639
0.25434	-0.154	0.25498	-0.64
0.256	-0.158	0.25664	-0.64
0.25766	-0.161	0.25831	-0.642
0.25932	-0.161	0.25997	-0.64
0.26102	-0.159	0.26164	-0.636
0.26268	-0.159	0.26332	-0.636
0.26434	-0.166	0.26498	-0.633
0.266	-0.164	0.26664	-0.635
0.26766	-0.164	0.26833	-0.635
0.26933	-0.162	0.26999	-0.632
0.27099	-0.166	0.27165	-0.635
0.27266	-0.166	0.27331	-0.635
0.27432	-0.169	0.27497	-0.635
0.27599	-0.174	0.27667	-0.646
0.27766	-0.175	0.27833	-0.648
0.27933	-0.168	0.27999	-0.653
0.281	-0.168	0.28165	-0.653
0.28266	-0.168	0.28331	-0.653
0.28432	-0.173	0.285	-0.657
0.28602	-0.173	0.28666	-0.663
0.28768	-0.173	0.28832	-0.672
0.28934	-0.178	0.28998	-0.672
0.291	-0.173	0.29164	-0.672
0.29266	-0.173	0.29333	-0.67
0.29435	-0.182	0.29499	-0.67
0.29601	-0.181	0.29665	-0.672
0.29767	-0.177	0.29831	-0.672
0.29933	-0.177	0.29997	-0.675
0.30099	-0.186	0.30166	-0.675
0.30268	-0.193	0.30333	-0.681
0.30434	-0.185	0.30499	-0.688
0.306	-0.185	0.30665	-0.697
0.30766	-0.183	0.30831	-0.697
0.30932	-0.185	0.31	-0.698
0.31102	-0.185	0.31164	-0.695
0.31268	-0.186	0.31331	-0.699
0.31434	-0.186	0.31497	-0.699
0.316	-0.187	0.31664	-0.694
0.31766	-0.187	0.31831	-0.694
0.31935	-0.187	0.31998	-0.694
0.32101	-0.186	0.32164	-0.699
0.32267	-0.188	0.3233	-0.7
0.32433	-0.188	0.32497	-0.706
0.32599	-0.193	0.32664	-0.706
0.32768	-0.194	0.32831	-0.703
0.32934	-0.199	0.32998	-0.713
0.331	-0.199	0.33164	-0.718
0.33266	-0.197	0.33331	-0.718
0.33432	-0.198	0.33497	-0.723
0.33602	-0.191	0.33664	-0.726
0.33768	-0.187	0.33831	-0.729
0.33934	-0.187	0.33997	-0.729
0.341	-0.181	0.34165	-0.727
0.34266	-0.178	0.34331	-0.735
0.34435	-0.178	0.34497	-0.739
0.34601	-0.182	0.34667	-0.74
0.34767	-0.182	0.34833	-0.74
0.34933	-0.182	0.34999	-0.732
0.35099	-0.182	0.35165	-0.733
0.35268	-0.18	0.35331	-0.733
0.35434	-0.184	0.355	-0.736
0.356	-0.182	0.35666	-0.742
0.35766	-0.182	0.35832	-0.738
0.35932	-0.184	0.35998	-0.738
0.36099	-0.185	0.36164	-0.74
0.36266	-0.188	0.36333	-0.746
0.36433	-0.188	0.36499	-0.746
0.36599	-0.188	0.36665	-0.746
0.36766	-0.192	0.36831	-0.745
0.36932	-0.184	0.36997	-0.749
0.37099	-0.184	0.37167	-0.75
0.37266	-0.175	0.37333	-0.75
0.37432	-0.171	0.37499	-0.747
0.37601	-0.171	0.37665	-0.752
0.37767	-0.168	0.37831	-0.753
0.37933	-0.167	0.38	-0.755
0.38102	-0.172	0.38166	-0.755
0.38268	-0.172	0.38332	-0.755
0.38434	-0.165	0.38497	-0.759
0.386	-0.161	0.38664	-0.759
0.38766	-0.164	0.38831	-0.764
0.38935	-0.164	0.38997	-0.763
0.39101	-0.162	0.39164	-0.768
0.39267	-0.161	0.39331	-0.768
0.39433	-0.156	0.39497	-0.771
0.39599	-0.157	0.39664	-0.774
0.39768	-0.157	0.3983	-0.778
0.39934	-0.145	0.39997	-0.778
0.401	-0.147	0.40164	-0.78
0.40267	-0.147	0.40331	-0.779
0.40433	-0.145	0.405	-0.779
0.40602	-0.154	0.40666	-0.78
0.40768	-0.158	0.40832	-0.788
0.40934	-0.158	0.40998	-0.794
0.411	-0.161	0.41164	-0.794
0.41266	-0.162	0.41333	-0.799
0.41435	-0.165	0.41499	-0.795
0.41601	-0.165	0.41665	-0.796
0.41767	-0.158	0.41831	-0.796
0.41933	-0.158	0.41997	-0.8
0.42099	-0.163	0.42167	-0.8
0.42268	-0.163	0.42333	-0.804
0.42434	-0.169	0.42499	-0.804
0.426	-0.173	0.42665	-0.81
0.42766	-0.168	0.42831	-0.814
0.42933	-0.168	0.43	-0.822
0.43102	-0.168	0.43166	-0.822
0.43268	-0.165	0.43332	-0.823
0.43434	-0.165	0.43498	-0.829
0.43599	-0.165	0.43664	-0.833
0.43766	-0.163	0.43833	-0.833
0.43933	-0.164	0.43999	-0.829
0.44099	-0.164	0.44165	-0.825
0.44265	-0.169	0.44331	-0.831
0.44432	-0.168	0.44497	-0.831
0.44599	-0.164	0.44667	-0.83
0.44766	-0.164	0.4483	-0.834
0.44932	-0.162	0.44997	-0.84
0.45099	-0.16	0.45164	-0.84
0.45266	-0.165	0.45331	-0.849
0.45432	-0.161	0.45498	-0.852
0.45599	-0.161	0.45664	-0.862
0.45765	-0.167	0.4583	-0.862
0.45935	-0.171	0.45997	-0.864
0.46101	-0.171	0.46164	-0.867
0.46267	-0.172	0.46332	-0.869
0.46433	-0.177	0.46498	-0.869
0.46599	-0.176	0.46664	-0.877
0.46768	-0.176	0.4683	-0.874
0.46934	-0.18	0.47	-0.87
0.471	-0.179	0.47166	-0.87
0.47266	-0.178	0.47332	-0.87
0.47432	-0.178	0.47498	-0.86
0.47601	-0.171	0.47664	-0.859
0.47767	-0.169	0.47833	-0.859
0.47933	-0.169	0.47999	-0.857
0.48099	-0.169	0.48165	-0.862
0.48265	-0.172	0.48331	-0.872
0.48435	-0.17	0.48497	-0.872
0.48601	-0.176	0.48666	-0.875
0.48767	-0.176	0.48832	-0.879
0.48933	-0.177	0.48998	-0.879
0.49099	-0.177	0.49164	-0.883
0.49268	-0.178	0.4933	-0.887
0.49434	-0.178	0.49497	-0.886
0.496	-0.173	0.49664	-0.886
0.49766	-0.173	0.4983	-0.892
0.49932	-0.166	0.49997	-0.898
0.50101	-0.166	0.50164	-0.909
0.50267	-0.158	0.50331	-0.909
0.50433	-0.146	0.50497	-0.906
0.50599	-0.148	0.50663	-0.907
0.50765	-0.148	0.50833	-0.906
0.50935	-0.155	0.50999	-0.906
0.51101	-0.145	0.51165	-0.904
0.51267	-0.146	0.51331	-0.906
0.51433	-0.146	0.51497	-0.907
0.51599	-0.151	0.51666	-0.907
0.51768	-0.151	0.51832	-0.907
0.51932	-0.151	0.51998	-0.913
0.52099	-0.148	0.52164	-0.919
0.52266	-0.147	0.5233	-0.919
0.52432	-0.146	0.52499	-0.921
0.52599	-0.146	0.52665	-0.929
0.52766	-0.151	0.52831	-0.932
0.52932	-0.155	0.52997	-0.932
0.53099	-0.158	0.53164	-0.933
0.53266	-0.158	0.53333	-0.939
0.53432	-0.163	0.53499	-0.936
0.53601	-0.167	0.53665	-0.936
0.53767	-0.171	0.53831	-0.936
0.53933	-0.171	0.53997	-0.938
0.54099	-0.173	0.54166	-0.942
0.54265	-0.17	0.54331	-0.942
0.54435	-0.165	0.54497	-0.946
0.54601	-0.165	0.54664	-0.957
0.54767	-0.164	0.5483	-0.957
0.54933	-0.166	0.54997	-0.957
0.55099	-0.164	0.55164	-0.968
0.55268	-0.164	0.55331	-0.967
0.55434	-0.159	0.55498	-0.968
0.556	-0.164	0.55664	-0.968
0.55766	-0.162	0.5583	-0.976
0.55932	-0.162	0.55997	-0.975
0.56101	-0.163	0.56164	-0.972
0.56267	-0.147	0.56331	-0.972
0.56433	-0.14	0.56497	-0.97
0.56599	-0.14	0.56664	-0.974
0.56765	-0.135	0.56831	-0.974
0.56935	-0.135	0.56997	-0.976
0.57101	-0.133	0.57164	-0.977
0.57267	-0.133	0.5733	-0.973
0.57433	-0.131	0.57497	-0.973
0.57599	-0.125	0.57664	-0.978
0.57768	-0.125	0.57831	-0.981
0.57934	-0.125	0.57998	-0.986
0.581	-0.125	0.58164	-0.986
0.58266	-0.12	0.5833	-0.99
0.58432	-0.12	0.58497	-0.985
0.58601	-0.121	0.58664	-0.985
0.58767	-0.115	0.58831	-0.985
0.58933	-0.115	0.58997	-0.985
0.59099	-0.115	0.59166	-0.98
0.59265	-0.112	0.59332	-0.976
0.59435	-0.116	0.59498	-0.976
0.59601	-0.117	0.59664	-0.971
0.59767	-0.117	0.5983	-0.972
0.59933	-0.118	0.59999	-0.966
0.60099	-0.118	0.60165	-0.966
0.60266	-0.12	0.60331	-0.966
0.60432	-0.129	0.60497	-0.964
0.60599	-0.129	0.60664	-0.962
0.60765	-0.134	0.60833	-0.962
0.60932	-0.137	0.60999	-0.963
0.61099	-0.137	0.61165	-0.963
0.61266	-0.14	0.61331	-0.966
0.61433	-0.142	0.61497	-0.966
0.61599	-0.141	0.61666	-0.963
0.61765	-0.141	0.61832	-0.967
0.61932	-0.138	0.61998	-0.965
0.62099	-0.133	0.62164	-0.965
0.62266	-0.134	0.6233	-0.965
0.62432	-0.134	0.62499	-0.972
0.62599	-0.138	0.62665	-0.977
0.62766	-0.139	0.62831	-0.977
0.62932	-0.143	0.62997	-0.984
0.63099	-0.143	0.63164	-0.984
0.63265	-0.134	0.63333	-0.984
0.63435	-0.14	0.63499	-0.984
0.63601	-0.147	0.63665	-0.982
0.63767	-0.147	0.63831	-0.984
0.63933	-0.147	0.63997	-0.985
0.64099	-0.148	0.64166	-0.985
0.64268	-0.148	0.64331	-0.989
0.64434	-0.15	0.64497	-0.999
0.646	-0.155	0.64664	-0.998
0.64766	-0.151	0.6483	-0.998
0.64932	-0.151	0.64997	-0.996
0.65101	-0.152	0.65164	-0.99
0.65267	-0.153	0.65331	-0.99
0.65433	-0.15	0.65498	-0.992
0.65599	-0.15	0.65664	-0.988
0.65765	-0.153	0.6583	-0.988
0.65935	-0.156	0.65999	-0.988
0.66101	-0.155	0.66165	-0.99
0.66267	-0.155	0.66331	-0.986
0.66433	-0.155	0.66497	-0.991
0.66599	-0.164	0.66666	-0.991
0.66768	-0.166	0.66832	-0.993
0.66934	-0.166	0.66998	-0.99
0.671	-0.17	0.67164	-0.981
0.67266	-0.171	0.6733	-0.981
0.67432	-0.173	0.67499	-0.986
0.67601	-0.173	0.67665	-0.981
0.67767	-0.171	0.67831	-0.992
0.67933	-0.171	0.67997	-0.992
0.68099	-0.166	0.68163	-0.995
0.68265	-0.16	0.68333	-1
0.68435	-0.16	0.68499	-1.004
0.68599	-0.16	0.68665	-1.004
0.68766	-0.159	0.68831	-1.005
0.68933	-0.159	0.68997	-1.008
0.69099	-0.157	0.69166	-1.007
0.69265	-0.16	0.69332	-1.007
0.69432	-0.169	0.69498	-1.009
0.69599	-0.169	0.69664	-1.009
0.69766	-0.168	0.6983	-1.013
0.69932	-0.17	0.69997	-1.013
0.70099	-0.171	0.70164	-1.018
0.70266	-0.171	0.70331	-1.017
0.70432	-0.181	0.70497	-1.017
0.70599	-0.183	0.70664	-1.017
0.70765	-0.183	0.7083	-1.006
0.70932	-0.191	0.70997	-1.003
0.71099	-0.192	0.71164	-0.999
0.71266	-0.2	0.71331	-0.995
0.71433	-0.2	0.71497	-0.995
0.71599	-0.204	0.71664	-0.996
0.71765	-0.201	0.71833	-1.001
0.71935	-0.206	0.71999	-1.001
0.72101	-0.2	0.72165	-0.998
0.72267	-0.2	0.72331	-1.003
0.72433	-0.201	0.72497	-1.012
0.72599	-0.208	0.72666	-1.012
0.72768	-0.208	0.72832	-1.015
0.72934	-0.217	0.72998	-1.015
0.731	-0.221	0.73164	-1.02
0.73266	-0.227	0.7333	-1.02
0.73432	-0.227	0.735	-1.029
0.73601	-0.233	0.73666	-1.029
0.73767	-0.235	0.73832	-1.029
0.73933	-0.232	0.73998	-1.028
0.74099	-0.232	0.74164	-1.031
0.74265	-0.235	0.74333	-1.027
0.74435	-0.232	0.74499	-1.027
0.74601	-0.225	0.74665	-1.024
0.74767	-0.225	0.74831	-1.028
0.74933	-0.222	0.74997	-1.032
0.75099	-0.22	0.75166	-1.032
0.75268	-0.224	0.75332	-1.034
0.75434	-0.224	0.75498	-1.034
0.756	-0.227	0.75663	-1.039
0.75766	-0.23	0.7583	-1.039
0.75932	-0.235	0.75997	-1.041
0.76101	-0.235	0.76164	-1.039
0.76267	-0.238	0.76331	-1.037
0.76433	-0.247	0.76497	-1.037
0.76599	-0.25	0.76664	-1.04
0.76765	-0.25	0.7683	-1.04
0.76935	-0.247	0.76997	-1.045
0.77101	-0.245	0.77167	-1.045
0.77267	-0.245	0.77333	-1.044
0.77433	-0.233	0.77499	-1.047
0.77599	-0.222	0.77665	-1.045
0.77768	-0.219	0.77831	-1.045
0.77934	-0.219	0.78	-1.045
0.781	-0.216	0.78166	-1.043
0.78266	-0.217	0.78332	-1.046
0.78432	-0.218	0.78498	-1.046
0.78601	-0.218	0.78664	-1.043
0.78767	-0.217	0.78833	-1.05
0.78933	-0.217	0.78999	-1.051
0.79099	-0.225	0.79165	-1.051
0.79265	-0.225	0.79331	-1.059
0.79435	-0.231	0.79497	-1.053
0.79601	-0.236	0.79667	-1.053
0.79767	-0.23	0.79833	-1.053
0.79933	-0.23	0.79999	-1.058
0.80099	-0.233	0.80165	-1.054
0.80268	-0.233	0.80331	-1.057
0.80434	-0.228	0.805	-1.057
0.806	-0.228	0.80666	-1.057
0.80766	-0.225	0.80832	-1.049
0.80932	-0.221	0.80998	-1.046
0.81101	-0.224	0.81164	-1.046
0.81267	-0.23	0.81331	-1.046
0.81433	-0.23	0.81497	-1.039
0.81599	-0.233	0.81664	-1.039
0.81765	-0.236	0.8183	-1.04
0.81935	-0.236	0.81997	-1.038
0.82101	-0.241	0.82164	-1.035
0.82267	-0.249	0.8233	-1.035
0.82433	-0.257	0.82497	-1.036
0.82599	-0.257	0.82664	-1.035
0.82768	-0.263	0.82831	-1.037
0.82934	-0.265	0.82998	-1.037
0.831	-0.271	0.83164	-1.041
0.83266	-0.271	0.8333	-1.044
0.83432	-0.278	0.835	-1.046
0.83601	-0.28	0.83666	-1.046
0.83767	-0.286	0.83832	-1.04
0.83933	-0.286	0.83998	-1.042
0.84099	-0.295	0.84164	-1.042
0.84265	-0.291	0.84333	-1.042
0.84435	-0.291	0.84499	-1.045
0.84601	-0.296	0.84665	-1.044
0.84767	-0.298	0.84831	-1.045
0.84933	-0.305	0.84997	-1.045
0.85099	-0.305	0.85166	-1.049
0.85268	-0.305	0.85332	-1.046
0.85434	-0.303	0.85498	-1.051
0.856	-0.301	0.85664	-1.051
0.85766	-0.301	0.8583	-1.056
0.85932	-0.303	0.86	-1.062
0.86101	-0.303	0.86166	-1.063
0.86267	-0.304	0.86332	-1.063
0.86433	-0.304	0.86498	-1.063
0.866	-0.305	0.86664	-1.065
0.86766	-0.306	0.8683	-1.064
0.86935	-0.308	0.86997	-1.064
0.87101	-0.309	0.87164	-1.061
0.87267	-0.309	0.8733	-1.057
0.87433	-0.311	0.87497	-1.057
0.87599	-0.316	0.87664	-1.057
0.87768	-0.316	0.87831	-1.05
0.87934	-0.316	0.87997	-1.051
0.881	-0.31	0.88164	-1.051
0.88266	-0.303	0.8833	-1.051
0.88432	-0.303	0.88498	-1.046
0.88601	-0.308	0.88664	-1.051
0.88767	-0.306	0.88833	-1.052
0.88934	-0.31	0.88999	-1.052
0.891	-0.31	0.89165	-1.054
0.89266	-0.31	0.89331	-1.05
0.89435	-0.314	0.89497	-1.055
0.89601	-0.315	0.89667	-1.055
0.89767	-0.315	0.89833	-1.063
0.89933	-0.313	0.89999	-1.066
0.90099	-0.31	0.90249	-1.066
0.90278	-0.31	0.90249	-1.066
0.90278	-0.31	0.90249	-1.066
0.90278	-0.31	0.90249	-1.066
0.90278	-0.299	0.90249	-1.03
0.90444	-0.282	0.90412	-1
0.90444	-0.255	0.90412	-1
0.90538	-0.255	0.90497	-1
0.90646	-0.255	0.90604	-0.958
0.90747	-0.222	0.90692	-0.958
0.9088	-0.222	0.90858	-0.912
0.91049	-0.19	0.91024	-0.872
0.91215	-0.156	0.91191	-0.872
0.91381	-0.156	0.91357	-0.828
0.91547	-0.119	0.91524	-0.785
0.91713	-0.086	0.91691	-0.755
0.91883	-0.056	0.91857	-0.755
0.92049	-0.031	0.92024	-0.727
0.92215	-0.031	0.9219	-0.711
0.92381	-0.005	0.92357	-0.691
0.92547	-0.005	0.92526	-0.691
0.92714	-0.005	0.92692	-0.694
0.9288	-0.009	0.92858	-0.694
0.93047	-0.007	0.93024	-0.697
0.93213	-0.011	0.9319	-0.697
0.9338	-0.011	0.9336	-0.706
0.93547	-0.013	0.93526	-0.713
0.93714	-0.026	0.93692	-0.73
0.93881	-0.04	0.93858	-0.73
0.94047	-0.053	0.94024	-0.745
0.94213	-0.053	0.94193	-0.758
0.94383	-0.054	0.94359	-0.772
0.94549	-0.067	0.94525	-0.772
0.94715	-0.067	0.94691	-0.792
0.94881	-0.086	0.94857	-0.81
0.95047	-0.103	0.95026	-0.828
0.95216	-0.122	0.95192	-0.828
0.95382	-0.122	0.95358	-0.856
0.95548	-0.139	0.95524	-0.856
0.95714	-0.153	0.9569	-0.875
0.9588	-0.167	0.9586	-0.875
0.96049	-0.167	0.96024	-0.89
0.96215	-0.173	0.96191	-0.895
0.96381	-0.186	0.96357	-0.911
0.96547	-0.186	0.96524	-0.911
0.96714	-0.195	0.9669	-0.924
0.96883	-0.205	0.96857	-0.927
0.97049	-0.212	0.97024	-0.938
0.97215	-0.212	0.9719	-0.938
0.97381	-0.218	0.97357	-0.94
0.97547	-0.232	0.97524	-0.95
0.97716	-0.24	0.97691	-0.95
0.97882	-0.24	0.97857	-0.956
0.98048	-0.248	0.98024	-0.967
0.98214	-0.256	0.98193	-0.979
0.9838	-0.263	0.98359	-0.979
0.98549	-0.263	0.98525	-0.983
0.98715	-0.26	0.98691	-0.987
0.98881	-0.261	0.98857	-0.992
0.99048	-0.26	0.99026	-0.992
0.99214	-0.26	0.99192	-1
0.99383	-0.261	0.99358	-1.004
0.99549	-0.257	0.99524	-1.012
0.99715	-0.263	0.9969	-1.012
0.99881	-0.263	0.99859	-1.017
1.00047	-0.266	1.00025	-1.023
1.00216	-0.27	1.00191	-1.031
1.00382	-0.271	1.00357	-1.031
1.00548	-0.271	1.00524	-1.035
1.00714	-0.271	1.00693	-1.041
1.0088	-0.271	1.00859	-1.039
1.01049	-0.277	1.01025	-1.039
1.01214	-0.277	1.01191	-1.041
1.01381	-0.275	1.01357	-1.044
1.01547	-0.28	1.01524	-1.048
1.01714	-0.284	1.0169	-1.048
1.0188	-0.284	1.01857	-1.056
1.02047	-0.281	1.02024	-1.052
1.02214	-0.277	1.0219	-1.068
1.0238	-0.282	1.02357	-1.068
1.02547	-0.282	1.02524	-1.071
1.02714	-0.286	1.02691	-1.072
1.0288	-0.286	1.0286	-1.077
1.0305	-0.286	1.03026	-1.077
1.03216	-0.289	1.03192	-1.084
1.03382	-0.289	1.03358	-1.093
1.03548	-0.295	1.03524	-1.094
1.03714	-0.295	1.03693	-1.096
1.03883	-0.298	1.03859	-1.096
1.04049	-0.302	1.04025	-1.102
1.04215	-0.297	1.04191	-1.108
1.04381	-0.297	1.04357	-1.108
1.04547	-0.3	1.04527	-1.113
1.04716	-0.298	1.04693	-1.117
1.04882	-0.299	1.04859	-1.12
1.05048	-0.299	1.05025	-1.12
1.05214	-0.302	1.05191	-1.121
1.05381	-0.295	1.0536	-1.12
1.0555	-0.294	1.05526	-1.12
1.05716	-0.294	1.05692	-1.117
1.05882	-0.297	1.05858	-1.118
1.06048	-0.301	1.06024	-1.127
1.06214	-0.311	1.06191	-1.127
1.06383	-0.311	1.06357	-1.126
1.06549	-0.31	1.06524	-1.131
1.06715	-0.311	1.06691	-1.128
1.06881	-0.317	1.06857	-1.128
1.07047	-0.317	1.07024	-1.139
1.07216	-0.315	1.0719	-1.144
1.07382	-0.322	1.07357	-1.145
1.07549	-0.319	1.07524	-1.145
1.07715	-0.319	1.07691	-1.143
1.07881	-0.322	1.07858	-1.139
1.0805	-0.326	1.08024	-1.136
1.08216	-0.33	1.0819	-1.136
1.08382	-0.33	1.08359	-1.134
1.08548	-0.325	1.08525	-1.128
1.08714	-0.326	1.08691	-1.12
1.08883	-0.327	1.08857	-1.12
1.09049	-0.333	1.09026	-1.118
1.09215	-0.333	1.09192	-1.116
1.0938	-0.336	1.09358	-1.114
1.09547	-0.336	1.09524	-1.114
1.09714	-0.338	1.0969	-1.115
1.0988	-0.34	1.09859	-1.116
1.10047	-0.341	1.10025	-1.118
1.10214	-0.341	1.10191	-1.118
1.10381	-0.348	1.10357	-1.126
1.10547	-0.349	1.10524	-1.13
1.10713	-0.343	1.10693	-1.134
1.1088	-0.343	1.10859	-1.134
1.11047	-0.346	1.11025	-1.13
1.11214	-0.341	1.11191	-1.132
1.11381	-0.34	1.11357	-1.132
1.11547	-0.34	1.11526	-1.133
1.11714	-0.334	1.11692	-1.13
1.1188	-0.333	1.11858	-1.13
1.12047	-0.331	1.12024	-1.129
1.12214	-0.331	1.1219	-1.129
1.1238	-0.331	1.12359	-1.122
1.12549	-0.326	1.12525	-1.125
1.12715	-0.322	1.12691	-1.125
1.12881	-0.32	1.12857	-1.125
1.13047	-0.32	1.13024	-1.125
1.13213	-0.32	1.1319	-1.132
1.13383	-0.32	1.13357	-1.132
1.13549	-0.32	1.13524	-1.138
1.13715	-0.321	1.13691	-1.139
1.13881	-0.317	1.13857	-1.144
1.14047	-0.314	1.14024	-1.144
1.14216	-0.314	1.14191	-1.141
1.14382	-0.311	1.14357	-1.14
1.14548	-0.301	1.14524	-1.14
1.14714	-0.301	1.1469	-1.14
1.1488	-0.301	1.14858	-1.134
1.15049	-0.301	1.15024	-1.135
1.15215	-0.298	1.15193	-1.136
1.15381	-0.3	1.15359	-1.136
1.15547	-0.3	1.15525	-1.13
1.15713	-0.302	1.15691	-1.127
1.15883	-0.305	1.15857	-1.13
1.16049	-0.305	1.16026	-1.13
1.16215	-0.307	1.16192	-1.131
1.16381	-0.309	1.16358	-1.125
1.16547	-0.306	1.16525	-1.125
1.16716	-0.306	1.16691	-1.129
1.16882	-0.312	1.1686	-1.133
1.17048	-0.306	1.17026	-1.141
1.17214	-0.306	1.17192	-1.144
1.1738	-0.312	1.17358	-1.144
1.17549	-0.312	1.17524	-1.139
1.17714	-0.312	1.17693	-1.14
1.17881	-0.314	1.17859	-1.142
1.18047	-0.314	1.18025	-1.142
1.18213	-0.316	1.18191	-1.138
1.1838	-0.313	1.18357	-1.138
1.18547	-0.318	1.18526	-1.144
1.18714	-0.318	1.18692	-1.144
1.18881	-0.31	1.18858	-1.149
1.19047	-0.312	1.19024	-1.143
1.19214	-0.313	1.19191	-1.136
1.1938	-0.313	1.19357	-1.136
1.19547	-0.314	1.19524	-1.129
1.19714	-0.316	1.1969	-1.125
1.1988	-0.322	1.19857	-1.114
1.20047	-0.322	1.20024	-1.114
1.20214	-0.313	1.20191	-1.108
1.20382	-0.313	1.20358	-1.085
1.20548	-0.315	1.20524	-1.085
1.20714	-0.315	1.2069	-1.085
1.2088	-0.318	1.20857	-1.074
1.21049	-0.313	1.21024	-1.052
1.21216	-0.313	1.21191	-1.035
1.21382	-0.313	1.21357	-1.035
1.21548	-0.316	1.21524	-1.017
1.21714	-0.314	1.21691	-0.993
1.21883	-0.313	1.21857	-0.967
1.22049	-0.313	1.22024	-0.967
1.22215	-0.31	1.2219	-0.938
1.22381	-0.309	1.22359	-0.913
1.22547	-0.309	1.22525	-0.913
1.22716	-0.307	1.22692	-0.879
1.22882	-0.31	1.22858	-0.842
1.23048	-0.304	1.23024	-0.8
1.23214	-0.304	1.23193	-0.8
1.2338	-0.303	1.23359	-0.761
1.2355	-0.306	1.23525	-0.725
1.23716	-0.301	1.23691	-0.689
1.23882	-0.301	1.23857	-0.689
1.24048	-0.289	1.24026	-0.648
1.24214	-0.286	1.24192	-0.615
1.24383	-0.279	1.24358	-0.578
1.24549	-0.279	1.24524	-0.578
1.24715	-0.272	1.2469	-0.536
1.24881	-0.267	1.24857	-0.501
1.25047	-0.271	1.25024	-0.501
1.25216	-0.271	1.25191	-0.467
1.25382	-0.264	1.25358	-0.438
1.25548	-0.258	1.25524	-0.412
1.25714	-0.253	1.2569	-0.412
1.2588	-0.253	1.25857	-0.386
1.26047	-0.253	1.26026	-0.365
1.26214	-0.251	1.26192	-0.344
1.26381	-0.248	1.26358	-0.329
1.26547	-0.248	1.26524	-0.329
1.26714	-0.249	1.26693	-0.309
1.2688	-0.253	1.26859	-0.299
1.27047	-0.255	1.27025	-0.293
1.27214	-0.255	1.2719	-0.293
1.2738	-0.262	1.27357	-0.282
1.27547	-0.261	1.27524	-0.277
1.27714	-0.267	1.27691	-0.278
1.27881	-0.267	1.27857	-0.278
1.28047	-0.27	1.28024	-0.302
1.28213	-0.272	1.2819	-0.305
1.2838	-0.277	1.28357	-0.305
1.28547	-0.277	1.28524	-0.307
1.28716	-0.293	1.28692	-0.317
1.28882	-0.294	1.28858	-0.317
1.29048	-0.297	1.29024	-0.317
1.29214	-0.297	1.29191	-0.326
1.29383	-0.296	1.2936	-0.329
1.29549	-0.296	1.29526	-0.341
1.29715	-0.296	1.29692	-0.341
1.29881	-0.297	1.29858	-0.356
1.30047	-0.293	1.30024	-0.364
1.30216	-0.288	1.30193	-0.382
1.30382	-0.288	1.30359	-0.398
1.30548	-0.286	1.30525	-0.398
1.30714	-0.286	1.30691	-0.419
1.3088	-0.285	1.30857	-0.439
1.3105	-0.285	1.31024	-0.439
1.31216	-0.285	1.31191	-0.464
1.31382	-0.284	1.31357	-0.489
1.31548	-0.285	1.31524	-0.514
1.31714	-0.285	1.3169	-0.514
1.31883	-0.284	1.31857	-0.544
1.32049	-0.287	1.32024	-0.572
1.32215	-0.294	1.3219	-0.597
1.32381	-0.294	1.32357	-0.597
1.32547	-0.296	1.32526	-0.621
1.32716	-0.294	1.32692	-0.642
1.32882	-0.296	1.32858	-0.658
1.33048	-0.296	1.33024	-0.658
1.33214	-0.293	1.3319	-0.668
1.3338	-0.292	1.3336	-0.679
1.3355	-0.293	1.33526	-0.679
1.33716	-0.293	1.33692	-0.688
1.33882	-0.291	1.33858	-0.7
1.34048	-0.299	1.34024	-0.709
1.34214	-0.299	1.34193	-0.709
1.34383	-0.299	1.34359	-0.718
1.34549	-0.299	1.34525	-0.729
1.34715	-0.298	1.34691	-0.737
1.34881	-0.303	1.34857	-0.737
1.35047	-0.303	1.35026	-0.745
1.35214	-0.306	1.35192	-0.751
1.35381	-0.308	1.35358	-0.755
1.35547	-0.305	1.35524	-0.755
1.35713	-0.305	1.3569	-0.764
1.3588	-0.309	1.3586	-0.771
1.36047	-0.307	1.36024	-0.783
1.36214	-0.307	1.36191	-0.791
1.36382	-0.3	1.36357	-0.791
1.36548	-0.297	1.36524	-0.802
1.36714	-0.299	1.3669	-0.819
1.3688	-0.299	1.36857	-0.819
1.3705	-0.307	1.37024	-0.84
1.37216	-0.308	1.3719	-0.84
1.37382	-0.303	1.37357	-0.85
1.37548	-0.303	1.37524	-0.85
1.37714	-0.305	1.37693	-0.856
1.37883	-0.31	1.37859	-0.865
1.38049	-0.301	1.38025	-0.876
1.38215	-0.301	1.38191	-0.876
1.38381	-0.298	1.38357	-0.888
1.38547	-0.293	1.38526	-0.898
1.38716	-0.293	1.38692	-0.906
1.38882	-0.293	1.38858	-0.906
1.39048	-0.294	1.39024	-0.918
1.39215	-0.297	1.3919	-0.938
1.39381	-0.3	1.3936	-0.941
1.3955	-0.3	1.39526	-0.941
1.39716	-0.302	1.39692	-0.954
1.39882	-0.301	1.39858	-0.967
1.40048	-0.302	1.40024	-0.975
1.40214	-0.302	1.40193	-0.975
1.40383	-0.304	1.40357	-0.985
1.40549	-0.307	1.40524	-0.994
1.40715	-0.311	1.4069	-0.999
1.40881	-0.311	1.40857	-0.999
1.41047	-0.308	1.41024	-1
1.41216	-0.316	1.41191	-1.005
1.41382	-0.321	1.41357	-1.005
1.41548	-0.321	1.41524	-1.015
1.41715	-0.318	1.4169	-1.024
1.41881	-0.318	1.41858	-1.032
1.4205	-0.324	1.42024	-1.036
1.42216	-0.324	1.4219	-1.036
1.42382	-0.327	1.42359	-1.036
1.42548	-0.327	1.42525	-1.044
1.42714	-0.327	1.42691	-1.044
1.42883	-0.329	1.42857	-1.056
1.43048	-0.327	1.43023	-1.059
1.43214	-0.328	1.43193	-1.058
1.4338	-0.328	1.43359	-1.058
1.43547	-0.329	1.43525	-1.052
1.43714	-0.33	1.43691	-1.055
1.43881	-0.333	1.43857	-1.046
1.44047	-0.333	1.44026	-1.046
1.44214	-0.338	1.44192	-1.044
1.44381	-0.339	1.44358	-1.04
1.44547	-0.331	1.44524	-1.038
1.44714	-0.331	1.4469	-1.038
1.4488	-0.332	1.44859	-1.034
1.45047	-0.333	1.45025	-1.02
1.45214	-0.327	1.45191	-1.011
1.45381	-0.327	1.45357	-1.005
1.45548	-0.324	1.45524	-1.005
1.45714	-0.323	1.4569	-0.999
1.4588	-0.326	1.45857	-1.001
1.4605	-0.326	1.46024	-1.001
1.46216	-0.329	1.46191	-1.005
1.46382	-0.327	1.46357	-1.011
1.46548	-0.331	1.46524	-1.022
1.46714	-0.331	1.46692	-1.022
1.46883	-0.332	1.46858	-1.027
1.47049	-0.34	1.47024	-1.042
1.47215	-0.339	1.4719	-1.05
1.47381	-0.339	1.47359	-1.05
1.47547	-0.337	1.47525	-1.056
1.47716	-0.338	1.47691	-1.068
1.47882	-0.329	1.47857	-1.074
1.48048	-0.329	1.48023	-1.074
1.48214	-0.324	1.48193	-1.082
1.4838	-0.324	1.48359	-1.092
1.4855	-0.323	1.48525	-1.103
1.48716	-0.323	1.48691	-1.103
1.48882	-0.323	1.48857	-1.098
1.49048	-0.329	1.49026	-1.101
1.49214	-0.329	1.49192	-1.101
1.49383	-0.335	1.49358	-1.107
1.49549	-0.338	1.49524	-1.109
1.49715	-0.343	1.4969	-1.115
1.49881	-0.343	1.49859	-1.115
1.50047	-0.338	1.50024	-1.121
1.50216	-0.333	1.50191	-1.129
1.50382	-0.332	1.50357	-1.137
1.50548	-0.332	1.50524	-1.137
1.50714	-0.336	1.5069	-1.147
1.5088	-0.336	1.50857	-1.155
1.5105	-0.334	1.51024	-1.162
1.51216	-0.334	1.51191	-1.162
1.51382	-0.325	1.51357	-1.165
1.51548	-0.318	1.51524	-1.166
1.51714	-0.319	1.51693	-1.17
1.51883	-0.319	1.51859	-1.17
1.52049	-0.311	1.52025	-1.175
1.52215	-0.314	1.52191	-1.178
1.52381	-0.317	1.52357	-1.18
1.52547	-0.317	1.52526	-1.18
1.52716	-0.32	1.52692	-1.184
1.52882	-0.319	1.52858	-1.191
1.53048	-0.315	1.53024	-1.192
1.53214	-0.315	1.5319	-1.192
1.5338	-0.316	1.5336	-1.197
1.5355	-0.321	1.53526	-1.198
1.53716	-0.319	1.53692	-1.198
1.53882	-0.319	1.53858	-1.198
1.54048	-0.326	1.54024	-1.195
1.54214	-0.327	1.54193	-1.209
1.54383	-0.322	1.54359	-1.211
1.54549	-0.322	1.54525	-1.211
1.54715	-0.323	1.54691	-1.213
1.54881	-0.321	1.54857	-1.219
1.55047	-0.32	1.55026	-1.217
1.55216	-0.32	1.55192	-1.217
1.55382	-0.319	1.55358	-1.217
1.55548	-0.324	1.55524	-1.216
1.55714	-0.324	1.5569	-1.219
1.5588	-0.321	1.55857	-1.219
1.5605	-0.314	1.56024	-1.213
1.56216	-0.315	1.56191	-1.215
1.56382	-0.315	1.56357	-1.219
1.56548	-0.312	1.56524	-1.219
1.56714	-0.312	1.56691	-1.222
1.56883	-0.308	1.56857	-1.221
1.57049	-0.308	1.57024	-1.23
1.57215	-0.306	1.5719	-1.23
1.57381	-0.303	1.57357	-1.225
1.57547	-0.302	1.57524	-1.219
1.57716	-0.302	1.57691	-1.219
1.57882	-0.304	1.57858	-1.22
1.58048	-0.308	1.58024	-1.225
1.58214	-0.313	1.5819	-1.226
1.5838	-0.313	1.58357	-1.226
1.5855	-0.31	1.58524	-1.227
1.58716	-0.31	1.58691	-1.223
1.58882	-0.315	1.58857	-1.221
1.59048	-0.322	1.59024	-1.221
1.59214	-0.322	1.59191	-1.218
1.59383	-0.326	1.59358	-1.219
1.59549	-0.334	1.59525	-1.216
1.59715	-0.334	1.59691	-1.216
1.59881	-0.335	1.59857	-1.21
1.60047	-0.336	1.60026	-1.211
1.60216	-0.327	1.60192	-1.212
1.60382	-0.327	1.60358	-1.212
1.60548	-0.327	1.60524	-1.216
1.60714	-0.326	1.60691	-1.218
1.6088	-0.327	1.6086	-1.213
1.61049	-0.327	1.61026	-1.213
1.61215	-0.326	1.61192	-1.212
1.61381	-0.322	1.61358	-1.212
1.61548	-0.315	1.61524	-1.206
1.61714	-0.315	1.61693	-1.206
1.61883	-0.313	1.61859	-1.202
1.62049	-0.315	1.62025	-1.2
1.62215	-0.321	1.62191	-1.2
1.62381	-0.321	1.62357	-1.2
1.62547	-0.321	1.62526	-1.199
1.62716	-0.319	1.62692	-1.193
1.62882	-0.319	1.62858	-1.19
1.63048	-0.317	1.63024	-1.19
1.63214	-0.319	1.6319	-1.186
1.6338	-0.324	1.63357	-1.18
1.63549	-0.324	1.63524	-1.18
1.63715	-0.326	1.63691	-1.18
1.63881	-0.317	1.63857	-1.17
1.64047	-0.315	1.64024	-1.162
1.64213	-0.315	1.64191	-1.162
1.64383	-0.319	1.64357	-1.162
1.64549	-0.317	1.64524	-1.154
1.64715	-0.322	1.64691	-1.145
1.64881	-0.322	1.64857	-1.142
1.65047	-0.32	1.65026	-1.142
1.65216	-0.315	1.65192	-1.138
1.65382	-0.321	1.65358	-1.143
1.65548	-0.321	1.65524	-1.14
1.65714	-0.325	1.6569	-1.14
1.6588	-0.328	1.6586	-1.139
1.66049	-0.328	1.66026	-1.138
1.66215	-0.328	1.66192	-1.141
1.66381	-0.32	1.66357	-1.141
1.66547	-0.316	1.66524	-1.14
1.66713	-0.317	1.66691	-1.14
1.66883	-0.317	1.66857	-1.14
1.67049	-0.312	1.67024	-1.141
1.67215	-0.315	1.6719	-1.134
1.67381	-0.318	1.67357	-1.135
1.67547	-0.318	1.67524	-1.135
1.67716	-0.321	1.67691	-1.139
1.67882	-0.318	1.67859	-1.134
1.68047	-0.318	1.68025	-1.133
1.68213	-0.318	1.68191	-1.133
1.6838	-0.312	1.68357	-1.133
1.68547	-0.311	1.68527	-1.136
1.68714	-0.313	1.68693	-1.137
1.68881	-0.313	1.68859	-1.137
1.69047	-0.314	1.69025	-1.136
1.69213	-0.314	1.69191	-1.134
1.6938	-0.314	1.6936	-1.135
1.69548	-0.312	1.69526	-1.135
1.69714	-0.32	1.69692	-1.134
1.6988	-0.326	1.69858	-1.126
1.70049	-0.326	1.70024	-1.125
1.70215	-0.326	1.70193	-1.125
1.70381	-0.322	1.70359	-1.12
1.70547	-0.319	1.70525	-1.12
1.70713	-0.319	1.70691	-1.126
1.70883	-0.317	1.70857	-1.126
1.71049	-0.321	1.71027	-1.124
1.71215	-0.323	1.71193	-1.127
1.71381	-0.323	1.71359	-1.125
1.71547	-0.326	1.71525	-1.125
1.71716	-0.325	1.71691	-1.133
1.71882	-0.333	1.7186	-1.131
1.72048	-0.333	1.72026	-1.141
1.72214	-0.342	1.72192	-1.141
1.7238	-0.332	1.72357	-1.142
1.72549	-0.336	1.72524	-1.136
1.72715	-0.336	1.72691	-1.132
1.72881	-0.331	1.72858	-1.132
1.73047	-0.326	1.73024	-1.133
1.73213	-0.33	1.7319	-1.13
1.73382	-0.33	1.73357	-1.133
1.73548	-0.333	1.73524	-1.133
1.73715	-0.335	1.73691	-1.133
1.73881	-0.335	1.73859	-1.131
1.74047	-0.335	1.74025	-1.126
1.74216	-0.337	1.74191	-1.126
1.74382	-0.344	1.74357	-1.128
1.74548	-0.346	1.74527	-1.131
1.74714	-0.346	1.74693	-1.131
1.7488	-0.346	1.74859	-1.129
1.75049	-0.342	1.75025	-1.124
1.75215	-0.339	1.75191	-1.123
1.75381	-0.339	1.7536	-1.123
1.75547	-0.344	1.75526	-1.129
1.75713	-0.346	1.75692	-1.129
1.75882	-0.346	1.75858	-1.136
1.76047	-0.346	1.76024	-1.136
1.76214	-0.345	1.76193	-1.146
1.76381	-0.346	1.76359	-1.143
1.76547	-0.346	1.76525	-1.14
1.76713	-0.348	1.76691	-1.14
1.7688	-0.354	1.76857	-1.144
1.77047	-0.353	1.77027	-1.146
1.77214	-0.353	1.77193	-1.145
1.7738	-0.352	1.77359	-1.145
1.77548	-0.348	1.77525	-1.143
1.77714	-0.346	1.77691	-1.143
1.77883	-0.346	1.7786	-1.144
1.78049	-0.342	1.78026	-1.144
1.78215	-0.34	1.78192	-1.143
1.78381	-0.338	1.78358	-1.141
1.78547	-0.338	1.78524	-1.142
1.78716	-0.336	1.78693	-1.14
1.78882	-0.33	1.78859	-1.14
1.79048	-0.325	1.79025	-1.143
1.79214	-0.325	1.79191	-1.145
1.7938	-0.325	1.79357	-1.145
1.79549	-0.326	1.79527	-1.148
1.79715	-0.324	1.79693	-1.15
1.79881	-0.324	1.79859	-1.152
1.80047	-0.323	1.80025	-1.152
1.80213	-0.325	1.80191	-1.155
1.80383	-0.325	1.80357	-1.16
1.80549	-0.325	1.80523	-1.163
1.80715	-0.32	1.8069	-1.163
1.80881	-0.315	1.80857	-1.165
1.81047	-0.31	1.81024	-1.162
1.81216	-0.31	1.81191	-1.16
1.81382	-0.303	1.81357	-1.16
1.81548	-0.302	1.81524	-1.166
1.81714	-0.3	1.8169	-1.166
1.8188	-0.3	1.81857	-1.165
1.82049	-0.298	1.82024	-1.165
1.82215	-0.297	1.8219	-1.161
1.82381	-0.297	1.82357	-1.163
1.82547	-0.299	1.82524	-1.163
1.82713	-0.298	1.82691	-1.165
1.82883	-0.293	1.82857	-1.162
1.83049	-0.293	1.83024	-1.157
1.83215	-0.289	1.83193	-1.157
1.83381	-0.287	1.83359	-1.154
1.83547	-0.285	1.83525	-1.157
1.83716	-0.285	1.83691	-1.16
1.83882	-0.287	1.83857	-1.16
1.84048	-0.295	1.84026	-1.157
1.84214	-0.295	1.84192	-1.157
1.8438	-0.295	1.84358	-1.158
1.84549	-0.293	1.84524	-1.158
1.84715	-0.293	1.8469	-1.153
1.84881	-0.29	1.84859	-1.156
1.85047	-0.29	1.85025	-1.165
1.85213	-0.288	1.85191	-1.165
1.8538	-0.288	1.85357	-1.164
1.85547	-0.294	1.85523	-1.16
1.85715	-0.294	1.85693	-1.161
1.8588	-0.288	1.85859	-1.161
1.86047	-0.292	1.86025	-1.163
1.86214	-0.299	1.86191	-1.162
1.8638	-0.299	1.86357	-1.166
1.86546	-0.302	1.86526	-1.166
1.86713	-0.308	1.86692	-1.165
1.8688	-0.311	1.86858	-1.172
1.87047	-0.311	1.87024	-1.166
1.87214	-0.315	1.8719	-1.166
1.8738	-0.315	1.87359	-1.165
1.87547	-0.315	1.87525	-1.159
1.87716	-0.315	1.87691	-1.156
1.87882	-0.312	1.87857	-1.156
1.88048	-0.317	1.88023	-1.157
1.88214	-0.319	1.88193	-1.157
1.8838	-0.319	1.88359	-1.16
1.88549	-0.32	1.88525	-1.16
1.88715	-0.323	1.88691	-1.157
1.88881	-0.323	1.88857	-1.158
1.89047	-0.327	1.89026	-1.15
1.89213	-0.329	1.89192	-1.15
1.89383	-0.33	1.89358	-1.141
1.89549	-0.33	1.89524	-1.134
1.89715	-0.335	1.8969	-1.132
1.89881	-0.335	1.89859	-1.132
1.90047	-0.338	1.90025	-1.131
1.90216	-0.338	1.90191	-1.132
1.90382	-0.338	1.90357	-1.139
1.90548	-0.337	1.90523	-1.139
1.90714	-0.337	1.90693	-1.132
1.9088	-0.337	1.90859	-1.137
1.91049	-0.334	1.91025	-1.137
1.91215	-0.338	1.91191	-1.128
1.91381	-0.335	1.91357	-1.125
1.91547	-0.335	1.91526	-1.125
1.91713	-0.329	1.91692	-1.125
1.91883	-0.329	1.91858	-1.12
1.92049	-0.329	1.92024	-1.122
1.92215	-0.329	1.9219	-1.115
1.92381	-0.32	1.92359	-1.115
1.92547	-0.32	1.92525	-1.115
1.92716	-0.314	1.92691	-1.119
1.92882	-0.314	1.92857	-1.118
1.93048	-0.316	1.93023	-1.118
1.93214	-0.325	1.93193	-1.124
1.9338	-0.324	1.93359	-1.117
1.93549	-0.324	1.93525	-1.116
1.93715	-0.33	1.93691	-1.116
1.93881	-0.332	1.93857	-1.121
1.94047	-0.33	1.94026	-1.121
1.94213	-0.33	1.94192	-1.123
1.94382	-0.328	1.94358	-1.123
1.94548	-0.33	1.94524	-1.133
1.94714	-0.331	1.9469	-1.129
1.9488	-0.331	1.94859	-1.129
1.95047	-0.335	1.95024	-1.129
1.95216	-0.337	1.9519	-1.135
1.95382	-0.337	1.95357	-1.133
1.95548	-0.34	1.95523	-1.133
1.95714	-0.345	1.9569	-1.133
1.9588	-0.349	1.95857	-1.129
1.96049	-0.349	1.96024	-1.135
1.96215	-0.351	1.96191	-1.138
1.96381	-0.353	1.96357	-1.138
1.96547	-0.357	1.96524	-1.137
1.96713	-0.357	1.96693	-1.141
1.96882	-0.358	1.96859	-1.147
1.97048	-0.363	1.97025	-1.147
1.97214	-0.357	1.97191	-1.149
1.9738	-0.357	1.97357	-1.158
1.97546	-0.352	1.97526	-1.16
1.97716	-0.352	1.97692	-1.16
1.97882	-0.344	1.97858	-1.168
1.98048	-0.344	1.98024	-1.17
1.98214	-0.326	1.9819	-1.167
1.9838	-0.324	1.98359	-1.167
1.98549	-0.319	1.98525	-1.168
1.98715	-0.319	1.98691	-1.169
1.98881	-0.314	1.98857	-1.17
1.99047	-0.312	1.99023	-1.17
1.99213	-0.304	1.99193	-1.175
1.99382	-0.304	1.99359	-1.174
1.99548	-0.295	1.99525	-1.174
1.99714	-0.291	1.99691	-1.174
1.9988	-0.294	1.99857	-1.18
2.00046	-0.294	2.00026	-1.175
2.00216	-0.293	2.00192	-1.175
2.00382	-0.287	2.00358	-1.173
2.00548	-0.284	2.00524	-1.17
2.00714	-0.282	2.0069	-1.171
2.0088	-0.282	2.00859	-1.171
2.01047	-0.27	2.01025	-1.169
2.01213	-0.27	2.01191	-1.172
2.0138	-0.27	2.01357	-1.164
2.01546	-0.275	2.01523	-1.164
2.01713	-0.281	2.01693	-1.16
2.0188	-0.289	2.01859	-1.161
2.02047	-0.289	2.02025	-1.159
2.02214	-0.285	2.02191	-1.159
2.0238	-0.285	2.02357	-1.157
2.02546	-0.285	2.02526	-1.162
2.02713	-0.293	2.02692	-1.165
2.0288	-0.298	2.02858	-1.165
2.03047	-0.302	2.03024	-1.166
2.03213	-0.302	2.0319	-1.165
2.0338	-0.303	2.03359	-1.169
2.03547	-0.303	2.03525	-1.169
2.03713	-0.305	2.03691	-1.17
2.03881	-0.305	2.03857	-1.17
2.04047	-0.305	2.04023	-1.17
2.04213	-0.306	2.04193	-1.17
2.04382	-0.301	2.04359	-1.177
2.04548	-0.301	2.04525	-1.174
2.04714	-0.303	2.04691	-1.181
2.0488	-0.302	2.04857	-1.181
2.05046	-0.294	2.05026	-1.184
2.05216	-0.294	2.05192	-1.189
2.05382	-0.299	2.05357	-1.194
2.05548	-0.297	2.05523	-1.194
2.05714	-0.297	2.0569	-1.195
2.0588	-0.302	2.05857	-1.202
2.06049	-0.299	2.06024	-1.201
2.06215	-0.308	2.06191	-1.201
2.06381	-0.308	2.06357	-1.202
2.06547	-0.308	2.06523	-1.197
2.06713	-0.311	2.0669	-1.195
2.06882	-0.308	2.06859	-1.195
2.07048	-0.304	2.07025	-1.196
2.07214	-0.304	2.07191	-1.194
2.0738	-0.303	2.07357	-1.194
2.07546	-0.296	2.07526	-1.192
2.07716	-0.296	2.07692	-1.191
2.07882	-0.296	2.07858	-1.189
2.08048	-0.299	2.08024	-1.189
2.08214	-0.303	2.0819	-1.189
2.0838	-0.305	2.08359	-1.189
2.08549	-0.305	2.08525	-1.191
2.08715	-0.304	2.08691	-1.191
2.08881	-0.307	2.08857	-1.189
2.09047	-0.315	2.09023	-1.194
2.09213	-0.315	2.09193	-1.196
2.09382	-0.315	2.09359	-1.196
2.09548	-0.315	2.09525	-1.203
2.09714	-0.315	2.09691	-1.204
2.0988	-0.313	2.09857	-1.206
2.10046	-0.317	2.10026	-1.206
2.10213	-0.32	2.10192	-1.206
2.1038	-0.32	2.10358	-1.204
2.10547	-0.317	2.10524	-1.2
2.10713	-0.315	2.1069	-1.2
2.1088	-0.31	2.10859	-1.194
2.11047	-0.31	2.11025	-1.189
2.11213	-0.307	2.11191	-1.186
2.1138	-0.297	2.11357	-1.186
2.11548	-0.3	2.11523	-1.186
2.11714	-0.3	2.11693	-1.183
2.1188	-0.299	2.11859	-1.185
2.12049	-0.302	2.12025	-1.185
2.12215	-0.302	2.12191	-1.185
2.12381	-0.301	2.12357	-1.176
2.12547	-0.3	2.12526	-1.178
2.12713	-0.301	2.12692	-1.178
2.12882	-0.3	2.12858	-1.171
2.13048	-0.3	2.13024	-1.172
2.13215	-0.298	2.1319	-1.176
2.13381	-0.3	2.13357	-1.176
2.13547	-0.295	2.13524	-1.172
2.13716	-0.295	2.13691	-1.165
2.13882	-0.301	2.13857	-1.165
2.14048	-0.3	2.14023	-1.165
2.14214	-0.3	2.1419	-1.166
2.1438	-0.31	2.14357	-1.175
2.14549	-0.31	2.14524	-1.178
2.14715	-0.315	2.1469	-1.178
2.14881	-0.315	2.14858	-1.182
2.15047	-0.316	2.15024	-1.184
2.15213	-0.321	2.1519	-1.183
2.15382	-0.332	2.1536	-1.183
2.15548	-0.332	2.15526	-1.185
2.15714	-0.333	2.15692	-1.191
2.1588	-0.342	2.15858	-1.191
2.16046	-0.34	2.16024	-1.194
2.16216	-0.34	2.16193	-1.196
2.16382	-0.344	2.16359	-1.197
2.16548	-0.349	2.16525	-1.197
2.16714	-0.346	2.16691	-1.198
2.1688	-0.346	2.16857	-1.196
2.17049	-0.345	2.17026	-1.191
2.17215	-0.34	2.17192	-1.191
2.17381	-0.34	2.17358	-1.191
2.17547	-0.346	2.17524	-1.184
2.17713	-0.346	2.1769	-1.182
2.1788	-0.344	2.1786	-1.182
2.18047	-0.344	2.18026	-1.185
2.18213	-0.348	2.18192	-1.189
2.1838	-0.351	2.18358	-1.191
2.18546	-0.359	2.18524	-1.191
2.18713	-0.364	2.18693	-1.189
2.1888	-0.364	2.18859	-1.187
2.19046	-0.366	2.19025	-1.185
2.19213	-0.36	2.19191	-1.185
2.1938	-0.36	2.19357	-1.188
2.19547	-0.358	2.19526	-1.182
2.19714	-0.351	2.19692	-1.176
2.1988	-0.347	2.19858	-1.176
2.20046	-0.351	2.20024	-1.175
2.20213	-0.351	2.2019	-1.177
2.20383	-0.349	2.2036	-1.18
2.20549	-0.35	2.20526	-1.18
2.20715	-0.35	2.20692	-1.182
2.20881	-0.352	2.20858	-1.181
2.21047	-0.352	2.21024	-1.182
2.21216	-0.353	2.2119	-1.182
2.21382	-0.347	2.21356	-1.181
2.21548	-0.347	2.21523	-1.186
2.21714	-0.344	2.2169	-1.191
2.2188	-0.341	2.21857	-1.191
2.22049	-0.341	2.22024	-1.185
2.22215	-0.337	2.2219	-1.189
2.22381	-0.341	2.22357	-1.195
2.22547	-0.335	2.22524	-1.195
2.22713	-0.335	2.2269	-1.197
2.22882	-0.33	2.22857	-1.194
2.23048	-0.327	2.23023	-1.194
2.23214	-0.33	2.2319	-1.194
2.23381	-0.33	2.23357	-1.187
2.23547	-0.336	2.23524	-1.187
2.23716	-0.342	2.23691	-1.187
2.23882	-0.341	2.23857	-1.187
2.24048	-0.341	2.24023	-1.188
2.24214	-0.337	2.2419	-1.186
2.2438	-0.336	2.24357	-1.186
2.24549	-0.341	2.24524	-1.188
2.24715	-0.341	2.2469	-1.189
2.24881	-0.343	2.24857	-1.188
2.25047	-0.349	2.25025	-1.188
2.25213	-0.349	2.25191	-1.194
2.25382	-0.351	2.25357	-1.193
2.25548	-0.351	2.25523	-1.195
2.25714	-0.354	2.25693	-1.195
2.2588	-0.356	2.25859	-1.196
2.26046	-0.356	2.26025	-1.194
2.26213	-0.361	2.26191	-1.194
2.2638	-0.354	2.26357	-1.194
2.26546	-0.354	2.26526	-1.198
2.26713	-0.355	2.26692	-1.199
2.2688	-0.356	2.26858	-1.198
2.27047	-0.352	2.27024	-1.198
2.27213	-0.352	2.2719	-1.205
2.2738	-0.349	2.27359	-1.212
2.27546	-0.345	2.27525	-1.211
2.27713	-0.344	2.27691	-1.211
2.2788	-0.345	2.27857	-1.206
2.28047	-0.345	2.28023	-1.201
2.28213	-0.342	2.28193	-1.202
2.2838	-0.333	2.28359	-1.202
2.28547	-0.333	2.28525	-1.197
2.28713	-0.331	2.28691	-1.2
2.2888	-0.329	2.28857	-1.2
2.29048	-0.33	2.29026	-1.2
2.29214	-0.33	2.29192	-1.2
2.2938	-0.326	2.29358	-1.197
2.29549	-0.324	2.29524	-1.195
2.29715	-0.32	2.2969	-1.195
2.29881	-0.32	2.29857	-1.195
2.30047	-0.319	2.30024	-1.195
2.30213	-0.318	2.3019	-1.195
2.30382	-0.32	2.30357	-1.195
2.30548	-0.32	2.30523	-1.197
2.30714	-0.323	2.3069	-1.196
2.3088	-0.323	2.30857	-1.191
2.31046	-0.325	2.31025	-1.191
2.31216	-0.325	2.31191	-1.188
2.31382	-0.322	2.31357	-1.192
2.31548	-0.323	2.31523	-1.195
2.31714	-0.317	2.31693	-1.195
2.3188	-0.317	2.31859	-1.193
2.32049	-0.317	2.32025	-1.196
2.32215	-0.314	2.32191	-1.196
2.32381	-0.309	2.32357	-1.194
2.32547	-0.309	2.32526	-1.202
2.32713	-0.313	2.32692	-1.206
2.32882	-0.322	2.32858	-1.206
2.33048	-0.322	2.33024	-1.218
2.33214	-0.327	2.3319	-1.219
2.3338	-0.334	2.33359	-1.216
2.33546	-0.336	2.33525	-1.216
2.33716	-0.337	2.33691	-1.21
2.33882	-0.337	2.33857	-1.21
2.34048	-0.344	2.34023	-1.206
2.34214	-0.346	2.34193	-1.206
2.3438	-0.346	2.34359	-1.205
2.34547	-0.348	2.34525	-1.206
2.34713	-0.35	2.34691	-1.212
2.34879	-0.354	2.34857	-1.212
2.35046	-0.354	2.35026	-1.214
2.35213	-0.348	2.35192	-1.22
2.3538	-0.349	2.35358	-1.22
2.35547	-0.346	2.35524	-1.22
2.35713	-0.346	2.3569	-1.214
2.35882	-0.349	2.35859	-1.217
2.36048	-0.353	2.36025	-1.22
2.36214	-0.357	2.36191	-1.22
2.3638	-0.357	2.36357	-1.22
2.36546	-0.362	2.36523	-1.225
2.36715	-0.365	2.36693	-1.223
2.36881	-0.365	2.36859	-1.223
2.37047	-0.364	2.37025	-1.214
2.37213	-0.369	2.37191	-1.214
2.37379	-0.375	2.37357	-1.214
2.37549	-0.375	2.37526	-1.214
2.37715	-0.377	2.37692	-1.207
2.37881	-0.37	2.37858	-1.212
2.38047	-0.371	2.38023	-1.211
2.38213	-0.371	2.3819	-1.211
2.38382	-0.372	2.38357	-1.209
2.38548	-0.371	2.38524	-1.208
2.38714	-0.375	2.38691	-1.202
2.3888	-0.375	2.38857	-1.202
2.39046	-0.373	2.39023	-1.192
2.39215	-0.374	2.3919	-1.19
2.39381	-0.366	2.39357	-1.19
2.39547	-0.365	2.39524	-1.19
2.39713	-0.365	2.3969	-1.19
2.39879	-0.368	2.39857	-1.189
2.40049	-0.372	2.40024	-1.187
2.40215	-0.372	2.4019	-1.187
2.40381	-0.375	2.40357	-1.186
2.40547	-0.373	2.40523	-1.194
2.40713	-0.376	2.4069	-1.194
2.40882	-0.376	2.40857	-1.202
2.41048	-0.376	2.41024	-1.211
2.41214	-0.378	2.41191	-1.217
2.4138	-0.378	2.41357	-1.217
2.41546	-0.378	2.41523	-1.218
2.41715	-0.372	2.4169	-1.223
2.41881	-0.366	2.41857	-1.22
2.42047	-0.362	2.42024	-1.22
2.42213	-0.362	2.4219	-1.225
2.42379	-0.361	2.42357	-1.226
2.42549	-0.356	2.42524	-1.223
2.42713	-0.356	2.4269	-1.223
2.4288	-0.356	2.42857	-1.222
2.43047	-0.356	2.43023	-1.219
2.43213	-0.35	2.43192	-1.218
2.4338	-0.342	2.43358	-1.218
2.43546	-0.342	2.43524	-1.221
2.43713	-0.34	2.43693	-1.222
2.4388	-0.331	2.43859	-1.23
2.44046	-0.331	2.44025	-1.23
2.44213	-0.332	2.44191	-1.226
2.4438	-0.325	2.44357	-1.23
2.44547	-0.328	2.44526	-1.228
2.44713	-0.328	2.44692	-1.228
2.44879	-0.329	2.44858	-1.223
2.45046	-0.33	2.45024	-1.219
2.45213	-0.333	2.4519	-1.224
2.4538	-0.331	2.4536	-1.228
2.45548	-0.331	2.45526	-1.228
2.45714	-0.34	2.45692	-1.225
2.4588	-0.345	2.45858	-1.222
2.46049	-0.345	2.46024	-1.222
2.46215	-0.355	2.46193	-1.223
2.46381	-0.359	2.46359	-1.225
2.46547	-0.362	2.46525	-1.228
2.46713	-0.362	2.46691	-1.228
2.46882	-0.367	2.46857	-1.228
2.47048	-0.362	2.47026	-1.232
2.47214	-0.366	2.47192	-1.236
2.4738	-0.366	2.47357	-1.236
2.47546	-0.364	2.47524	-1.225
2.47716	-0.363	2.4769	-1.227
2.47882	-0.366	2.47857	-1.232
2.48048	-0.366	2.48023	-1.232
2.48214	-0.365	2.4819	-1.234
2.4838	-0.366	2.48357	-1.234
2.48549	-0.366	2.48524	-1.242
2.48715	-0.366	2.48691	-1.242
2.48881	-0.367	2.48857	-1.245
2.49047	-0.365	2.49025	-1.251
2.49213	-0.366	2.49191	-1.251
2.49382	-0.366	2.49357	-1.252
2.49548	-0.368	2.49526	-1.247
2.49714	-0.371	2.49692	-1.247
2.4988	-0.367	2.49858	-1.247
2.50046	-0.367	2.50024	-1.248
2.50215	-0.367	2.5019	-1.252
2.50381	-0.369	2.5036	-1.25
2.50547	-0.369	2.50526	-1.25
2.50714	-0.374	2.50692	-1.241
2.5088	-0.374	2.50858	-1.239
2.51046	-0.375	2.51024	-1.234
2.51213	-0.376	2.51193	-1.234
2.5138	-0.376	2.51359	-1.232
2.51546	-0.379	2.51525	-1.234
2.51713	-0.376	2.51691	-1.234
2.5188	-0.376	2.51857	-1.234
2.52047	-0.382	2.52026	-1.229
2.52213	-0.388	2.52192	-1.233
2.52379	-0.383	2.52358	-1.228
2.52546	-0.383	2.52524	-1.228
2.52714	-0.391	2.5269	-1.228
2.5288	-0.388	2.5286	-1.233
2.53049	-0.388	2.53026	-1.233
2.53215	-0.388	2.5319	-1.234
2.53381	-0.384	2.53357	-1.235
2.53547	-0.379	2.53524	-1.238
2.53713	-0.376	2.5369	-1.235
2.53882	-0.376	2.53857	-1.235
2.54048	-0.381	2.54023	-1.234
2.54214	-0.38	2.5419	-1.237
2.5438	-0.373	2.54357	-1.234
2.54547	-0.369	2.54524	-1.234
2.54716	-0.369	2.5469	-1.237
2.54882	-0.373	2.54858	-1.24
2.55048	-0.373	2.55024	-1.24
2.55214	-0.373	2.55193	-1.245
2.5538	-0.37	2.55359	-1.25
2.55549	-0.365	2.55525	-1.254
2.55715	-0.358	2.55691	-1.254
2.55881	-0.358	2.55857	-1.263
2.56047	-0.361	2.56026	-1.262
2.56213	-0.363	2.56192	-1.264
2.56382	-0.363	2.56358	-1.264
2.56548	-0.363	2.56524	-1.264
2.56714	-0.364	2.5669	-1.259
2.5688	-0.361	2.56859	-1.261
2.57046	-0.361	2.57025	-1.261
2.57216	-0.363	2.57191	-1.261
2.57382	-0.358	2.57357	-1.261
2.57548	-0.359	2.57523	-1.262
2.57714	-0.359	2.5769	-1.262
2.5788	-0.362	2.57857	-1.264
2.58049	-0.362	2.58023	-1.257
2.58215	-0.364	2.5819	-1.248
2.58381	-0.364	2.58357	-1.248
2.58547	-0.362	2.58524	-1.25
2.58713	-0.363	2.5869	-1.252
2.58882	-0.366	2.58856	-1.259
2.59048	-0.366	2.59026	-1.259
2.59214	-0.364	2.59192	-1.253
2.5938	-0.364	2.59358	-1.255
2.59546	-0.368	2.59524	-1.255
2.59716	-0.368	2.5969	-1.253
2.59882	-0.363	2.59859	-1.25
2.60048	-0.356	2.60025	-1.249
2.60214	-0.352	2.6019	-1.249
2.6038	-0.352	2.60357	-1.254
2.60549	-0.35	2.60523	-1.258
2.60715	-0.338	2.6069	-1.259
2.60881	-0.328	2.60857	-1.259
2.61047	-0.328	2.61024	-1.262
2.61213	-0.32	2.6119	-1.266
2.61382	-0.32	2.61357	-1.261
2.61548	-0.304	2.61523	-1.261
2.61714	-0.304	2.61693	-1.265
2.6188	-0.304	2.61859	-1.262
2.62046	-0.299	2.62025	-1.267
2.62216	-0.301	2.62191	-1.267
2.62382	-0.301	2.62357	-1.267
2.62548	-0.301	2.62526	-1.269
2.62714	-0.308	2.62692	-1.272
2.6288	-0.314	2.62858	-1.272
2.63049	-0.314	2.63024	-1.27
2.63215	-0.312	2.6319	-1.265
2.63381	-0.314	2.63359	-1.264
2.63547	-0.314	2.63525	-1.264
2.63713	-0.317	2.63691	-1.266
2.63882	-0.318	2.63857	-1.259
2.64048	-0.323	2.64023	-1.258
2.64214	-0.323	2.64193	-1.258
2.6438	-0.329	2.64359	-1.259
2.64546	-0.331	2.64524	-1.26
2.64716	-0.335	2.6469	-1.262
2.64882	-0.335	2.64857	-1.262
2.65048	-0.339	2.65024	-1.266
2.65214	-0.347	2.6519	-1.269
2.6538	-0.353	2.65357	-1.277
2.65549	-0.353	2.65523	-1.277
2.65715	-0.354	2.6569	-1.285
2.65881	-0.35	2.65857	-1.291
2.66047	-0.344	2.66024	-1.295
2.66213	-0.344	2.66191	-1.295
2.66382	-0.336	2.66357	-1.297
2.66548	-0.331	2.66523	-1.302
2.66714	-0.32	2.6669	-1.3
2.6688	-0.32	2.66857	-1.3
2.67046	-0.318	2.67025	-1.303
2.67216	-0.315	2.67191	-1.301
2.67382	-0.315	2.67357	-1.3
2.67548	-0.317	2.67526	-1.3
2.67713	-0.317	2.67692	-1.301
2.6788	-0.32	2.67858	-1.297
2.68046	-0.318	2.68024	-1.297
2.68213	-0.318	2.6819	-1.298
2.68379	-0.32	2.68359	-1.299
2.68546	-0.317	2.68525	-1.295
2.68713	-0.317	2.68691	-1.295
2.6888	-0.317	2.68857	-1.299
2.69046	-0.32	2.69023	-1.3
2.69213	-0.318	2.69193	-1.298
2.6938	-0.319	2.69359	-1.298
2.69546	-0.319	2.69525	-1.293
2.69713	-0.324	2.69691	-1.291
2.69879	-0.327	2.69857	-1.291
2.70046	-0.327	2.70026	-1.291
2.70213	-0.332	2.70192	-1.289
2.7038	-0.332	2.70358	-1.285
2.70547	-0.334	2.70524	-1.281
2.70715	-0.334	2.7069	-1.281
2.70881	-0.335	2.70859	-1.276
2.71047	-0.336	2.71025	-1.275
2.71213	-0.341	2.71191	-1.277
2.71382	-0.341	2.71357	-1.277
2.71548	-0.342	2.71523	-1.274
2.71714	-0.348	2.7169	-1.275
2.7188	-0.344	2.71857	-1.279
2.72046	-0.344	2.72024	-1.279
2.72216	-0.345	2.7219	-1.28
2.72382	-0.345	2.72357	-1.284
2.72548	-0.351	2.72524	-1.28
2.72714	-0.351	2.7269	-1.28
2.7288	-0.358	2.72857	-1.284
2.73049	-0.366	2.73023	-1.288
2.73215	-0.375	2.7319	-1.289
2.73381	-0.375	2.73357	-1.289
2.73547	-0.373	2.73524	-1.287
2.73713	-0.382	2.73691	-1.28
2.73882	-0.385	2.73857	-1.29
2.74048	-0.385	2.74023	-1.29
2.74214	-0.383	2.7419	-1.289
2.7438	-0.383	2.74357	-1.292
2.74546	-0.377	2.74524	-1.289
2.74716	-0.377	2.7469	-1.289
2.74882	-0.374	2.74857	-1.291
2.75048	-0.379	2.75024	-1.287
2.75214	-0.38	2.7519	-1.291
2.7538	-0.38	2.75357	-1.291
2.75549	-0.377	2.75523	-1.286
2.75715	-0.375	2.75693	-1.283
2.75881	-0.375	2.75859	-1.283
2.76046	-0.375	2.76025	-1.274
2.76213	-0.375	2.76191	-1.276
2.7638	-0.373	2.76357	-1.276
2.76546	-0.373	2.76526	-1.276
2.76713	-0.378	2.76692	-1.272
2.7688	-0.379	2.76858	-1.275
2.77046	-0.38	2.77024	-1.274
2.77213	-0.38	2.7719	-1.274
2.77379	-0.382	2.77359	-1.278
2.77548	-0.38	2.77525	-1.278
2.77714	-0.389	2.77691	-1.281
2.77881	-0.389	2.77857	-1.281
2.78047	-0.387	2.78023	-1.282
2.78213	-0.384	2.78192	-1.284
2.78382	-0.389	2.78358	-1.284
2.78548	-0.389	2.78525	-1.284
2.78714	-0.389	2.78691	-1.276
2.7888	-0.39	2.78857	-1.271
2.79046	-0.39	2.79026	-1.264
2.79215	-0.39	2.79192	-1.264
2.79381	-0.392	2.79358	-1.262
2.79547	-0.388	2.79524	-1.26
2.79713	-0.384	2.7969	-1.257
2.79879	-0.384	2.79859	-1.257
2.80048	-0.379	2.80025	-1.257
2.80214	-0.378	2.8019	-1.259
2.8038	-0.379	2.80357	-1.256
2.80546	-0.379	2.80523	-1.256
2.80712	-0.381	2.8069	-1.255
2.80882	-0.38	2.80857	-1.256
2.81048	-0.374	2.81024	-1.251
2.81214	-0.374	2.81191	-1.251
2.8138	-0.376	2.81357	-1.249
[truncated: 16,853 more rows]

## Sheet: Supplementry fig1g
DDM+CHS		nanodisc
Elution volume(ml)	UV(A280)	Elution volume(ml)	UV(A280)
-0.49545	0	-0.4952	0
-0.49405	0	-0.4938	0
-0.49278	0	-0.49234	0
-0.49151	NaN	-0.49107	NaN
-0.49037	NaN	-0.48973	NaN
-0.48966	NaN	-0.48918	NaN
-0.48832	NaN	-0.48833	NaN
-0.48666	NaN	-0.48667	NaN
-0.485	NaN	-0.48501	NaN
-0.48334	-2.001	-0.48335	-15.853
-0.48168	-1.997	-0.48169	-15.853
-0.47999	-1.988	-0.48	-15.841
-0.47833	-1.988	-0.47834	-15.838
-0.47667	-1.991	-0.47668	-15.838
-0.47501	-1.996	-0.47502	-15.838
-0.47335	-1.996	-0.47336	-15.84
-0.47168	-2	-0.47166	-15.847
-0.47001	-2.007	-0.47	-15.855
-0.46835	-2.023	-0.46834	-15.855
-0.46668	-2.023	-0.46668	-15.863
-0.46502	-2.035	-0.46502	-15.867
-0.46335	-2.046	-0.46333	-15.874
-0.46168	-2.061	-0.46169	-15.874
-0.46001	-2.061	-0.46003	-15.887
-0.45835	-2.076	-0.45836	-15.885
-0.45668	-2.092	-0.45669	-15.895
-0.45501	-2.113	-0.45502	-15.895
-0.45335	-2.113	-0.45335	-15.903
-0.45169	-2.138	-0.45169	-15.924
-0.45002	-2.157	-0.45003	-15.924
-0.44835	-2.185	-0.44836	-15.924
-0.44668	-2.185	-0.44669	-15.937
-0.44501	-2.216	-0.44502	-15.952
-0.44334	-2.252	-0.44336	-15.952
-0.44168	-2.291	-0.44169	-15.971
-0.44002	-2.291	-0.44002	-15.995
-0.43832	-2.339	-0.43836	-16.025
-0.43666	-2.403	-0.43669	-16.025
-0.435	-2.489	-0.43503	-16.074
-0.43334	-2.489	-0.43336	-16.148
-0.43168	-2.607	-0.43167	-16.25
-0.42999	-2.757	-0.43001	-16.25
-0.42833	-2.757	-0.42835	-16.39
-0.42667	-2.936	-0.42669	-16.571
-0.42501	-3.161	-0.425	-16.787
-0.42335	-3.418	-0.42334	-16.787
-0.42166	-3.418	-0.42168	-17.034
-0.42	-3.695	-0.42002	-17.311
-0.41834	-3.984	-0.41836	-17.311
-0.41668	-4.284	-0.41667	-17.61
-0.41502	-4.284	-0.41501	-17.917
-0.41332	-4.593	-0.41335	-18.236
-0.41166	-4.895	-0.41169	-18.236
-0.41	-5.177	-0.41003	-18.55
-0.40834	-5.177	-0.40833	-18.848
-0.40668	-5.459	-0.40667	-19.143
-0.40499	-5.714	-0.40501	-19.143
-0.40333	-5.953	-0.40335	-19.421
-0.40167	-5.953	-0.40169	-19.673
-0.40001	-6.165	-0.4	-19.909
-0.39835	-6.353	-0.39834	-19.909
-0.39666	-6.51	-0.39668	-20.116
-0.395	-6.51	-0.39502	-20.283
-0.39334	-6.654	-0.39336	-20.444
-0.39168	-6.766	-0.39167	-20.444
-0.39002	-6.856	-0.39001	-20.57
-0.38832	-6.856	-0.38835	-20.68
-0.38666	-6.933	-0.38669	-20.68
-0.385	-6.996	-0.38503	-20.775
-0.38335	-7.039	-0.38333	-20.847
-0.38168	-7.039	-0.38167	-20.908
-0.38001	-7.08	-0.38001	-20.957
-0.37835	-7.104	-0.37835	-20.957
-0.37669	-7.119	-0.37669	-20.989
-0.37502	-7.119	-0.375	-21.022
-0.37335	-7.123	-0.37334	-21.022
-0.37168	-7.121	-0.37168	-21.038
-0.37001	-7.118	-0.37002	-21.053
-0.36834	-7.118	-0.36836	-21.059
-0.36668	-7.11	-0.36667	-21.059
-0.36502	-7.094	-0.36501	-21.062
-0.36332	-7.094	-0.36336	-21.056
-0.36166	-7.086	-0.36169	-21.038
-0.36	-7.075	-0.36003	-21.038
-0.35834	-7.055	-0.35836	-21.022
-0.35668	-7.055	-0.35669	-21.008
-0.35499	-7.04	-0.35502	-21.008
-0.35333	-7.028	-0.35335	-20.995
-0.35167	-7.01	-0.35169	-20.971
-0.35001	-7.01	-0.35003	-20.937
-0.34835	-6.99	-0.34836	-20.937
-0.34666	-6.968	-0.34666	-20.912
-0.345	-6.945	-0.345	-20.878
-0.34334	-6.945	-0.34334	-20.842
-0.34168	-6.913	-0.34168	-20.842
-0.34002	-6.877	-0.34002	-20.807
-0.33832	-6.837	-0.33833	-20.766
-0.33666	-6.837	-0.33667	-20.723
-0.335	-6.793	-0.33501	-20.723
-0.33334	-6.728	-0.33335	-20.678
-0.33168	-6.658	-0.33169	-20.631
-0.32999	-6.658	-0.33	-20.577
-0.32833	-6.571	-0.32834	-20.577
-0.32667	-6.461	-0.32668	-20.51
-0.32501	-6.335	-0.32502	-20.442
-0.32335	-6.335	-0.32336	-20.442
-0.32166	-6.192	-0.32166	-20.364
-0.32	-6.016	-0.32	-20.276
-0.31834	-5.82	-0.31834	-20.178
-0.31668	-5.82	-0.31668	-20.178
-0.31502	-5.61	-0.31502	-20.071
-0.31332	-5.359	-0.31333	-19.95
-0.31166	-5.064	-0.31167	-19.812
-0.31	-5.064	-0.31003	-19.812
-0.30834	-4.718	-0.30836	-19.677
-0.30668	-4.345	-0.30669	-19.527
-0.30501	-3.937	-0.30502	-19.371
-0.30335	-3.937	-0.30335	-19.371
-0.30169	-3.498	-0.30169	-19.209
-0.30002	-3.029	-0.30003	-19.036
-0.29835	-2.569	-0.29836	-18.847
-0.29668	-2.569	-0.29669	-18.847
-0.29501	-2.123	-0.29502	-18.648
-0.29335	-1.666	-0.29334	-18.441
-0.29168	-1.666	-0.29168	-18.441
-0.29002	-1.194	-0.29002	-18.228
-0.28835	-0.713	-0.28833	-18.011
-0.28668	-0.236	-0.28667	-17.792
-0.28502	-0.236	-0.28501	-17.573
-0.28335	0.203	-0.28335	-17.573
-0.28168	0.626	-0.28169	-17.346
-0.28001	1.025	-0.28	-17.112
-0.27832	1.025	-0.27834	-17.112
-0.27666	1.412	-0.27668	-16.894
-0.275	1.764	-0.27502	-16.679
-0.27334	2.054	-0.27336	-16.478
-0.27168	2.054	-0.27166	-16.478
-0.26999	2.301	-0.27	-16.292
-0.26833	2.515	-0.26834	-16.124
-0.26667	2.686	-0.26668	-15.975
-0.26501	2.686	-0.26502	-15.975
-0.26335	2.809	-0.26333	-15.852
-0.26166	2.883	-0.26167	-15.743
-0.25999	2.907	-0.26001	-15.743
-0.25833	2.907	-0.25835	-15.648
-0.25667	2.895	-0.25669	-15.576
-0.25501	2.857	-0.255	-15.522
-0.25332	2.779	-0.25334	-15.522
-0.25166	2.779	-0.25168	-15.48
-0.25	2.658	-0.25002	-15.459
-0.24834	2.513	-0.24836	-15.475
-0.24668	2.34	-0.24666	-15.475
-0.24499	2.34	-0.245	-15.509
-0.24333	2.154	-0.24334	-15.557
-0.24167	1.967	-0.24168	-15.6
-0.24001	1.779	-0.24002	-15.6
-0.23835	1.779	-0.23833	-15.651
-0.23666	1.576	-0.23667	-15.708
-0.23499	1.371	-0.23501	-15.773
-0.23333	1.159	-0.23335	-15.773
-0.23167	1.159	-0.23169	-15.839
-0.23001	0.95	-0.23	-15.899
-0.22832	0.731	-0.22834	-15.899
-0.22666	0.731	-0.22668	-15.968
-0.225	0.512	-0.22502	-16.042
-0.22335	0.296	-0.22336	-16.118
-0.22168	0.095	-0.22166	-16.118
-0.22001	0.095	-0.22	-16.199
-0.21835	-0.104	-0.21834	-16.272
-0.21668	-0.292	-0.21668	-16.344
-0.21502	-0.463	-0.21502	-16.344
-0.21335	-0.463	-0.21333	-16.424
-0.21168	-0.62	-0.21169	-16.49
-0.21002	-0.786	-0.21003	-16.552
-0.20835	-0.942	-0.20836	-16.552
-0.20668	-0.942	-0.20669	-16.621
-0.20501	-1.091	-0.20502	-16.69
-0.20335	-1.239	-0.20335	-16.752
-0.20169	-1.379	-0.20169	-16.808
-0.20002	-1.379	-0.20003	-16.808
-0.19835	-1.518	-0.19836	-16.869
-0.19668	-1.635	-0.19669	-16.919
-0.19501	-1.754	-0.195	-16.919
-0.19334	-1.754	-0.19334	-16.978
-0.19168	-1.86	-0.19168	-17.041
-0.18999	-1.969	-0.19002	-17.041
-0.18833	-2.07	-0.18833	-17.095
-0.18667	-2.07	-0.18667	-17.152
-0.18501	-2.167	-0.18501	-17.208
-0.18335	-2.255	-0.18335	-17.208
-0.18166	-2.351	-0.18169	-17.263
-0.18	-2.351	-0.18	-17.31
-0.17834	-2.428	-0.17834	-17.343
-0.17668	-2.494	-0.17668	-17.343
-0.17502	-2.564	-0.17502	-17.378
-0.17332	-2.564	-0.17336	-17.417
-0.17166	-2.626	-0.17166	-17.459
-0.17	-2.691	-0.17	-17.459
-0.16834	-2.746	-0.16834	-17.497
-0.16668	-2.746	-0.16668	-17.53
-0.16499	-2.795	-0.16502	-17.564
-0.16333	-2.841	-0.16333	-17.564
-0.16167	-2.841	-0.16167	-17.594
-0.16001	-2.884	-0.16001	-17.627
-0.15835	-2.927	-0.15835	-17.627
-0.15666	-2.97	-0.15669	-17.66
-0.155	-2.97	-0.155	-17.692
-0.15334	-3	-0.15334	-17.731
-0.15168	-3.037	-0.15168	-17.731
-0.15002	-3.083	-0.15002	-17.763
-0.14832	-3.083	-0.14836	-17.8
-0.14666	-3.159	-0.14666	-17.832
-0.145	-3.159	-0.145	-17.832
-0.14334	-3.205	-0.14334	-17.859
-0.14168	-3.205	-0.14168	-17.888
-0.14002	-3.251	-0.14002	-17.908
-0.13835	-3.288	-0.13833	-17.908
-0.13668	-3.325	-0.13667	-17.929
-0.13502	-3.325	-0.13501	-17.954
-0.13335	-3.365	-0.13335	-17.975
-0.13168	-3.411	-0.13169	-17.975
-0.13001	-3.45	-0.13	-17.997
-0.12835	-3.45	-0.12834	-18.009
-0.12668	-3.487	-0.12668	-18.009
-0.12502	-3.529	-0.12503	-18.025
-0.12332	-3.576	-0.12336	-18.043
-0.12166	-3.576	-0.12169	-18.051
-0.12	-3.623	-0.12002	-18.051
-0.11834	-3.671	-0.11836	-18.082
-0.11668	-3.715	-0.11669	-18.082
-0.11499	-3.715	-0.11502	-18.096
-0.11333	-3.763	-0.11336	-18.096
-0.11167	-3.802	-0.11169	-18.112
-0.11001	-3.802	-0.11003	-18.127
-0.10835	-3.847	-0.10836	-18.136
-0.10666	-3.892	-0.10667	-18.136
-0.105	-3.933	-0.10501	-18.148
-0.10334	-3.963	-0.10335	-18.159
-0.10168	-3.963	-0.10169	-18.165
-0.10002	-4	-0.10003	-18.165
-0.09832	-4.036	-0.09833	-18.176
-0.09666	-4.036	-0.09667	-18.192
-0.095	-4.072	-0.09501	-18.192
-0.09334	-4.099	-0.09335	-18.204
-0.09168	-4.13	-0.09169	-18.217
-0.08999	-4.13	-0.09	-18.226
-0.08833	-4.168	-0.08834	-18.226
-0.08667	-4.195	-0.08668	-18.231
-0.08501	-4.222	-0.08502	-18.246
-0.08335	-4.222	-0.08336	-18.271
-0.08166	-4.247	-0.08167	-18.271
-0.08	-4.265	-0.08001	-18.28
-0.07834	-4.265	-0.07835	-18.291
-0.07668	-4.285	-0.07669	-18.303
-0.07502	-4.301	-0.07502	-18.303
-0.07332	-4.317	-0.07333	-18.308
-0.07166	-4.344	-0.07167	-18.311
-0.07	-4.344	-0.07001	-18.317
-0.06834	-4.362	-0.06835	-18.317
-0.06668	-4.372	-0.06669	-18.335
-0.06499	-4.384	-0.065	-18.343
-0.06333	-4.406	-0.06334	-18.343
-0.06167	-4.406	-0.06168	-18.351
-0.06001	-4.419	-0.06002	-18.348
-0.05835	-4.419	-0.05836	-18.352
-0.05668	-4.441	-0.05667	-18.352
-0.05501	-4.456	-0.05501	-18.368
-0.05335	-4.474	-0.05335	-18.378
-0.05168	-4.474	-0.05168	-18.386
-0.05002	-4.494	-0.05002	-18.386
-0.04835	-4.513	-0.04833	-18.385
-0.04668	-4.524	-0.04667	-18.389
-0.04501	-4.524	-0.04502	-18.388
-0.04335	-4.542	-0.04336	-18.388
-0.04168	-4.558	-0.04169	-18.392
-0.04001	-4.572	-0.04002	-18.388
-0.03835	-4.581	-0.03835	-18.392
-0.03668	-4.581	-0.03669	-18.392
-0.03502	-4.585	-0.03503	-18.41
-0.03335	-4.59	-0.03336	-18.41
-0.03168	-4.59	-0.03169	-18.41
-0.03001	-4.594	-0.03002	-18.415
-0.02832	-4.602	-0.02835	-18.42
-0.02666	-4.603	-0.02669	-18.422
-0.025	-4.603	-0.02502	-18.422
-0.02334	-4.602	-0.02336	-18.422
-0.02168	-4.609	-0.02169	-18.422
-0.01999	-4.616	-0.02002	-18.427
-0.01833	-4.616	-0.01836	-18.427
-0.01667	-4.628	-0.01669	-18.438
-0.01501	-4.628	-0.01502	-18.44
-0.01335	-4.643	-0.01335	-18.448
-0.01165	-4.643	-0.01169	-18.448
-0.00999	-4.658	-0.01003	-18.458
-0.00833	-4.67	-0.00833	-18.464
-0.00667	-4.67	-0.00667	-18.474
-0.00501	-4.67	-0.00501	-18.474
-0.00332	-4.675	-0.00335	-18.48
-0.00166	-4.668	-0.00169	-18.485
0	-4.668	0	-18.485
0.00166	-4.668	0.00166	-18.483
0.0043	-4.668	0.00446	-18.483
0.0043	-4.668	0.00446	-18.483
0.0043	0.001	0.00446	-18.483
0.0057	0.001	0.00446	-18.483
0.00664	0.027	0.00446	-18.483
0.00723	0.027	0.00446	-18.483
0.00837	0.068	0.00446	-18.483
0.00911	0.068	0.00446	0.565
0.0099	0.068	0.00592	0.801
0.011	0.121	0.007	0.801
0.01266	0.179	0.00758	0.801
0.01436	0.179	0.00872	0.801
0.01602	0.273	0.00954	1.046
0.01768	0.273	0.011	1.27
0.01933	0.273	0.01266	1.27
0.021	0.309	0.01432	1.486
0.02266	0.342	0.01598	1.683
0.02432	0.371	0.01764	1.683
0.02599	0.371	0.01934	1.853
0.02766	0.375	0.021	2.002
0.02933	0.389	0.02266	2.126
0.031	0.386	0.02432	2.126
0.03266	0.386	0.02598	2.224
0.03433	0.386	0.02764	2.309
0.03599	0.37	0.02931	2.378
0.03769	0.352	0.03098	2.378
0.03935	0.352	0.03265	2.422
0.04101	0.329	0.03431	2.447
0.04267	0.309	0.03598	2.447
0.04433	0.309	0.03765	2.458
0.04602	0.278	0.03931	2.437
0.04768	0.254	0.04098	2.437
0.04934	0.229	0.04264	2.437
0.051	0.206	0.04431	2.404
0.05266	0.206	0.04598	2.36
0.05435	0.188	0.04765	2.295
0.05601	0.167	0.04932	2.295
0.05767	0.167	0.05098	2.227
0.05933	0.148	0.05264	2.145
0.06099	0.138	0.05434	2.055
0.06269	0.119	0.056	2.055
0.06435	0.103	0.05766	1.955
0.06601	0.103	0.05932	1.854
0.06767	0.091	0.06098	1.742
0.06933	0.078	0.06267	1.742
0.07102	0.06	0.06433	1.628
0.07268	0.06	0.06599	1.521
0.07434	0.05	0.06765	1.409
0.076	0.035	0.06931	1.409
0.07766	0.035	0.071	1.308
0.07935	0.023	0.07266	1.208
0.08101	0	0.07432	1.116
0.08267	-0.012	0.07598	1.116
0.08433	-0.021	0.07764	1.023
0.08599	-0.021	0.07934	0.931
0.08769	-0.034	0.081	0.931
0.08935	-0.049	0.08266	0.838
0.09101	-0.049	0.08432	0.751
0.09267	-0.052	0.08598	0.68
0.09433	-0.054	0.08767	0.68
0.09602	-0.058	0.08933	0.603
0.09768	-0.058	0.09099	0.536
0.09934	-0.065	0.09265	0.476
0.101	-0.065	0.09431	0.476
0.10266	-0.074	0.096	0.412
0.10435	-0.074	0.09766	0.353
0.10601	-0.074	0.09932	0.298
0.10767	-0.077	0.10098	0.298
0.10933	-0.091	0.10264	0.253
0.11099	-0.091	0.10434	0.204
0.11269	-0.107	0.106	0.153
0.11435	-0.109	0.10765	0.153
0.11601	-0.103	0.10931	0.11
0.11767	-0.103	0.11098	0.067
0.11933	-0.114	0.11265	0.067
0.12102	-0.115	0.11431	0.032
0.12268	-0.112	0.11598	0.001
0.12434	-0.112	0.11764	-0.03
0.126	-0.123	0.11931	-0.03
0.12766	-0.119	0.12098	-0.059
0.12935	-0.114	0.12265	-0.089
0.13101	-0.114	0.12432	-0.089
0.13267	-0.124	0.12598	-0.115
0.13433	-0.129	0.12764	-0.137
0.13599	-0.129	0.12931	-0.166
0.13769	-0.128	0.13098	-0.187
0.13935	-0.125	0.13265	-0.187
0.14101	-0.127	0.13432	-0.206
0.14267	-0.127	0.13598	-0.221
0.14433	-0.12	0.13765	-0.244
0.14602	-0.124	0.13934	-0.244
0.14768	-0.13	0.141	-0.253
0.14934	-0.13	0.14266	-0.265
0.151	-0.135	0.14432	-0.265
0.15266	-0.136	0.14598	-0.273
0.15435	-0.136	0.14767	-0.285
0.15601	-0.135	0.14933	-0.297
0.15767	-0.135	0.15099	-0.297
0.15933	-0.133	0.15265	-0.312
0.16099	-0.131	0.15431	-0.318
0.16269	-0.131	0.156	-0.322
0.16435	-0.131	0.15766	-0.322
0.16601	-0.128	0.15932	-0.32
0.16767	-0.124	0.16098	-0.333
0.16933	-0.124	0.16264	-0.335
0.17102	-0.122	0.16434	-0.335
0.17268	-0.123	0.166	-0.339
0.17434	-0.12	0.16766	-0.343
0.176	-0.12	0.16932	-0.344
0.17766	-0.119	0.17098	-0.344
0.17935	-0.116	0.17267	-0.341
0.18101	-0.118	0.17433	-0.342
0.18267	-0.116	0.17599	-0.342
0.18433	-0.116	0.17765	-0.338
0.18599	-0.118	0.17931	-0.335
0.18766	-0.112	0.181	-0.328
0.18933	-0.112	0.18266	-0.328
0.19099	-0.114	0.18432	-0.335
0.19266	-0.115	0.18598	-0.341
0.19433	-0.115	0.18764	-0.341
0.19599	-0.116	0.18934	-0.339
0.19766	-0.116	0.191	-0.34
0.19932	-0.122	0.19266	-0.328
0.20099	-0.122	0.19432	-0.324
0.20266	-0.125	0.19598	-0.324
0.20433	-0.127	0.19767	-0.324
0.206	-0.123	0.19931	-0.31
0.20766	-0.123	0.20097	-0.302
0.20932	-0.128	0.20264	-0.302
0.21099	-0.123	0.20431	-0.295
0.21268	-0.128	0.20598	-0.291
0.21434	-0.128	0.20765	-0.291
0.216	-0.129	0.20931	-0.28
0.21766	-0.128	0.21098	-0.263
0.21935	-0.129	0.21264	-0.245
0.22101	-0.13	0.21432	-0.245
0.22267	-0.13	0.21598	-0.226
0.22433	-0.133	0.21764	-0.212
0.22599	-0.134	0.21933	-0.212
0.22768	-0.134	0.22099	-0.199
0.22934	-0.136	0.22265	-0.185
0.231	-0.138	0.22431	-0.169
0.23266	-0.146	0.22597	-0.169
0.23432	-0.146	0.22767	-0.157
0.23602	-0.153	0.22933	-0.143
0.23768	-0.157	0.23099	-0.132
0.23934	-0.155	0.23265	-0.132
0.241	-0.155	0.23431	-0.124
0.24266	-0.158	0.236	-0.113
0.24435	-0.157	0.23766	-0.107
0.24601	-0.158	0.23932	-0.101
0.24767	-0.158	0.24098	-0.101
0.24933	-0.155	0.24264	-0.099
0.25099	-0.158	0.24433	-0.098
0.25268	-0.158	0.24599	-0.098
0.25434	-0.154	0.24765	-0.098
0.256	-0.158	0.24931	-0.096
0.25766	-0.161	0.25097	-0.096
0.25932	-0.161	0.25267	-0.099
0.26102	-0.159	0.25433	-0.103
0.26268	-0.159	0.25599	-0.102
0.26434	-0.166	0.25765	-0.102
0.266	-0.164	0.25931	-0.101
0.26766	-0.164	0.261	-0.101
0.26933	-0.162	0.26266	-0.092
0.27099	-0.166	0.26432	-0.098
0.27266	-0.166	0.26598	-0.098
0.27432	-0.169	0.26764	-0.097
0.27599	-0.174	0.26933	-0.094
0.27766	-0.175	0.27099	-0.095
0.27933	-0.168	0.27265	-0.095
0.281	-0.168	0.27431	-0.095
0.28266	-0.168	0.27597	-0.09
0.28432	-0.173	0.27764	-0.09
0.28602	-0.173	0.27931	-0.093
0.28768	-0.173	0.28098	-0.097
0.28934	-0.178	0.28265	-0.097
0.291	-0.173	0.28431	-0.098
0.29266	-0.173	0.28598	-0.094
0.29435	-0.182	0.28764	-0.095
0.29601	-0.181	0.28931	-0.103
0.29767	-0.177	0.29098	-0.103
0.29933	-0.177	0.29264	-0.1
0.30099	-0.186	0.29431	-0.101
0.30268	-0.193	0.29598	-0.101
0.30434	-0.185	0.29765	-0.099
0.306	-0.185	0.29931	-0.098
0.30766	-0.183	0.30097	-0.098
0.30932	-0.185	0.30264	-0.098
0.31102	-0.185	0.30433	-0.096
0.31268	-0.186	0.30599	-0.1
0.31434	-0.186	0.30765	-0.108
0.316	-0.187	0.30931	-0.108
0.31766	-0.187	0.31098	-0.109
0.31935	-0.187	0.31267	-0.117
0.32101	-0.186	0.31433	-0.118
0.32267	-0.188	0.31599	-0.118
0.32433	-0.188	0.31765	-0.12
0.32599	-0.193	0.31931	-0.115
0.32768	-0.194	0.321	-0.115
0.32934	-0.199	0.32266	-0.112
0.331	-0.199	0.32432	-0.109
0.33266	-0.197	0.32598	-0.105
0.33432	-0.198	0.32764	-0.105
0.33602	-0.191	0.32933	-0.101
0.33768	-0.187	0.33099	-0.102
0.33934	-0.187	0.33265	-0.099
0.341	-0.181	0.33431	-0.099
0.34266	-0.178	0.33597	-0.096
0.34435	-0.178	0.33767	-0.109
0.34601	-0.182	0.33933	-0.111
0.34767	-0.182	0.34099	-0.111
0.34933	-0.182	0.34265	-0.109
0.35099	-0.182	0.34431	-0.109
0.35268	-0.18	0.346	-0.109
0.35434	-0.184	0.34766	-0.107
0.356	-0.182	0.34932	-0.108
0.35766	-0.182	0.35098	-0.108
0.35932	-0.184	0.35264	-0.108
0.36099	-0.185	0.35433	-0.109
0.36266	-0.188	0.35599	-0.106
0.36433	-0.188	0.35765	-0.102
0.36599	-0.188	0.35931	-0.102
0.36766	-0.192	0.36097	-0.104
0.36932	-0.184	0.36267	-0.101
0.37099	-0.184	0.36433	-0.105
0.37266	-0.175	0.36599	-0.105
0.37432	-0.171	0.36765	-0.113
0.37601	-0.171	0.36931	-0.108
0.37767	-0.168	0.371	-0.114
0.37933	-0.167	0.37266	-0.124
0.38102	-0.172	0.37432	-0.124
0.38268	-0.172	0.37598	-0.132
0.38434	-0.165	0.37764	-0.132
0.386	-0.161	0.37933	-0.135
0.38766	-0.164	0.38099	-0.132
0.38935	-0.164	0.38265	-0.13
0.39101	-0.162	0.38431	-0.13
0.39267	-0.161	0.38597	-0.126
0.39433	-0.156	0.38767	-0.126
0.39599	-0.157	0.38933	-0.123
0.39768	-0.157	0.39099	-0.123
0.39934	-0.145	0.39265	-0.119
0.401	-0.147	0.39431	-0.121
0.40267	-0.147	0.396	-0.116
0.40433	-0.145	0.39766	-0.107
0.40602	-0.154	0.39932	-0.107
0.40768	-0.158	0.40098	-0.105
0.40934	-0.158	0.40264	-0.105
0.411	-0.161	0.40433	-0.105
0.41266	-0.162	0.40599	-0.1
0.41435	-0.165	0.40765	-0.098
0.41601	-0.165	0.40931	-0.098
0.41767	-0.158	0.41097	-0.096
0.41933	-0.158	0.41267	-0.099
0.42099	-0.163	0.41433	-0.095
0.42268	-0.163	0.41599	-0.095
0.42434	-0.169	0.41765	-0.092
0.426	-0.173	0.41931	-0.086
0.42766	-0.168	0.421	-0.081
0.42933	-0.168	0.42266	-0.082
0.43102	-0.168	0.42432	-0.082
0.43268	-0.165	0.42598	-0.088
0.43434	-0.165	0.42764	-0.091
0.43599	-0.165	0.42933	-0.091
0.43766	-0.163	0.43099	-0.092
0.43933	-0.164	0.43265	-0.09
0.44099	-0.164	0.43431	-0.088
0.44265	-0.169	0.43597	-0.088
0.44432	-0.168	0.43767	-0.091
0.44599	-0.164	0.43933	-0.093
0.44766	-0.164	0.44099	-0.09
0.44932	-0.162	0.44265	-0.09
0.45099	-0.16	0.44431	-0.093
0.45266	-0.165	0.446	-0.093
0.45432	-0.161	0.44766	-0.091
0.45599	-0.161	0.44932	-0.091
0.45765	-0.167	0.45098	-0.098
0.45935	-0.171	0.45264	-0.102
0.46101	-0.171	0.45433	-0.102
0.46267	-0.172	0.45599	-0.101
0.46433	-0.177	0.45765	-0.101
0.46599	-0.176	0.45931	-0.105
0.46768	-0.176	0.46097	-0.105
0.46934	-0.18	0.46267	-0.1
0.471	-0.179	0.46433	-0.098
0.47266	-0.178	0.46599	-0.099
0.47432	-0.178	0.46765	-0.099
0.47601	-0.171	0.46931	-0.098
0.47767	-0.169	0.471	-0.1
0.47933	-0.169	0.47266	-0.101
0.48099	-0.169	0.47432	-0.101
0.48265	-0.172	0.47598	-0.103
0.48435	-0.17	0.47764	-0.096
0.48601	-0.176	0.47933	-0.096
0.48767	-0.176	0.48099	-0.097
0.48933	-0.177	0.48265	-0.097
0.49099	-0.177	0.48431	-0.099
0.49268	-0.178	0.48597	-0.099
0.49434	-0.178	0.48767	-0.107
0.496	-0.173	0.48933	-0.112
0.49766	-0.173	0.49099	-0.102
0.49932	-0.166	0.49265	-0.102
0.50101	-0.166	0.49431	-0.099
0.50267	-0.158	0.496	-0.093
0.50433	-0.146	0.49766	-0.091
0.50599	-0.148	0.49932	-0.091
0.50765	-0.148	0.50098	-0.094
0.50935	-0.155	0.50264	-0.093
0.51101	-0.145	0.50433	-0.09
0.51267	-0.146	0.50599	-0.09
0.51433	-0.146	0.50765	-0.088
0.51599	-0.151	0.50931	-0.089
0.51768	-0.151	0.51097	-0.089
0.51932	-0.151	0.51267	-0.097
0.52099	-0.148	0.51433	-0.097
0.52266	-0.147	0.51599	-0.096
0.52432	-0.146	0.51765	-0.096
0.52599	-0.146	0.51931	-0.096
0.52766	-0.151	0.521	-0.097
0.52932	-0.155	0.52266	-0.092
0.53099	-0.158	0.52432	-0.092
0.53266	-0.158	0.52598	-0.099
0.53432	-0.163	0.52764	-0.103
0.53601	-0.167	0.52931	-0.106
0.53767	-0.171	0.53098	-0.106
0.53933	-0.171	0.53265	-0.113
0.54099	-0.173	0.53431	-0.115
0.54265	-0.17	0.53597	-0.118
0.54435	-0.165	0.53764	-0.118
0.54601	-0.165	0.53931	-0.132
0.54767	-0.164	0.54098	-0.132
0.54933	-0.166	0.54264	-0.132
0.55099	-0.164	0.54433	-0.142
0.55268	-0.164	0.54599	-0.143
0.55434	-0.159	0.54765	-0.141
0.556	-0.164	0.54931	-0.141
0.55766	-0.162	0.55097	-0.137
0.55932	-0.162	0.55266	-0.138
0.56101	-0.163	0.55432	-0.144
0.56267	-0.147	0.55598	-0.144
0.56433	-0.14	0.55765	-0.153
0.56599	-0.14	0.55931	-0.159
0.56765	-0.135	0.561	-0.148
0.56935	-0.135	0.56266	-0.148
0.57101	-0.133	0.56432	-0.143
0.57267	-0.133	0.56598	-0.146
0.57433	-0.131	0.56764	-0.145
0.57599	-0.125	0.56933	-0.145
0.57768	-0.125	0.57099	-0.145
0.57934	-0.125	0.57265	-0.148
0.581	-0.125	0.57431	-0.148
0.58266	-0.12	0.57597	-0.148
0.58432	-0.12	0.57766	-0.148
0.58601	-0.121	0.57932	-0.15
0.58767	-0.115	0.58098	-0.15
0.58933	-0.115	0.58265	-0.147
0.59099	-0.115	0.58431	-0.144
0.59265	-0.112	0.586	-0.14
0.59435	-0.116	0.58766	-0.14
0.59601	-0.117	0.58932	-0.143
0.59767	-0.117	0.59098	-0.148
0.59933	-0.118	0.59264	-0.149
0.60099	-0.118	0.59433	-0.149
0.60266	-0.12	0.59599	-0.145
0.60432	-0.129	0.59765	-0.15
0.60599	-0.129	0.59931	-0.153
0.60765	-0.134	0.60097	-0.153
0.60932	-0.137	0.60266	-0.153
0.61099	-0.137	0.60432	-0.155
0.61266	-0.14	0.60599	-0.152
0.61433	-0.142	0.60765	-0.152
0.61599	-0.141	0.60931	-0.15
0.61765	-0.141	0.61097	-0.15
0.61932	-0.138	0.61264	-0.15
0.62099	-0.133	0.61431	-0.146
0.62266	-0.134	0.61598	-0.149
0.62432	-0.134	0.61764	-0.146
0.62599	-0.138	0.61931	-0.146
0.62766	-0.139	0.62098	-0.145
0.62932	-0.143	0.62264	-0.151
0.63099	-0.143	0.62433	-0.151
0.63265	-0.134	0.62599	-0.151
0.63435	-0.14	0.62765	-0.153
0.63601	-0.147	0.62931	-0.157
0.63767	-0.147	0.631	-0.16
0.63933	-0.147	0.63266	-0.16
0.64099	-0.148	0.63432	-0.154
0.64268	-0.148	0.63598	-0.151
0.64434	-0.15	0.63764	-0.151
0.646	-0.155	0.63933	-0.142
0.64766	-0.151	0.64099	-0.142
0.64932	-0.151	0.64266	-0.141
0.65101	-0.152	0.64432	-0.141
0.65267	-0.153	0.64598	-0.141
0.65433	-0.15	0.64767	-0.141
0.65599	-0.15	0.64933	-0.138
0.65765	-0.153	0.65099	-0.138
0.65935	-0.156	0.65265	-0.149
0.66101	-0.155	0.65431	-0.145
0.66267	-0.155	0.656	-0.145
0.66433	-0.155	0.65766	-0.145
0.66599	-0.164	0.65932	-0.145
0.66768	-0.166	0.66098	-0.144
0.66934	-0.166	0.66264	-0.148
0.671	-0.17	0.66433	-0.148
0.67266	-0.171	0.666	-0.149
0.67432	-0.173	0.66766	-0.146
0.67601	-0.173	0.66932	-0.146
0.67767	-0.171	0.67098	-0.144
0.67933	-0.171	0.67267	-0.15
0.68099	-0.166	0.67433	-0.157
0.68265	-0.16	0.67599	-0.157
0.68435	-0.16	0.67765	-0.152
0.68599	-0.16	0.67931	-0.15
0.68766	-0.159	0.681	-0.152
0.68933	-0.159	0.68266	-0.152
0.69099	-0.157	0.68432	-0.143
0.69265	-0.16	0.68598	-0.148
0.69432	-0.169	0.68764	-0.144
0.69599	-0.169	0.68933	-0.142
0.69766	-0.168	0.691	-0.142
0.69932	-0.17	0.69266	-0.139
0.70099	-0.171	0.69432	-0.142
0.70266	-0.171	0.69598	-0.142
0.70432	-0.181	0.69767	-0.144
0.70599	-0.183	0.69931	-0.143
0.70765	-0.183	0.70097	-0.143
0.70932	-0.191	0.70264	-0.144
0.71099	-0.192	0.70431	-0.145
0.71266	-0.2	0.70598	-0.143
0.71433	-0.2	0.70765	-0.143
0.71599	-0.204	0.70931	-0.147
0.71765	-0.201	0.71097	-0.141
0.71935	-0.206	0.71264	-0.142
0.72101	-0.2	0.71431	-0.142
0.72267	-0.2	0.71598	-0.142
0.72433	-0.201	0.71764	-0.143
0.72599	-0.208	0.71931	-0.141
0.72768	-0.208	0.72098	-0.141
0.72934	-0.217	0.72267	-0.139
0.731	-0.221	0.72433	-0.143
0.73266	-0.227	0.72599	-0.138
0.73432	-0.227	0.72765	-0.138
0.73601	-0.233	0.72931	-0.138
0.73767	-0.235	0.731	-0.132
0.73933	-0.232	0.73266	-0.132
0.74099	-0.232	0.73432	-0.129
0.74265	-0.235	0.73598	-0.13
0.74435	-0.232	0.73764	-0.122
0.74601	-0.225	0.73933	-0.119
0.74767	-0.225	0.74099	-0.119
0.74933	-0.222	0.74265	-0.126
0.75099	-0.22	0.74432	-0.126
0.75268	-0.224	0.74598	-0.126
0.75434	-0.224	0.74767	-0.137
0.756	-0.227	0.74933	-0.149
0.75766	-0.23	0.75099	-0.147
0.75932	-0.235	0.75265	-0.147
0.76101	-0.235	0.75431	-0.152
0.76267	-0.238	0.756	-0.158
0.76433	-0.247	0.75766	-0.159
0.76599	-0.25	0.75932	-0.159
0.76765	-0.25	0.76098	-0.16
0.76935	-0.247	0.76264	-0.158
0.77101	-0.245	0.76433	-0.159
0.77267	-0.245	0.76599	-0.159
0.77433	-0.233	0.76765	-0.164
0.77599	-0.222	0.76932	-0.166
0.77768	-0.219	0.77098	-0.166
0.77934	-0.219	0.77267	-0.173
0.781	-0.216	0.77433	-0.173
0.78266	-0.217	0.77599	-0.177
0.78432	-0.218	0.77765	-0.177
0.78601	-0.218	0.77931	-0.178
0.78767	-0.217	0.781	-0.187
0.78933	-0.217	0.78266	-0.192
0.79099	-0.225	0.78432	-0.192
0.79265	-0.225	0.78598	-0.194
0.79435	-0.231	0.78764	-0.196
0.79601	-0.236	0.78933	-0.196
0.79767	-0.23	0.79099	-0.196
0.79933	-0.23	0.79265	-0.194
0.80099	-0.233	0.79431	-0.198
0.80268	-0.233	0.79598	-0.198
0.80434	-0.228	0.79767	-0.205
0.806	-0.228	0.79933	-0.206
0.80766	-0.225	0.80099	-0.206
0.80932	-0.221	0.80349	-0.206
0.81101	-0.224	0.80349	-0.206
0.81267	-0.23	0.80349	-0.206
0.81433	-0.23	0.80349	-0.206
0.81599	-0.233	0.80349	-0.17
0.81765	-0.236	0.80548	-0.145
0.81935	-0.236	0.80603	-0.145
0.82101	-0.241	0.80642	-0.145
0.82267	-0.249	0.8075	-0.101
0.82433	-0.257	0.80848	-0.101
0.82599	-0.257	0.81014	-0.048
0.82768	-0.263	0.8118	0.004
0.82934	-0.265	0.81349	0.004
0.831	-0.271	0.81515	0.054
0.83266	-0.271	0.81681	0.099
0.83432	-0.278	0.81847	0.099
0.83601	-0.28	0.82013	0.131
0.83767	-0.286	0.82182	0.16
0.83933	-0.286	0.82348	0.181
0.84099	-0.295	0.82514	0.181
0.84265	-0.291	0.8268	0.192
0.84435	-0.291	0.82846	0.197
0.84601	-0.296	0.83015	0.197
0.84767	-0.298	0.83181	0.197
0.84933	-0.305	0.83347	0.195
0.85099	-0.305	0.83514	0.187
0.85268	-0.305	0.8368	0.177
0.85434	-0.303	0.83849	0.169
0.856	-0.301	0.84015	0.169
0.85766	-0.301	0.84181	0.156
0.85932	-0.303	0.84347	0.142
0.86101	-0.303	0.84513	0.142
0.86267	-0.304	0.84682	0.132
0.86433	-0.304	0.84848	0.12
0.866	-0.305	0.85013	0.12
0.86766	-0.306	0.85179	0.095
0.86935	-0.308	0.85346	0.081
0.87101	-0.309	0.85513	0.066
0.87267	-0.309	0.8568	0.066
0.87433	-0.311	0.85846	0.047
0.87599	-0.316	0.86013	0.032
0.87768	-0.316	0.8618	0.019
0.87934	-0.316	0.86346	0
0.881	-0.31	0.86513	0
0.88266	-0.303	0.86679	-0.01
0.88432	-0.303	0.86846	-0.017
0.88601	-0.308	0.87013	-0.017
0.88767	-0.306	0.8718	-0.022
0.88934	-0.31	0.87346	-0.042
0.891	-0.31	0.87513	-0.048
0.89266	-0.31	0.87679	-0.048
0.89435	-0.314	0.87849	-0.058
0.89601	-0.315	0.88015	-0.058
0.89767	-0.315	0.88181	-0.063
0.89933	-0.313	0.88347	-0.063
0.90099	-0.31	0.88513	-0.064
0.90278	-0.31	0.88682	-0.068
0.90278	-0.31	0.88848	-0.068
0.90278	-0.31	0.89014	-0.074
0.90278	-0.299	0.8918	-0.083
0.90444	-0.282	0.89346	-0.093
0.90444	-0.255	0.89515	-0.093
0.90538	-0.255	0.89681	-0.103
0.90646	-0.255	0.89847	-0.109
0.90747	-0.222	0.90013	-0.117
0.9088	-0.222	0.90179	-0.117
0.91049	-0.19	0.90349	-0.124
0.91215	-0.156	0.90515	-0.138
0.91381	-0.156	0.90681	-0.139
0.91547	-0.119	0.90847	-0.139
0.91713	-0.086	0.91013	-0.144
0.91883	-0.056	0.91182	-0.141
0.92049	-0.031	0.91348	-0.146
0.92215	-0.031	0.91514	-0.146
0.92381	-0.005	0.9168	-0.148
0.92547	-0.005	0.91846	-0.15
0.92714	-0.005	0.92015	-0.15
0.9288	-0.009	0.92181	-0.151
0.93047	-0.007	0.92347	-0.154
0.93213	-0.011	0.92513	-0.16
0.9338	-0.011	0.92679	-0.16
0.93547	-0.013	0.92849	-0.168
0.93714	-0.026	0.93015	-0.178
0.93881	-0.04	0.93181	-0.183
0.94047	-0.053	0.93347	-0.183
0.94213	-0.053	0.93513	-0.189
0.94383	-0.054	0.93682	-0.202
0.94549	-0.067	0.93848	-0.204
0.94715	-0.067	0.94013	-0.204
0.94881	-0.086	0.94179	-0.206
0.95047	-0.103	0.94346	-0.207
0.95216	-0.122	0.94513	-0.209
0.95382	-0.122	0.9468	-0.218
0.95548	-0.139	0.94846	-0.218
0.95714	-0.153	0.95013	-0.22
0.9588	-0.167	0.95179	-0.22
0.96049	-0.167	0.95346	-0.215
0.96215	-0.173	0.95513	-0.217
0.96381	-0.186	0.95682	-0.212
0.96547	-0.186	0.95848	-0.212
0.96714	-0.195	0.96014	-0.216
0.96883	-0.205	0.9618	-0.219
0.97049	-0.212	0.96346	-0.215
0.97215	-0.212	0.96516	-0.215
0.97381	-0.218	0.96682	-0.216
0.97547	-0.232	0.96848	-0.207
0.97716	-0.24	0.97014	-0.211
0.97882	-0.24	0.9718	-0.211
0.98048	-0.248	0.97349	-0.222
0.98214	-0.256	0.97515	-0.228
0.9838	-0.263	0.97681	-0.226
0.98549	-0.263	0.97847	-0.226
0.98715	-0.26	0.98013	-0.22
0.98881	-0.261	0.98182	-0.222
0.99048	-0.26	0.98348	-0.222
0.99214	-0.26	0.98514	-0.223
0.99383	-0.261	0.9868	-0.223
0.99549	-0.257	0.98846	-0.221
0.99715	-0.263	0.99016	-0.221
0.99881	-0.263	0.99182	-0.226
1.00047	-0.266	0.99348	-0.226
1.00216	-0.27	0.99514	-0.232
1.00382	-0.271	0.9968	-0.232
1.00548	-0.271	0.99849	-0.23
1.00714	-0.271	1.00015	-0.226
1.0088	-0.271	1.00181	-0.217
1.01049	-0.277	1.00347	-0.217
1.01214	-0.277	1.00513	-0.211
1.01381	-0.275	1.00682	-0.207
1.01547	-0.28	1.00848	-0.207
1.01714	-0.284	1.01014	-0.207
1.0188	-0.284	1.0118	-0.201
1.02047	-0.281	1.01346	-0.198
1.02214	-0.277	1.01513	-0.198
1.0238	-0.282	1.01679	-0.199
1.02547	-0.282	1.01846	-0.199
1.02714	-0.286	1.02013	-0.197
1.0288	-0.286	1.0218	-0.197
1.0305	-0.286	1.02347	-0.197
1.03216	-0.289	1.02513	-0.194
1.03382	-0.289	1.02679	-0.191
1.03548	-0.295	1.02846	-0.191
1.03714	-0.295	1.03013	-0.184
1.03883	-0.298	1.0318	-0.184
1.04049	-0.302	1.03346	-0.18
1.04215	-0.297	1.03513	-0.18
1.04381	-0.297	1.0368	-0.174
1.04547	-0.3	1.03846	-0.168
1.04716	-0.298	1.04013	-0.17
1.04882	-0.299	1.04179	-0.17
1.05048	-0.299	1.04346	-0.17
1.05214	-0.302	1.04515	-0.166
1.05381	-0.295	1.04681	-0.166
1.0555	-0.294	1.04847	-0.164
1.05716	-0.294	1.05013	-0.17
1.05882	-0.297	1.05179	-0.16
1.06048	-0.301	1.05349	-0.16
1.06214	-0.311	1.05515	-0.164
1.06383	-0.311	1.05681	-0.16
1.06549	-0.31	1.05847	-0.163
1.06715	-0.311	1.06013	-0.163
1.06881	-0.317	1.06182	-0.161
1.07047	-0.317	1.06348	-0.156
1.07216	-0.315	1.06514	-0.154
1.07382	-0.322	1.0668	-0.154
1.07549	-0.319	1.06846	-0.146
1.07715	-0.319	1.07015	-0.146
1.07881	-0.322	1.07181	-0.147
1.0805	-0.326	1.07347	-0.147
1.08216	-0.33	1.07513	-0.15
1.08382	-0.33	1.07679	-0.15
1.08548	-0.325	1.07849	-0.15
1.08714	-0.326	1.08015	-0.15
1.08883	-0.327	1.08181	-0.154
1.09049	-0.333	1.08347	-0.159
1.09215	-0.333	1.08513	-0.159
1.0938	-0.336	1.08682	-0.162
1.09547	-0.336	1.08848	-0.166
1.09714	-0.338	1.09014	-0.173
1.0988	-0.34	1.0918	-0.173
1.10047	-0.341	1.09346	-0.175
1.10214	-0.341	1.09515	-0.185
1.10381	-0.348	1.09681	-0.192
1.10547	-0.349	1.09847	-0.192
1.10713	-0.343	1.10013	-0.188
1.1088	-0.343	1.10179	-0.184
1.11047	-0.346	1.10346	-0.18
1.11214	-0.341	1.10513	-0.18
1.11381	-0.34	1.1068	-0.178
1.11547	-0.34	1.10846	-0.179
1.11714	-0.334	1.11013	-0.179
1.1188	-0.333	1.1118	-0.185
1.12047	-0.331	1.11346	-0.196
1.12214	-0.331	1.11513	-0.196
1.1238	-0.331	1.11679	-0.196
1.12549	-0.326	1.11846	-0.198
1.12715	-0.322	1.12013	-0.2
1.12881	-0.32	1.1218	-0.197
1.13047	-0.32	1.12347	-0.197
1.13213	-0.32	1.12513	-0.195
1.13383	-0.32	1.12679	-0.189
1.13549	-0.32	1.12846	-0.191
1.13715	-0.321	1.13013	-0.191
1.13881	-0.317	1.1318	-0.186
1.14047	-0.314	1.13348	-0.188
1.14216	-0.314	1.13514	-0.185
1.14382	-0.311	1.1368	-0.185
1.14548	-0.301	1.13846	-0.18
1.14714	-0.301	1.14016	-0.18
1.1488	-0.301	1.14182	-0.18
1.15049	-0.301	1.14348	-0.18
1.15215	-0.298	1.14514	-0.18
1.15381	-0.3	1.1468	-0.186
1.15547	-0.3	1.14849	-0.186
1.15713	-0.302	1.15015	-0.185
1.15883	-0.305	1.15181	-0.183
1.16049	-0.305	1.15347	-0.179
1.16215	-0.307	1.15513	-0.179
1.16381	-0.309	1.15682	-0.179
1.16547	-0.306	1.15848	-0.174
1.16716	-0.306	1.16014	-0.175
1.16882	-0.312	1.1618	-0.175
1.17048	-0.306	1.16346	-0.168
1.17214	-0.306	1.16516	-0.169
1.1738	-0.312	1.16682	-0.17
1.17549	-0.312	1.16848	-0.17
1.17714	-0.312	1.17014	-0.17
1.17881	-0.314	1.1718	-0.172
1.18047	-0.314	1.17349	-0.172
1.18213	-0.316	1.17515	-0.177
1.1838	-0.313	1.17681	-0.185
1.18547	-0.318	1.17847	-0.188
1.18714	-0.318	1.18013	-0.188
1.18881	-0.31	1.1818	-0.193
1.19047	-0.312	1.18346	-0.188
1.19214	-0.313	1.18513	-0.191
1.1938	-0.313	1.1868	-0.191
1.19547	-0.314	1.18846	-0.188
1.19714	-0.316	1.19013	-0.185
1.1988	-0.322	1.19179	-0.182
1.20047	-0.322	1.19346	-0.182
1.20214	-0.313	1.19513	-0.183
1.20382	-0.313	1.1968	-0.177
1.20548	-0.315	1.19847	-0.177
1.20714	-0.315	1.20013	-0.177
1.2088	-0.318	1.20179	-0.181
1.21049	-0.313	1.20346	-0.178
1.21216	-0.313	1.20513	-0.178
1.21382	-0.313	1.2068	-0.178
1.21548	-0.316	1.20846	-0.182
1.21714	-0.314	1.21013	-0.195
1.21883	-0.313	1.2118	-0.195
1.22049	-0.313	1.21346	-0.203
1.22215	-0.31	1.21513	-0.207
1.22381	-0.309	1.21682	-0.21
1.22547	-0.309	1.21848	-0.21
1.22716	-0.307	1.22014	-0.214
1.22882	-0.31	1.2218	-0.217
1.23048	-0.304	1.22349	-0.216
1.23214	-0.304	1.22515	-0.216
1.2338	-0.303	1.22681	-0.217
1.2355	-0.306	1.22847	-0.213
1.23716	-0.301	1.23013	-0.207
1.23882	-0.301	1.23182	-0.207
1.24048	-0.289	1.23348	-0.205
1.24214	-0.286	1.23514	-0.209
1.24383	-0.279	1.2368	-0.209
1.24549	-0.279	1.23846	-0.208
1.24715	-0.272	1.24016	-0.212
1.24881	-0.267	1.24182	-0.21
1.25047	-0.271	1.24348	-0.21
1.25216	-0.271	1.24514	-0.209
1.25382	-0.264	1.2468	-0.215
1.25548	-0.258	1.24849	-0.213
1.25714	-0.253	1.25015	-0.213
1.2588	-0.253	1.25181	-0.212
1.26047	-0.253	1.25347	-0.212
1.26214	-0.251	1.25513	-0.208
1.26381	-0.248	1.25682	-0.208
1.26547	-0.248	1.25848	-0.204
1.26714	-0.249	1.26014	-0.208
1.2688	-0.253	1.2618	-0.208
1.27047	-0.255	1.26346	-0.208
1.27214	-0.255	1.26513	-0.202
1.2738	-0.262	1.26679	-0.203
1.27547	-0.261	1.26846	-0.203
1.27714	-0.267	1.27013	-0.202
1.27881	-0.267	1.2718	-0.197
1.28047	-0.27	1.27347	-0.188
1.28213	-0.272	1.27513	-0.188
1.2838	-0.277	1.27679	-0.189
1.28547	-0.277	1.27846	-0.184
1.28716	-0.293	1.28013	-0.183
1.28882	-0.294	1.2818	-0.183
1.29048	-0.297	1.28346	-0.176
1.29214	-0.297	1.28513	-0.176
1.29383	-0.296	1.2868	-0.188
1.29549	-0.296	1.28846	-0.188
1.29715	-0.296	1.29013	-0.192
1.29881	-0.297	1.29179	-0.19
1.30047	-0.293	1.29348	-0.186
1.30216	-0.288	1.29515	-0.186
1.30382	-0.288	1.29681	-0.192
1.30548	-0.286	1.29847	-0.19
1.30714	-0.286	1.30013	-0.199
1.3088	-0.285	1.30182	-0.199
1.3105	-0.285	1.30348	-0.2
1.31216	-0.285	1.30514	-0.198
1.31382	-0.284	1.3068	-0.198
1.31548	-0.285	1.30846	-0.199
1.31714	-0.285	1.31015	-0.197
1.31883	-0.284	1.31181	-0.192
1.32049	-0.287	1.31347	-0.192
1.32215	-0.294	1.31513	-0.192
1.32381	-0.294	1.31679	-0.192
1.32547	-0.296	1.31848	-0.184
1.32716	-0.294	1.32015	-0.184
1.32882	-0.296	1.32181	-0.182
1.33048	-0.296	1.32347	-0.189
1.33214	-0.293	1.32513	-0.189
1.3338	-0.292	1.32679	-0.189
1.3355	-0.293	1.32846	-0.187
1.33716	-0.293	1.33013	-0.181
1.33882	-0.291	1.3318	-0.177
1.34048	-0.299	1.33346	-0.177
1.34214	-0.299	1.33513	-0.179
1.34383	-0.299	1.3368	-0.179
1.34549	-0.299	1.33846	-0.179
1.34715	-0.298	1.34013	-0.184
1.34881	-0.303	1.3418	-0.183
1.35047	-0.303	1.34346	-0.182
1.35214	-0.306	1.34515	-0.182
1.35381	-0.308	1.34681	-0.187
1.35547	-0.305	1.34847	-0.189
1.35713	-0.305	1.35013	-0.19
1.3588	-0.309	1.35179	-0.19
1.36047	-0.307	1.35346	-0.193
1.36214	-0.307	1.35513	-0.195
1.36382	-0.3	1.3568	-0.194
1.36548	-0.297	1.35846	-0.194
1.36714	-0.299	1.36013	-0.194
1.3688	-0.299	1.3618	-0.191
1.3705	-0.307	1.36346	-0.192
1.37216	-0.308	1.36513	-0.192
1.37382	-0.303	1.36679	-0.196
1.37548	-0.303	1.36846	-0.19
1.37714	-0.305	1.37013	-0.19
1.37883	-0.31	1.3718	-0.196
1.38049	-0.301	1.37347	-0.194
1.38215	-0.301	1.37513	-0.193
1.38381	-0.298	1.37679	-0.193
1.38547	-0.293	1.37846	-0.184
1.38716	-0.293	1.38013	-0.185
1.38882	-0.293	1.3818	-0.179
1.39048	-0.294	1.38348	-0.179
1.39215	-0.297	1.38514	-0.18
1.39381	-0.3	1.3868	-0.176
1.3955	-0.3	1.38846	-0.18
1.39716	-0.302	1.39016	-0.18
1.39882	-0.301	1.39182	-0.177
1.40048	-0.302	1.39348	-0.186
1.40214	-0.302	1.39514	-0.195
1.40383	-0.304	1.3968	-0.195
1.40549	-0.307	1.39849	-0.2
1.40715	-0.311	1.40015	-0.195
1.40881	-0.311	1.40181	-0.195
1.41047	-0.308	1.40347	-0.2
1.41216	-0.316	1.40513	-0.205
1.41382	-0.321	1.40682	-0.21
1.41548	-0.321	1.40848	-0.21
1.41715	-0.318	1.41014	-0.207
1.41881	-0.318	1.4118	-0.207
1.4205	-0.324	1.41346	-0.205
1.42216	-0.324	1.41516	-0.205
1.42382	-0.327	1.41682	-0.208
1.42548	-0.327	1.41848	-0.205
1.42714	-0.327	1.42014	-0.203
1.42883	-0.329	1.4218	-0.203
1.43048	-0.327	1.42349	-0.207
1.43214	-0.328	1.42515	-0.211
1.4338	-0.328	1.42681	-0.212
1.43547	-0.329	1.42847	-0.212
1.43714	-0.33	1.43013	-0.212
1.43881	-0.333	1.43182	-0.212
1.44047	-0.333	1.43348	-0.212
1.44214	-0.338	1.43514	-0.213
1.44381	-0.339	1.4368	-0.214
1.44547	-0.331	1.43846	-0.21
1.44714	-0.331	1.44016	-0.21
1.4488	-0.332	1.44182	-0.208
1.45047	-0.333	1.44348	-0.206
1.45214	-0.327	1.44514	-0.202
1.45381	-0.327	1.4468	-0.196
1.45548	-0.324	1.44849	-0.196
1.45714	-0.323	1.45015	-0.189
1.4588	-0.326	1.45181	-0.19
1.4605	-0.326	1.45347	-0.19
1.46216	-0.329	1.45513	-0.182
1.46382	-0.327	1.45682	-0.185
1.46548	-0.331	1.45848	-0.182
1.46714	-0.331	1.46014	-0.182
1.46883	-0.332	1.4618	-0.182
1.47049	-0.34	1.46346	-0.188
1.47215	-0.339	1.46516	-0.188
1.47381	-0.339	1.46682	-0.189
1.47547	-0.337	1.46848	-0.189
1.47716	-0.338	1.47014	-0.185
1.47882	-0.329	1.4718	-0.185
1.48048	-0.329	1.47349	-0.187
1.48214	-0.324	1.47515	-0.192
1.4838	-0.324	1.47681	-0.195
1.4855	-0.323	1.47847	-0.195
1.48716	-0.323	1.48013	-0.193
1.48882	-0.323	1.48182	-0.198
1.49048	-0.329	1.48348	-0.202
1.49214	-0.329	1.48514	-0.202
1.49383	-0.335	1.4868	-0.212
1.49549	-0.338	1.48846	-0.214
1.49715	-0.343	1.49016	-0.218
1.49881	-0.343	1.49182	-0.218
1.50047	-0.338	1.49348	-0.223
1.50216	-0.333	1.49514	-0.223
1.50382	-0.332	1.4968	-0.223
1.50548	-0.332	1.49849	-0.223
1.50714	-0.336	1.50015	-0.222
1.5088	-0.336	1.50181	-0.219
1.5105	-0.334	1.50347	-0.219
1.51216	-0.334	1.50513	-0.218
1.51382	-0.325	1.50682	-0.218
1.51548	-0.318	1.50848	-0.216
1.51714	-0.319	1.51014	-0.216
1.51883	-0.319	1.5118	-0.212
1.52049	-0.311	1.51346	-0.216
1.52215	-0.314	1.51513	-0.215
1.52381	-0.317	1.51679	-0.215
1.52547	-0.317	1.51846	-0.214
1.52716	-0.32	1.52013	-0.213
1.52882	-0.319	1.5218	-0.214
1.53048	-0.315	1.52347	-0.214
1.53214	-0.315	1.52513	-0.214
1.5338	-0.316	1.52679	-0.21
1.5355	-0.321	1.52846	-0.21
1.53716	-0.319	1.53013	-0.204
1.53882	-0.319	1.5318	-0.204
1.54048	-0.326	1.53346	-0.204
1.54214	-0.327	1.53513	-0.204
1.54383	-0.322	1.5368	-0.204
1.54549	-0.322	1.53846	-0.196
1.54715	-0.323	1.54013	-0.199
1.54881	-0.321	1.54179	-0.199
1.55047	-0.32	1.54347	-0.201
1.55216	-0.32	1.54513	-0.202
1.55382	-0.319	1.54682	-0.207
1.55548	-0.324	1.54848	-0.207
1.55714	-0.324	1.55014	-0.202
1.5588	-0.321	1.5518	-0.199
1.5605	-0.314	1.55346	-0.197
1.56216	-0.315	1.55515	-0.197
1.56382	-0.315	1.55681	-0.198
1.56548	-0.312	1.55847	-0.199
1.56714	-0.312	1.56014	-0.199
1.56883	-0.308	1.5618	-0.193
1.57049	-0.308	1.56349	-0.191
1.57215	-0.306	1.56515	-0.184
1.57381	-0.303	1.56681	-0.184
1.57547	-0.302	1.56847	-0.178
1.57716	-0.302	1.57013	-0.181
1.57882	-0.304	1.57182	-0.173
1.58048	-0.308	1.57348	-0.173
1.58214	-0.313	1.57514	-0.163
1.5838	-0.313	1.5768	-0.159
1.5855	-0.31	1.57846	-0.153
1.58716	-0.31	1.58015	-0.153
1.58882	-0.315	1.58181	-0.148
1.59048	-0.322	1.58347	-0.149
1.59214	-0.322	1.58513	-0.149
1.59383	-0.326	1.58679	-0.149
1.59549	-0.334	1.58849	-0.153
1.59715	-0.334	1.59015	-0.15
1.59881	-0.335	1.59181	-0.15
1.60047	-0.336	1.59347	-0.148
1.60216	-0.327	1.59513	-0.14
1.60382	-0.327	1.59682	-0.131
1.60548	-0.327	1.59846	-0.131
1.60714	-0.326	1.60012	-0.128
1.6088	-0.327	1.60179	-0.127
1.61049	-0.327	1.60346	-0.129
1.61215	-0.326	1.60513	-0.129
1.61381	-0.322	1.6068	-0.13
1.61548	-0.315	1.60846	-0.138
1.61714	-0.315	1.61013	-0.136
1.61883	-0.313	1.61179	-0.136
1.62049	-0.315	1.61346	-0.136
1.62215	-0.321	1.61513	-0.136
1.62381	-0.321	1.61679	-0.136
1.62547	-0.321	1.61846	-0.136
1.62716	-0.319	1.62013	-0.131
1.62882	-0.319	1.6218	-0.125
1.63048	-0.317	1.62346	-0.125
1.63214	-0.319	1.62513	-0.123
1.6338	-0.324	1.62679	-0.125
1.63549	-0.324	1.62846	-0.116
1.63715	-0.326	1.63013	-0.116
1.63881	-0.317	1.6318	-0.117
1.64047	-0.315	1.63347	-0.116
1.64213	-0.315	1.63513	-0.12
1.64383	-0.319	1.63682	-0.12
1.64549	-0.317	1.63848	-0.124
1.64715	-0.322	1.64014	-0.124
1.64881	-0.322	1.6418	-0.129
1.65047	-0.32	1.64346	-0.129
1.65216	-0.315	1.64515	-0.131
1.65382	-0.321	1.64681	-0.138
1.65548	-0.321	1.64847	-0.143
1.65714	-0.325	1.65013	-0.143
1.6588	-0.328	1.65179	-0.15
1.66049	-0.328	1.65349	-0.152
1.66215	-0.328	1.65515	-0.152
1.66381	-0.32	1.65681	-0.156
1.66547	-0.316	1.65847	-0.156
1.66713	-0.317	1.66013	-0.157
1.66883	-0.317	1.66182	-0.157
1.67049	-0.312	1.66348	-0.158
1.67215	-0.315	1.66514	-0.162
1.67381	-0.318	1.6668	-0.164
1.67547	-0.318	1.66846	-0.164
1.67716	-0.321	1.67015	-0.165
1.67882	-0.318	1.67181	-0.164
1.68047	-0.318	1.67347	-0.167
1.68213	-0.318	1.67513	-0.167
1.6838	-0.312	1.67679	-0.174
1.68547	-0.311	1.67849	-0.172
1.68714	-0.313	1.68015	-0.172
1.68881	-0.313	1.68181	-0.172
1.69047	-0.314	1.68347	-0.179
1.69213	-0.314	1.68513	-0.175
1.6938	-0.314	1.68682	-0.175
1.69548	-0.312	1.68846	-0.174
1.69714	-0.32	1.69013	-0.173
1.6988	-0.326	1.69179	-0.175
1.70049	-0.326	1.69346	-0.175
1.70215	-0.326	1.69513	-0.175
1.70381	-0.322	1.6968	-0.166
1.70547	-0.319	1.69846	-0.166
1.70713	-0.319	1.70013	-0.166
1.70883	-0.317	1.70179	-0.165
1.71049	-0.321	1.70346	-0.165
1.71215	-0.323	1.70513	-0.165
1.71381	-0.323	1.70682	-0.165
1.71547	-0.326	1.70848	-0.16
1.71716	-0.325	1.71014	-0.161
1.71882	-0.333	1.7118	-0.162
1.72048	-0.333	1.71346	-0.162
1.72214	-0.342	1.71516	-0.166
1.7238	-0.332	1.71682	-0.157
1.72549	-0.336	1.71848	-0.157
1.72715	-0.336	1.72014	-0.158
1.72881	-0.331	1.7218	-0.157
1.73047	-0.326	1.72349	-0.151
1.73213	-0.33	1.72515	-0.151
1.73382	-0.33	1.72681	-0.146
1.73548	-0.333	1.72847	-0.144
1.73715	-0.335	1.73013	-0.147
1.73881	-0.335	1.73182	-0.147
1.74047	-0.335	1.73348	-0.149
1.74216	-0.337	1.73514	-0.15
1.74382	-0.344	1.7368	-0.152
1.74548	-0.346	1.73846	-0.152
1.74714	-0.346	1.74016	-0.156
1.7488	-0.346	1.74182	-0.157
1.75049	-0.342	1.74348	-0.157
1.75215	-0.339	1.74514	-0.157
1.75381	-0.339	1.7468	-0.152
1.75547	-0.344	1.74849	-0.149
1.75713	-0.346	1.75015	-0.146
1.75882	-0.346	1.75181	-0.146
1.76047	-0.346	1.75347	-0.142
1.76214	-0.345	1.75513	-0.141
1.76381	-0.346	1.75682	-0.141
1.76547	-0.346	1.75848	-0.136
1.76713	-0.348	1.76014	-0.136
1.7688	-0.354	1.7618	-0.136
1.77047	-0.353	1.76346	-0.136
1.77214	-0.353	1.76513	-0.136
1.7738	-0.352	1.76679	-0.135
1.77548	-0.348	1.76846	-0.13
1.77714	-0.346	1.77013	-0.13
1.77883	-0.346	1.7718	-0.127
1.78049	-0.342	1.77346	-0.131
1.78215	-0.34	1.77512	-0.132
1.78381	-0.338	1.77679	-0.132
1.78547	-0.338	1.77846	-0.135
1.78716	-0.336	1.78013	-0.136
1.78882	-0.33	1.7818	-0.133
1.79048	-0.325	1.78346	-0.133
1.79214	-0.325	1.78513	-0.135
1.7938	-0.325	1.78679	-0.141
1.79549	-0.326	1.78846	-0.141
1.79715	-0.324	1.79015	-0.138
1.79881	-0.324	1.79181	-0.145
1.80047	-0.323	1.79347	-0.151
1.80213	-0.325	1.79513	-0.151
1.80383	-0.325	1.79682	-0.154
1.80549	-0.325	1.79848	-0.157
1.80715	-0.32	1.80014	-0.163
1.80881	-0.315	1.8018	-0.163
1.81047	-0.31	1.80346	-0.161
1.81216	-0.31	1.80515	-0.155
1.81382	-0.303	1.80681	-0.155
1.81548	-0.302	1.80847	-0.158
1.81714	-0.3	1.81013	-0.153
1.8188	-0.3	1.81179	-0.147
1.82049	-0.298	1.81349	-0.149
1.82215	-0.297	1.81515	-0.149
1.82381	-0.297	1.81681	-0.144
1.82547	-0.299	1.81847	-0.142
1.82713	-0.298	1.82013	-0.142
1.82883	-0.293	1.82182	-0.14
1.83049	-0.293	1.82348	-0.14
1.83215	-0.289	1.82514	-0.14
1.83381	-0.287	1.8268	-0.14
1.83547	-0.285	1.82846	-0.147
1.83716	-0.285	1.83013	-0.157
1.83882	-0.287	1.8318	-0.16
1.84048	-0.295	1.83346	-0.16
1.84214	-0.295	1.83513	-0.157
1.8438	-0.295	1.83679	-0.153
1.84549	-0.293	1.83846	-0.15
1.84715	-0.293	1.84013	-0.15
1.84881	-0.29	1.84179	-0.147
1.85047	-0.29	1.84347	-0.148
1.85213	-0.288	1.84513	-0.148
1.8538	-0.288	1.84682	-0.145
1.85547	-0.294	1.84848	-0.143
1.85715	-0.294	1.85014	-0.142
1.8588	-0.288	1.8518	-0.142
1.86047	-0.292	1.85346	-0.144
1.86214	-0.299	1.85515	-0.146
1.8638	-0.299	1.85681	-0.15
1.86546	-0.302	1.85847	-0.15
1.86713	-0.308	1.86013	-0.15
1.8688	-0.311	1.86179	-0.15
1.87047	-0.311	1.86349	-0.146
1.87214	-0.315	1.86515	-0.146
1.8738	-0.315	1.86681	-0.146
1.87547	-0.315	1.86847	-0.148
1.87716	-0.315	1.87013	-0.148
1.87882	-0.312	1.87182	-0.142
1.88048	-0.317	1.87348	-0.144
1.88214	-0.319	1.87512	-0.143
1.8838	-0.319	1.87679	-0.143
1.88549	-0.32	1.87846	-0.148
1.88715	-0.323	1.88013	-0.152
1.88881	-0.323	1.8818	-0.15
1.89047	-0.327	1.88346	-0.15
1.89213	-0.329	1.88513	-0.152
1.89383	-0.33	1.88679	-0.148
1.89549	-0.33	1.88846	-0.148
1.89715	-0.335	1.89015	-0.148
1.89881	-0.335	1.89181	-0.145
1.90047	-0.338	1.89347	-0.147
1.90216	-0.338	1.89514	-0.147
1.90382	-0.338	1.8968	-0.143
1.90548	-0.337	1.89849	-0.14
1.90714	-0.337	1.90015	-0.142
1.9088	-0.337	1.90181	-0.144
1.91049	-0.334	1.90347	-0.144
1.91215	-0.338	1.90513	-0.14
1.91381	-0.335	1.90682	-0.144
1.91547	-0.335	1.90848	-0.143
1.91713	-0.329	1.91014	-0.143
1.91883	-0.329	1.9118	-0.136
1.92049	-0.329	1.91346	-0.135
1.92215	-0.329	1.91515	-0.135
1.92381	-0.32	1.91681	-0.135
1.92547	-0.32	1.91847	-0.139
1.92716	-0.314	1.92013	-0.139
1.92882	-0.314	1.92179	-0.137
1.93048	-0.316	1.92349	-0.135
1.93214	-0.325	1.92515	-0.136
1.9338	-0.324	1.92681	-0.135
1.93549	-0.324	1.92847	-0.135
1.93715	-0.33	1.93013	-0.138
1.93881	-0.332	1.9318	-0.144
1.94047	-0.33	1.93346	-0.144
1.94213	-0.33	1.93512	-0.141
1.94382	-0.328	1.93679	-0.137
1.94548	-0.33	1.93846	-0.14
1.94714	-0.331	1.94013	-0.14
1.9488	-0.331	1.94179	-0.137
1.95047	-0.335	1.94346	-0.135
1.95216	-0.337	1.94513	-0.132
1.95382	-0.337	1.94679	-0.137
1.95548	-0.34	1.94846	-0.137
1.95714	-0.345	1.95012	-0.144
1.9588	-0.349	1.95179	-0.142
1.96049	-0.349	1.95346	-0.142
1.96215	-0.351	1.95513	-0.146
1.96381	-0.353	1.9568	-0.15
1.96547	-0.357	1.95846	-0.156
1.96713	-0.357	1.96013	-0.156
1.96882	-0.358	1.96179	-0.153
1.97048	-0.363	1.96346	-0.157
1.97214	-0.357	1.96513	-0.16
1.9738	-0.357	1.96679	-0.16
1.97546	-0.352	1.96848	-0.164
1.97716	-0.352	1.97014	-0.163
1.97882	-0.344	1.9718	-0.17
1.98048	-0.344	1.97346	-0.17
1.98214	-0.326	1.97512	-0.175
1.9838	-0.324	1.97682	-0.175
1.98549	-0.319	1.97848	-0.175
1.98715	-0.319	1.98014	-0.178
1.98881	-0.314	1.9818	-0.178
1.99047	-0.312	1.98346	-0.18
1.99213	-0.304	1.98515	-0.18
1.99382	-0.304	1.98681	-0.176
1.99548	-0.295	1.98847	-0.184
1.99714	-0.291	1.99013	-0.184
1.9988	-0.294	1.99179	-0.186
2.00046	-0.294	1.99348	-0.188
2.00216	-0.293	1.99514	-0.185
2.00382	-0.287	1.9968	-0.178
2.00548	-0.284	1.99846	-0.178
2.00714	-0.282	2.00012	-0.168
2.0088	-0.282	2.00182	-0.164
2.01047	-0.27	2.00348	-0.164
2.01213	-0.27	2.00514	-0.162
2.0138	-0.27	2.0068	-0.162
2.01546	-0.275	2.00846	-0.162
2.01713	-0.281	2.01015	-0.162
2.0188	-0.289	2.01181	-0.166
2.02047	-0.289	2.01347	-0.165
2.02214	-0.285	2.01513	-0.166
2.0238	-0.285	2.01679	-0.166
2.02546	-0.285	2.01846	-0.168
2.02713	-0.293	2.02013	-0.164
2.0288	-0.298	2.0218	-0.163
2.03047	-0.302	2.02346	-0.163
2.03213	-0.302	2.02512	-0.167
2.0338	-0.303	2.02679	-0.167
2.03547	-0.303	2.02846	-0.171
2.03713	-0.305	2.03013	-0.173
2.03881	-0.305	2.0318	-0.173
2.04047	-0.305	2.03346	-0.177
2.04213	-0.306	2.03513	-0.177
2.04382	-0.301	2.03679	-0.174
2.04548	-0.301	2.03846	-0.169
2.04714	-0.303	2.04013	-0.173
2.0488	-0.302	2.04179	-0.173
2.05046	-0.294	2.04346	-0.18
2.05216	-0.294	2.04515	-0.183
2.05382	-0.299	2.04681	-0.184
2.05548	-0.297	2.04847	-0.184
2.05714	-0.297	2.05013	-0.184
2.0588	-0.302	2.05179	-0.186
2.06049	-0.299	2.05349	-0.186
2.06215	-0.308	2.05515	-0.187
2.06381	-0.308	2.05681	-0.183
2.06547	-0.308	2.05847	-0.181
2.06713	-0.311	2.06013	-0.181
2.06882	-0.308	2.06182	-0.18
2.07048	-0.304	2.06348	-0.171
2.07214	-0.304	2.06514	-0.165
2.0738	-0.303	2.0668	-0.165
2.07546	-0.296	2.06846	-0.161
2.07716	-0.296	2.07015	-0.157
2.07882	-0.296	2.07181	-0.152
2.08048	-0.299	2.07347	-0.152
2.08214	-0.303	2.07513	-0.151
2.0838	-0.305	2.07679	-0.155
2.08549	-0.305	2.07849	-0.153
2.08715	-0.304	2.08015	-0.153
2.08881	-0.307	2.08181	-0.154
2.09047	-0.315	2.08347	-0.151
2.09213	-0.315	2.08513	-0.151
2.09382	-0.315	2.08682	-0.146
2.09548	-0.315	2.08848	-0.146
2.09714	-0.315	2.09014	-0.147
2.0988	-0.313	2.0918	-0.147
2.10046	-0.317	2.09346	-0.149
2.10213	-0.32	2.09515	-0.145
2.1038	-0.32	2.09681	-0.143
2.10547	-0.317	2.09847	-0.141
2.10713	-0.315	2.10013	-0.141
2.1088	-0.31	2.10179	-0.143
2.11047	-0.31	2.10348	-0.145
2.11213	-0.307	2.10514	-0.145
2.1138	-0.297	2.1068	-0.145
2.11548	-0.3	2.10847	-0.15
2.11714	-0.3	2.11013	-0.157
2.1188	-0.299	2.11182	-0.157
2.12049	-0.302	2.11346	-0.168
2.12215	-0.302	2.11513	-0.168
2.12381	-0.301	2.11679	-0.168
2.12547	-0.3	2.11846	-0.162
2.12713	-0.301	2.12013	-0.164
2.12882	-0.3	2.1218	-0.165
2.13048	-0.3	2.12346	-0.165
2.13215	-0.298	2.12512	-0.156
2.13381	-0.3	2.12679	-0.159
2.13547	-0.295	2.12846	-0.16
2.13716	-0.295	2.13015	-0.155
2.13882	-0.301	2.13181	-0.155
2.14048	-0.3	2.13347	-0.151
2.14214	-0.3	2.13513	-0.146
2.1438	-0.31	2.13682	-0.146
2.14549	-0.31	2.13848	-0.139
2.14715	-0.315	2.14014	-0.137
2.14881	-0.315	2.1418	-0.139
2.15047	-0.316	2.14346	-0.139
2.15213	-0.321	2.14515	-0.134
2.15382	-0.332	2.14681	-0.136
2.15548	-0.332	2.14847	-0.134
2.15714	-0.333	2.15013	-0.134
2.1588	-0.342	2.15179	-0.135
2.16046	-0.34	2.15348	-0.142
2.16216	-0.34	2.15514	-0.152
2.16382	-0.344	2.1568	-0.152
2.16548	-0.349	2.15847	-0.153
2.16714	-0.346	2.16013	-0.158
2.1688	-0.346	2.16182	-0.158
2.17049	-0.345	2.16348	-0.153
2.17215	-0.34	2.16514	-0.154
2.17381	-0.34	2.16679	-0.152
2.17547	-0.346	2.16846	-0.152
2.17713	-0.346	2.17013	-0.152
2.1788	-0.344	2.17179	-0.149
2.18047	-0.344	2.17346	-0.154
2.18213	-0.348	2.17512	-0.154
2.1838	-0.351	2.17679	-0.154
2.18546	-0.359	2.17846	-0.154
2.18713	-0.364	2.18013	-0.153
2.1888	-0.364	2.1818	-0.153
2.19046	-0.366	2.18347	-0.152
2.19213	-0.36	2.18513	-0.147
2.1938	-0.36	2.18679	-0.147
2.19547	-0.358	2.18849	-0.144
2.19714	-0.351	2.19015	-0.147
2.1988	-0.347	2.19181	-0.145
2.20046	-0.351	2.19347	-0.145
2.20213	-0.351	2.19513	-0.145
2.20383	-0.349	2.19682	-0.139
2.20549	-0.35	2.19848	-0.139
2.20715	-0.35	2.20014	-0.139
2.20881	-0.352	2.2018	-0.14
2.21047	-0.352	2.20346	-0.137
2.21216	-0.353	2.20515	-0.138
2.21382	-0.347	2.20681	-0.138
2.21548	-0.347	2.20847	-0.138
2.21714	-0.344	2.21013	-0.136
2.2188	-0.341	2.21179	-0.136
2.22049	-0.341	2.21349	-0.136
2.22215	-0.337	2.21515	-0.136
2.22381	-0.341	2.21681	-0.134
2.22547	-0.335	2.21847	-0.134
2.22713	-0.335	2.22013	-0.129
2.22882	-0.33	2.22182	-0.129
2.23048	-0.327	2.22348	-0.121
2.23214	-0.33	2.22514	-0.121
2.23381	-0.33	2.2268	-0.119
2.23547	-0.336	2.22846	-0.12
2.23716	-0.342	2.23015	-0.12
2.23882	-0.341	2.23181	-0.123
2.24048	-0.341	2.23347	-0.123
2.24214	-0.337	2.23513	-0.127
2.2438	-0.336	2.23679	-0.124
2.24549	-0.341	2.23849	-0.124
2.24715	-0.341	2.24015	-0.121
2.24881	-0.343	2.24181	-0.123
2.25047	-0.349	2.24347	-0.123
2.25213	-0.349	2.24513	-0.118
2.25382	-0.351	2.24682	-0.119
2.25548	-0.351	2.24848	-0.124
2.25714	-0.354	2.25014	-0.124
2.2588	-0.356	2.2518	-0.129
2.26046	-0.356	2.25346	-0.129
2.26213	-0.361	2.25515	-0.129
2.2638	-0.354	2.25681	-0.129
2.26546	-0.354	2.25847	-0.131
2.26713	-0.355	2.26013	-0.129
2.2688	-0.356	2.26179	-0.126
2.27047	-0.352	2.26349	-0.131
2.27213	-0.352	2.26513	-0.131
2.2738	-0.349	2.26679	-0.136
2.27546	-0.345	2.26846	-0.137
2.27713	-0.344	2.27013	-0.137
2.2788	-0.345	2.27179	-0.143
2.28047	-0.345	2.27346	-0.145
2.28213	-0.342	2.27512	-0.145
2.2838	-0.333	2.27679	-0.141
2.28547	-0.333	2.27846	-0.144
2.28713	-0.331	2.28015	-0.149
2.2888	-0.329	2.28181	-0.149
2.29048	-0.33	2.28347	-0.149
2.29214	-0.33	2.28513	-0.144
2.2938	-0.326	2.28679	-0.151
2.29549	-0.324	2.28849	-0.151
2.29715	-0.32	2.29015	-0.151
2.29881	-0.32	2.29181	-0.155
2.30047	-0.319	2.29347	-0.154
2.30213	-0.318	2.29513	-0.154
2.30382	-0.32	2.29682	-0.157
2.30548	-0.32	2.29848	-0.158
2.30714	-0.323	2.30014	-0.155
2.3088	-0.323	2.3018	-0.155
2.31046	-0.325	2.30346	-0.154
2.31216	-0.325	2.30515	-0.149
2.31382	-0.322	2.30681	-0.149
2.31548	-0.323	2.30847	-0.147
2.31714	-0.317	2.31013	-0.147
2.3188	-0.317	2.31179	-0.141
2.32049	-0.317	2.31349	-0.142
2.32215	-0.314	2.31515	-0.142
2.32381	-0.309	2.31681	-0.144
2.32547	-0.309	2.31847	-0.143
2.32713	-0.313	2.32013	-0.143
2.32882	-0.322	2.32182	-0.144
2.33048	-0.322	2.32348	-0.148
2.33214	-0.327	2.32514	-0.15
2.3338	-0.334	2.3268	-0.15
2.33546	-0.336	2.32846	-0.152
2.33716	-0.337	2.33015	-0.151
2.33882	-0.337	2.33181	-0.151
2.34048	-0.344	2.33347	-0.151
2.34214	-0.346	2.33513	-0.148
2.3438	-0.346	2.33679	-0.144
2.34547	-0.348	2.33848	-0.149
2.34713	-0.35	2.34014	-0.149
2.34879	-0.354	2.3418	-0.153
2.35046	-0.354	2.34346	-0.154
2.35213	-0.348	2.34513	-0.154
2.3538	-0.349	2.34682	-0.154
2.35547	-0.346	2.34848	-0.15
2.35713	-0.346	2.35014	-0.153
2.35882	-0.349	2.35179	-0.153
2.36048	-0.353	2.35346	-0.152
2.36214	-0.357	2.35513	-0.159
2.3638	-0.357	2.35679	-0.161
2.36546	-0.362	2.35846	-0.161
2.36715	-0.365	2.36012	-0.17
2.36881	-0.365	2.36179	-0.174
2.37047	-0.364	2.36346	-0.17
2.37213	-0.369	2.36513	-0.17
2.37379	-0.375	2.3668	-0.169
2.37549	-0.375	2.36847	-0.165
2.37715	-0.377	2.37013	-0.165
2.37881	-0.37	2.37182	-0.165
2.38047	-0.371	2.37348	-0.163
2.38213	-0.371	2.37514	-0.165
2.38382	-0.372	2.3768	-0.165
2.38548	-0.371	2.37846	-0.16
2.38714	-0.375	2.38015	-0.161
2.3888	-0.375	2.38181	-0.156
2.39046	-0.373	2.38347	-0.156
2.39215	-0.374	2.38513	-0.16
2.39381	-0.366	2.38679	-0.162
2.39547	-0.365	2.38848	-0.165
2.39713	-0.365	2.39014	-0.165
2.39879	-0.368	2.3918	-0.166
2.40049	-0.372	2.39346	-0.168
2.40215	-0.372	2.39512	-0.167
2.40381	-0.375	2.39682	-0.167
2.40547	-0.373	2.39848	-0.173
2.40713	-0.376	2.40014	-0.177
2.40882	-0.376	2.4018	-0.177
2.41048	-0.376	2.40346	-0.177
2.41214	-0.378	2.40515	-0.175
2.4138	-0.378	2.40681	-0.169
2.41546	-0.378	2.40847	-0.169
2.41715	-0.372	2.41013	-0.163
2.41881	-0.366	2.41179	-0.164
2.42047	-0.362	2.41348	-0.16
2.42213	-0.362	2.41514	-0.16
2.42379	-0.361	2.4168	-0.16
2.42549	-0.356	2.41846	-0.16
2.42713	-0.356	2.42012	-0.159
2.4288	-0.356	2.42182	-0.159
2.43047	-0.356	2.42348	-0.151
2.43213	-0.35	2.42514	-0.154
2.4338	-0.342	2.4268	-0.155
2.43546	-0.342	2.42846	-0.155
2.43713	-0.34	2.43015	-0.152
2.4388	-0.331	2.43179	-0.148
2.44046	-0.331	2.43345	-0.147
2.44213	-0.332	2.43512	-0.147
2.4438	-0.325	2.43679	-0.148
2.44547	-0.328	2.43846	-0.147
2.44713	-0.328	2.44013	-0.147
2.44879	-0.329	2.44179	-0.15
2.45046	-0.33	2.44346	-0.152
2.45213	-0.333	2.44512	-0.146
2.4538	-0.331	2.44679	-0.146
2.45548	-0.331	2.44846	-0.146
2.45714	-0.34	2.45012	-0.144
2.4588	-0.345	2.45179	-0.14
2.46049	-0.345	2.45346	-0.14
2.46215	-0.355	2.45513	-0.135
2.46381	-0.359	2.4568	-0.133
2.46547	-0.362	2.45846	-0.132
2.46713	-0.362	2.46012	-0.132
2.46882	-0.367	2.46179	-0.125
2.47048	-0.362	2.46346	-0.122
2.47214	-0.366	2.46515	-0.12
2.4738	-0.366	2.46681	-0.12
2.47546	-0.364	2.46847	-0.119
2.47716	-0.363	2.47013	-0.115
2.47882	-0.366	2.47182	-0.115
2.48048	-0.366	2.47348	-0.11
2.48214	-0.365	2.47514	-0.105
2.4838	-0.366	2.4768	-0.11
2.48549	-0.366	2.47846	-0.11
2.48715	-0.366	2.48015	-0.109
2.48881	-0.367	2.48181	-0.115
2.49047	-0.365	2.48347	-0.108
2.49213	-0.366	2.48513	-0.108
2.49382	-0.366	2.48679	-0.108
2.49548	-0.368	2.48848	-0.11
2.49714	-0.371	2.49014	-0.101
2.4988	-0.367	2.4918	-0.101
2.50046	-0.367	2.49347	-0.098
2.50215	-0.367	2.49513	-0.093
2.50381	-0.369	2.49682	-0.092
2.50547	-0.369	2.49848	-0.092
2.50714	-0.374	2.50014	-0.087
2.5088	-0.374	2.5018	-0.096
2.51046	-0.375	2.50346	-0.096
2.51213	-0.376	2.50515	-0.096
2.5138	-0.376	2.50681	-0.099
2.51546	-0.379	2.50847	-0.104
2.51713	-0.376	2.51013	-0.104
2.5188	-0.376	2.51179	-0.107
2.52047	-0.382	2.51348	-0.109
2.52213	-0.388	2.51514	-0.115
2.52379	-0.383	2.51679	-0.115
2.52546	-0.383	2.51846	-0.117
2.52714	-0.391	2.52012	-0.122
2.5288	-0.388	2.52179	-0.126
2.53049	-0.388	2.52346	-0.126
2.53215	-0.388	2.52512	-0.131
2.53381	-0.384	2.52679	-0.13
2.53547	-0.379	2.52846	-0.128
2.53713	-0.376	2.53013	-0.133
2.53882	-0.376	2.53179	-0.133
2.54048	-0.381	2.53346	-0.137
2.54214	-0.38	2.53512	-0.137
2.5438	-0.373	2.53679	-0.143
2.54547	-0.369	2.53846	-0.145
2.54716	-0.369	2.54013	-0.145
2.54882	-0.373	2.54179	-0.145
2.55048	-0.373	2.54348	-0.146
2.55214	-0.373	2.54514	-0.149
2.5538	-0.37	2.5468	-0.15
2.55549	-0.365	2.54846	-0.15
2.55715	-0.358	2.55012	-0.151
2.55881	-0.358	2.55181	-0.147
2.56047	-0.361	2.55347	-0.144
2.56213	-0.363	2.55513	-0.144
2.56382	-0.363	2.55679	-0.14
2.56548	-0.363	2.55845	-0.133
2.56714	-0.364	2.56015	-0.132
2.5688	-0.361	2.56181	-0.132
2.57046	-0.361	2.56347	-0.124
2.57216	-0.363	2.56513	-0.134
2.57382	-0.358	2.56679	-0.134
2.57548	-0.359	2.56848	-0.126
2.57714	-0.359	2.57014	-0.13
2.5788	-0.362	2.5718	-0.135
2.58049	-0.362	2.57346	-0.135
2.58215	-0.364	2.57512	-0.133
2.58381	-0.364	2.57681	-0.144
2.58547	-0.362	2.57847	-0.146
2.58713	-0.363	2.58013	-0.146
2.58882	-0.366	2.58179	-0.146
2.59048	-0.366	2.58345	-0.146
2.59214	-0.364	2.58515	-0.15
2.5938	-0.364	2.58681	-0.15
2.59546	-0.368	2.58847	-0.148
2.59716	-0.368	2.59013	-0.147
2.59882	-0.363	2.59179	-0.143
2.60048	-0.356	2.59348	-0.143
2.60214	-0.352	2.59514	-0.143
2.6038	-0.352	2.5968	-0.157
2.60549	-0.35	2.59846	-0.157
2.60715	-0.338	2.60012	-0.162
2.60881	-0.328	2.60179	-0.168
2.61047	-0.328	2.60346	-0.169
2.61213	-0.32	2.60513	-0.169
2.61382	-0.32	2.60679	-0.171
2.61548	-0.304	2.60845	-0.176
2.61714	-0.304	2.61012	-0.175
2.6188	-0.304	2.61179	-0.175
2.62046	-0.299	2.61346	-0.173
2.62216	-0.301	2.61513	-0.173
2.62382	-0.301	2.61679	-0.171
2.62548	-0.301	2.61846	-0.171
2.62714	-0.308	2.62012	-0.176
2.6288	-0.314	2.62179	-0.178
2.63049	-0.314	2.62346	-0.173
2.63215	-0.312	2.62515	-0.173
2.63381	-0.314	2.62681	-0.173
2.63547	-0.314	2.62847	-0.167
2.63713	-0.317	2.63013	-0.167
2.63882	-0.318	2.63182	-0.166
2.64048	-0.323	2.63348	-0.166
2.64214	-0.323	2.63514	-0.168
2.6438	-0.329	2.6368	-0.168
2.64546	-0.331	2.63846	-0.171
2.64716	-0.335	2.64015	-0.17
2.64882	-0.335	2.64181	-0.174
2.65048	-0.339	2.64347	-0.174
2.65214	-0.347	2.64513	-0.176
2.6538	-0.353	2.64679	-0.175
2.65549	-0.353	2.64849	-0.171
2.65715	-0.354	2.65015	-0.171
2.65881	-0.35	2.65181	-0.166
2.66047	-0.344	2.65347	-0.167
2.66213	-0.344	2.65513	-0.164
2.66382	-0.336	2.65682	-0.164
2.66548	-0.331	2.65848	-0.167
2.66714	-0.32	2.66014	-0.164
2.6688	-0.32	2.6618	-0.164
2.67046	-0.318	2.66346	-0.161
2.67216	-0.315	2.66515	-0.163
2.67382	-0.315	2.66681	-0.163
2.67548	-0.317	2.66847	-0.163
2.67713	-0.317	2.67013	-0.158
2.6788	-0.32	2.67179	-0.154
2.68046	-0.318	2.67348	-0.152
2.68213	-0.318	2.67515	-0.152
2.68379	-0.32	2.67681	-0.147
2.68546	-0.317	2.67847	-0.142
2.68713	-0.317	2.68013	-0.139
2.6888	-0.317	2.68182	-0.139
2.69046	-0.32	2.68348	-0.138
2.69213	-0.318	2.68514	-0.135
2.6938	-0.319	2.6868	-0.131
2.69546	-0.319	2.68846	-0.131
2.69713	-0.324	2.69013	-0.131
2.69879	-0.327	2.69179	-0.13
2.70046	-0.327	2.69346	-0.13
2.70213	-0.332	2.69512	-0.127
2.7038	-0.332	2.69679	-0.126
2.70547	-0.334	2.69846	-0.126
2.70715	-0.334	2.70012	-0.126
2.70881	-0.335	2.70179	-0.123
2.71047	-0.336	2.70346	-0.125
2.71213	-0.341	2.70513	-0.129
2.71382	-0.341	2.70679	-0.129
2.71548	-0.342	2.70845	-0.132
2.71714	-0.348	2.71015	-0.136
2.7188	-0.344	2.71181	-0.133
2.72046	-0.344	2.71347	-0.133
2.72216	-0.345	2.71513	-0.137
2.72382	-0.345	2.71679	-0.136
2.72548	-0.351	2.71848	-0.145
2.72714	-0.351	2.72014	-0.145
2.7288	-0.358	2.7218	-0.143
2.73049	-0.366	2.72346	-0.142
2.73215	-0.375	2.72512	-0.142
2.73381	-0.375	2.72681	-0.144
2.73547	-0.373	2.72847	-0.146
2.73713	-0.382	2.73013	-0.148
2.73882	-0.385	2.73179	-0.148
2.74048	-0.385	2.73345	-0.153
2.74214	-0.383	2.73515	-0.151
2.7438	-0.383	2.73681	-0.152
2.74546	-0.377	2.73847	-0.152
2.74716	-0.377	2.74013	-0.14
2.74882	-0.374	2.74179	-0.135
2.75048	-0.379	2.74348	-0.13
2.75214	-0.38	2.74514	-0.13
2.7538	-0.38	2.7468	-0.125
2.75549	-0.377	2.74846	-0.126
2.75715	-0.375	2.75012	-0.126
2.75881	-0.375	2.75181	-0.126
2.76046	-0.375	2.75347	-0.131
2.76213	-0.375	2.75513	-0.134
2.7638	-0.373	2.75679	-0.134
2.76546	-0.373	2.75845	-0.14
2.76713	-0.378	2.76015	-0.141
2.7688	-0.379	2.76181	-0.142
2.77046	-0.38	2.76347	-0.142
2.77213	-0.38	2.76513	-0.142
2.77379	-0.382	2.76679	-0.151
2.77548	-0.38	2.76845	-0.147
2.77714	-0.389	2.77012	-0.147
2.77881	-0.389	2.77179	-0.143
2.78047	-0.387	2.77346	-0.139
2.78213	-0.384	2.77512	-0.144
2.78382	-0.389	2.77679	-0.144
2.78548	-0.389	2.77846	-0.14
2.78714	-0.389	2.78012	-0.144
2.7888	-0.39	2.78179	-0.144
2.79046	-0.39	2.78345	-0.144
2.79215	-0.39	2.78512	-0.144
2.79381	-0.392	2.78679	-0.147
2.79547	-0.388	2.78846	-0.147
2.79713	-0.384	2.79013	-0.147
2.79879	-0.384	2.79179	-0.145
2.80048	-0.379	2.79345	-0.146
2.80214	-0.378	2.79513	-0.146
2.8038	-0.379	2.79679	-0.144
2.80546	-0.379	2.79848	-0.139
2.80712	-0.381	2.80014	-0.137
2.80882	-0.38	2.8018	-0.137
2.81048	-0.374	2.80346	-0.138
2.81214	-0.374	2.80512	-0.129
2.8138	-0.376	2.80682	-0.133
[truncated: 16,853 more rows]

## Sheet: Supplementry fig1h
protein in DDM+CHS
GFP		Trytophan
Elution volume(ml)	GFP Internsity(mV)	Elution volume(ml)	Trytophan Internsity(mV)
0	-0.026	0	-0.06
0.00417	-0.026	0.00417	-0.06
0.00834	-0.012	0.00834	-0.007
0.0125	-0.017	0.0125	-0.211
0.01666	-0.014	0.01666	-1.304
0.02083	-0.001	0.02083	-3.919
0.025	0.016	0.025	-6.986
0.02917	0.021	0.02917	-8.735
0.03333	0.017	0.03333	-8.754
0.0375	0.015	0.0375	-7.713
0.04167	0.02	0.04167	-6.431
0.04584	0.02	0.04584	-5.373
0.05	0.013	0.05	-4.573
0.05416	0.002	0.05416	-3.946
0.05833	-0.01	0.05833	-3.467
0.0625	-0.02	0.0625	-3.099
0.06667	-0.021	0.06667	-2.779
0.07083	-0.017	0.07083	-2.471
0.075	-0.018	0.075	-2.147
0.07916	-0.017	0.07916	-1.786
0.08334	-0.015	0.08334	-1.534
0.0875	-0.014	0.0875	-1.491
0.09166	-0.017	0.09166	-1.419
0.09584	-0.018	0.09584	-1.215
0.1	-0.018	0.1	-1.035
0.10416	-0.026	0.10416	-0.865
0.10834	-0.033	0.10834	-0.658
0.1125	-0.036	0.1125	-0.437
0.11667	-0.039	0.11667	-0.215
0.12084	-0.04	0.12084	-0.175
0.125	-0.035	0.125	-0.395
0.12917	-0.028	0.12917	-0.624
0.13334	-0.029	0.13334	-0.643
0.1375	-0.033	0.1375	-0.439
0.14167	-0.037	0.14167	-0.302
0.14583	-0.04	0.14583	-0.433
0.15	-0.043	0.15	-0.609
0.15417	-0.047	0.15417	-0.617
0.15834	-0.048	0.15834	-0.532
0.1625	-0.05	0.1625	-0.577
0.16667	-0.053	0.16667	-0.722
0.17083	-0.053	0.17083	-0.84
0.175	-0.049	0.175	-0.998
0.17916	-0.045	0.17916	-1.13
0.18334	-0.041	0.18334	-0.993
0.1875	-0.036	0.1875	-0.526
0.19167	-0.034	0.19167	0.237
0.19584	-0.038	0.19584	1.259
0.2	-0.038	0.2	2.368
0.20417	-0.034	0.20417	3.403
0.20833	-0.029	0.20833	4.38
0.2125	-0.021	0.2125	5.393
0.21667	-0.014	0.21667	6.431
0.22084	-0.011	0.22084	7.449
0.225	-0.007	0.225	8.394
0.22917	-0.006	0.22917	9.15
0.23333	-0.011	0.23333	9.719
0.2375	-0.019	0.2375	10.237
0.24166	-0.024	0.24166	10.687
0.24584	-0.026	0.24584	10.867
0.25	-0.028	0.25	10.71
0.25416	-0.032	0.25416	10.414
0.25833	-0.041	0.25833	10.201
0.2625	-0.045	0.2625	10.093
0.26666	-0.045	0.26666	9.888
0.27083	-0.043	0.27083	9.397
0.275	-0.038	0.275	8.706
0.27917	-0.034	0.27917	8.092
0.28334	-0.033	0.28334	7.601
0.2875	-0.032	0.2875	7.031
0.29167	-0.024	0.29167	6.476
0.29584	-0.013	0.29584	6.048
0.3	-0.013	0.3	5.635
0.30417	-0.023	0.30417	5.238
0.30834	-0.033	0.30834	4.905
0.3125	-0.046	0.3125	4.698
0.31666	-0.058	0.31666	4.641
0.32083	-0.06	0.32083	4.623
0.325	-0.058	0.325	4.468
0.32916	-0.06	0.32916	4.133
0.33333	-0.063	0.33333	3.762
0.3375	-0.066	0.3375	3.455
0.34167	-0.074	0.34167	3.13
0.34584	-0.081	0.34584	2.685
0.35	-0.082	0.35	2.296
0.35417	-0.081	0.35417	2.283
0.35834	-0.081	0.35834	2.45
0.3625	-0.082	0.3625	2.372
0.36667	-0.09	0.36667	2.156
0.37084	-0.095	0.37084	2.07
0.375	-0.096	0.375	2.016
0.37916	-0.091	0.37916	1.902
0.38333	-0.079	0.38333	1.95
0.3875	-0.07	0.3875	2.242
0.39166	-0.069	0.39166	2.507
0.39583	-0.074	0.39583	2.572
0.4	-0.079	0.4	2.423
0.40417	-0.082	0.40417	2.146
0.40834	-0.087	0.40834	1.845
0.4125	-0.091	0.4125	1.501
0.41667	-0.091	0.41667	1.187
0.42084	-0.095	0.42084	0.996
0.425	-0.098	0.425	0.904
0.42917	-0.094	0.42917	0.897
0.43334	-0.091	0.43334	0.929
0.4375	-0.095	0.4375	0.955
0.44166	-0.101	0.44166	1.032
0.44583	-0.11	0.44583	1.129
0.45	-0.112	0.45	1.068
0.45416	-0.107	0.45416	0.913
0.45833	-0.109	0.45833	0.763
0.4625	-0.119	0.4625	0.497
0.46667	-0.129	0.46667	0.231
0.47084	-0.133	0.47084	0.139
0.475	-0.127	0.475	0.216
0.47917	-0.118	0.47917	0.329
0.48334	-0.112	0.48334	0.36
0.4875	-0.108	0.4875	0.338
0.49167	-0.107	0.49167	0.228
0.49584	-0.108	0.49584	0.039
0.5	-0.109	0.5	-0.073
0.50416	-0.109	0.50416	-0.108
0.50833	-0.041	0.50833	-0.05
0.5125	0.008	0.5125	0.089
0.51667	0.007	0.51667	0.224
0.52084	0.002	0.52084	0.204
0.525	-0.001	0.525	0.047
0.52917	-0.002	0.52917	-0.049
0.53334	-0.005	0.53334	0.012
0.5375	-0.012	0.5375	0.074
0.54166	-0.02	0.54166	-0.038
0.54583	-0.029	0.54583	-0.378
0.55	-0.034	0.55	-0.699
0.55417	-0.037	0.55417	-0.676
0.55834	-0.035	0.55834	-0.44
0.5625	-0.028	0.5625	-0.21
0.56666	-0.022	0.56666	-0.035
0.57083	-0.017	0.57083	-0.022
0.575	-0.011	0.575	-0.195
0.57917	-0.01	0.57917	-0.465
0.58334	-0.021	0.58334	-0.592
0.5875	-0.036	0.5875	-0.389
0.59167	-0.044	0.59167	-0.248
0.59584	-0.045	0.59584	-0.396
0.6	-0.04	0.6	-0.583
0.60416	-0.037	0.60416	-0.659
0.60833	-0.042	0.60833	-0.632
0.6125	-0.05	0.6125	-0.534
0.61667	-0.057	0.61667	-0.333
0.62084	-0.062	0.62084	-0.231
0.625	-0.063	0.625	-0.373
0.62916	-0.058	0.62916	-0.572
0.63333	-0.049	0.63333	-0.689
0.6375	-0.042	0.6375	-0.775
0.64167	-0.037	0.64167	-0.88
0.64584	-0.032	0.64584	-0.94
0.65	-0.031	0.65	-1.002
0.65417	-0.038	0.65417	-1.187
0.65834	-0.048	0.65834	-1.341
0.6625	-0.051	0.6625	-1.363
0.66666	-0.053	0.66666	-1.349
0.67083	-0.058	0.67083	-1.231
0.675	-0.06	0.675	-1.04
0.67917	-0.058	0.67917	-0.934
0.68334	-0.055	0.68334	-0.803
0.6875	-0.056	0.6875	-0.605
0.69166	-0.059	0.69166	-0.471
0.69583	-0.062	0.69583	-0.416
0.7	-0.065	0.7	-0.559
0.70417	-0.066	0.70417	-0.873
0.70834	-0.067	0.70834	-1.138
0.7125	-0.074	0.7125	-1.308
0.71667	-0.083	0.71667	-1.359
0.72084	-0.085	0.72084	-1.411
0.725	-0.082	0.725	-1.572
0.72916	-0.076	0.72916	-1.645
0.73333	-0.068	0.73333	-1.63
0.7375	-0.062	0.7375	-1.65
0.74167	-0.06	0.74167	-1.638
0.74584	-0.057	0.74584	-1.49
0.75	-0.056	0.75	-1.238
0.75416	-0.059	0.75416	-1.168
0.75833	-0.062	0.75833	-1.351
0.7625	-0.066	0.7625	-1.515
0.76667	-0.074	0.76667	-1.54
0.77084	-0.077	0.77084	-1.513
0.775	-0.072	0.775	-1.518
0.77917	-0.074	0.77917	-1.588
0.78334	-0.088	0.78334	-1.812
0.7875	-0.101	0.7875	-2.221
0.79166	-0.105	0.79166	-2.474
0.79583	-0.102	0.79583	-2.393
0.8	-0.098	0.8	-2.343
0.80417	-0.095	0.80417	-2.427
0.80834	-0.091	0.80834	-2.407
0.8125	-0.082	0.8125	-2.222
0.81666	-0.074	0.81666	-2.068
0.82083	-0.072	0.82083	-2.132
0.825	-0.071	0.825	-2.299
0.82917	-0.076	0.82917	-2.453
0.83334	-0.089	0.83334	-2.53
0.8375	-0.096	0.8375	-2.4
0.84167	-0.093	0.84167	-2.201
0.84584	-0.093	0.84584	-2.128
0.85	-0.1	0.85	-2.064
0.85416	-0.102	0.85416	-2.001
0.85833	-0.102	0.85833	-2.15
0.8625	-0.101	0.8625	-2.401
0.86667	-0.104	0.86667	-2.461
0.87084	-0.114	0.87084	-2.386
0.875	-0.127	0.875	-2.264
0.87916	-0.138	0.87916	-2.122
0.88333	-0.144	0.88333	-2.097
0.8875	-0.14	0.8875	-2.151
0.89167	-0.133	0.89167	-2.23
0.89584	-0.128	0.89584	-2.278
0.9	-0.126	0.9	-2.21
0.90417	-0.125	0.90417	-2.197
0.90834	-0.122	0.90834	-2.297
0.9125	-0.116	0.9125	-2.42
0.91666	-0.11	0.91666	-2.562
0.92083	-0.106	0.92083	-2.589
0.925	-0.102	0.925	-2.476
0.92917	-0.103	0.92917	-2.272
0.93334	-0.115	0.93334	-2.109
0.9375	-0.128	0.9375	-2.218
0.94166	-0.132	0.94166	-2.551
0.94583	-0.128	0.94583	-2.855
0.95	-0.12	0.95	-2.994
0.95417	-0.118	0.95417	-3.052
0.95834	-0.122	0.95834	-3.082
0.9625	-0.127	0.9625	-3.142
0.96667	-0.133	0.96667	-3.228
0.97084	-0.142	0.97084	-3.184
0.975	-0.152	0.975	-2.988
0.97916	-0.152	0.97916	-2.797
0.98333	-0.142	0.98333	-2.662
0.9875	-0.134	0.9875	-2.584
0.99167	-0.134	0.99167	-2.623
0.99584	-0.138	0.99584	-2.7
1	-0.142	1	-2.675
1.00417	-0.146	1.00417	-2.583
1.00834	-0.15	1.00834	-2.592
1.0125	-0.147	1.0125	-2.691
1.01666	-0.141	1.01666	-2.824
1.02083	-0.138	1.02083	-2.99
1.025	-0.136	1.025	-3.031
1.02917	-0.137	1.02917	-2.977
1.03333	-0.141	1.03333	-2.972
1.0375	-0.145	1.0375	-2.925
1.04167	-0.149	1.04167	-2.752
1.04584	-0.153	1.04584	-2.598
1.05	-0.153	1.05	-2.543
1.05417	-0.149	1.05417	-2.619
1.05834	-0.15	1.05834	-2.851
1.0625	-0.151	1.0625	-3.054
1.06667	-0.149	1.06667	-3.059
1.07084	-0.149	1.07084	-3.109
1.075	-0.155	1.075	-3.294
1.07916	-0.159	1.07916	-3.27
1.08333	-0.161	1.08333	-3.151
1.0875	-0.159	1.0875	-3.146
1.09167	-0.158	1.09167	-3.135
1.09583	-0.157	1.09583	-3.147
1.1	-0.153	1.1	-3.249
1.10417	-0.152	1.10417	-3.344
1.10834	-0.157	1.10834	-3.353
1.1125	-0.158	1.1125	-3.255
1.11667	-0.154	1.11667	-3.051
1.12084	-0.155	1.12084	-2.895
1.125	-0.155	1.125	-2.893
1.12917	-0.158	1.12917	-2.978
1.13334	-0.167	1.13334	-3.164
1.1375	-0.174	1.1375	-3.361
1.14166	-0.175	1.14166	-3.453
1.14583	-0.171	1.14583	-3.445
1.15	-0.168	1.15	-3.357
1.15417	-0.169	1.15417	-3.368
1.15833	-0.176	1.15833	-3.535
1.1625	-0.185	1.1625	-3.656
1.16667	-0.187	1.16667	-3.607
1.17084	-0.183	1.17084	-3.493
1.175	-0.178	1.175	-3.47
1.17917	-0.174	1.17917	-3.525
1.18334	-0.169	1.18334	-3.569
1.1875	-0.17	1.1875	-3.536
1.19167	-0.18	1.19167	-3.348
1.19584	-0.188	1.19584	-3.144
1.2	-0.192	1.2	-3.03
1.20416	-0.191	1.20416	-3.049
1.20833	-0.19	1.20833	-3.192
1.2125	-0.194	1.2125	-3.263
1.21667	-0.196	1.21667	-3.258
1.22083	-0.193	1.22083	-3.258
1.225	-0.191	1.225	-3.28
1.22917	-0.196	1.22917	-3.346
1.23334	-0.194	1.23334	-3.447
1.2375	-0.184	1.2375	-3.508
1.24167	-0.184	1.24167	-3.52
1.24584	-0.193	1.24584	-3.482
1.25	-0.202	1.25	-3.402
1.25417	-0.203	1.25417	-3.373
1.25834	-0.198	1.25834	-3.457
1.2625	-0.196	1.2625	-3.684
1.26666	-0.197	1.26666	-3.925
1.27083	-0.202	1.27083	-3.928
1.275	-0.204	1.275	-3.706
1.27917	-0.201	1.27917	-3.515
1.28333	-0.2	1.28333	-3.411
1.2875	-0.201	1.2875	-3.332
1.29167	-0.199	1.29167	-3.434
1.29584	-0.199	1.29584	-3.795
1.3	-0.203	1.3	-4.159
1.30417	-0.207	1.30417	-4.389
1.30834	-0.21	1.30834	-4.477
1.3125	-0.217	1.3125	-4.414
1.31667	-0.228	1.31667	-4.422
1.32084	-0.236	1.32084	-4.495
1.325	-0.231	1.325	-4.389
1.32916	-0.212	1.32916	-4.244
1.33333	-0.193	1.33333	-4.253
1.3375	-0.184	1.3375	-4.278
1.34167	-0.184	1.34167	-4.118
1.34583	-0.187	1.34583	-3.855
1.35	-0.186	1.35	-3.689
1.35417	-0.181	1.35417	-3.612
1.35834	-0.178	1.35834	-3.586
1.3625	-0.179	1.3625	-3.576
1.36667	-0.181	1.36667	-3.637
1.37084	-0.184	1.37084	-3.839
1.375	-0.194	1.375	-3.984
1.37917	-0.209	1.37917	-3.989
1.38334	-0.221	1.38334	-4.076
1.3875	-0.228	1.3875	-4.266
1.39166	-0.232	1.39166	-4.377
1.39583	-0.234	1.39583	-4.346
1.4	-0.234	1.4	-4.233
1.40417	-0.232	1.40417	-4.104
1.40833	-0.227	1.40833	-3.936
1.4125	-0.222	1.4125	-3.778
1.41667	-0.22	1.41667	-3.831
1.42084	-0.22	1.42084	-4.059
1.425	-0.219	1.425	-4.297
1.42917	-0.218	1.42917	-4.445
1.43334	-0.215	1.43334	-4.361
1.4375	-0.212	1.4375	-4.096
1.44167	-0.213	1.44167	-3.942
1.44584	-0.216	1.44584	-4.041
1.45	-0.222	1.45	-4.276
1.45416	-0.23	1.45416	-4.538
1.45833	-0.24	1.45833	-4.696
1.4625	-0.244	1.4625	-4.602
1.46667	-0.24	1.46667	-4.405
1.47083	-0.239	1.47083	-4.433
1.475	-0.244	1.475	-4.655
1.47917	-0.249	1.47917	-4.75
1.48334	-0.253	1.48334	-4.683
1.4875	-0.255	1.4875	-4.688
1.49167	-0.251	1.49167	-4.753
1.49584	-0.24	1.49584	-4.682
1.5	-0.225	1.5	-4.588
1.50417	-0.212	1.50417	-4.61
1.50834	-0.214	1.50834	-4.605
1.5125	-0.228	1.5125	-4.565
1.51666	-0.236	1.51666	-4.546
1.52083	-0.238	1.52083	-4.539
1.525	-0.234	1.525	-4.555
1.52917	-0.231	1.52917	-4.575
1.53333	-0.235	1.53333	-4.485
1.5375	-0.24	1.5375	-4.211
1.54167	-0.246	1.54167	-4.02
1.54584	-0.251	1.54584	-4.032
1.55	-0.256	1.55	-4.075
1.55417	-0.259	1.55417	-4.171
1.55834	-0.257	1.55834	-4.313
1.5625	-0.256	1.5625	-4.427
1.56667	-0.258	1.56667	-4.522
1.57084	-0.258	1.57084	-4.548
1.575	-0.255	1.575	-4.452
1.57916	-0.248	1.57916	-4.377
1.58333	-0.247	1.58333	-4.512
1.5875	-0.258	1.5875	-4.791
1.59167	-0.27	1.59167	-5.003
1.59583	-0.277	1.59583	-5.003
1.6	-0.278	1.6	-4.99
1.60417	-0.275	1.60417	-5.112
1.60834	-0.275	1.60834	-5.227
1.6125	-0.283	1.6125	-5.301
1.61667	-0.288	1.61667	-5.308
1.62084	-0.293	1.62084	-5.234
1.625	-0.292	1.625	-5.168
1.62917	-0.28	1.62917	-5.14
1.63334	-0.267	1.63334	-5.075
1.6375	-0.257	1.6375	-4.977
1.64166	-0.254	1.64166	-4.954
1.64583	-0.256	1.64583	-4.954
1.65	-0.259	1.65	-4.838
1.65417	-0.268	1.65417	-4.666
1.65833	-0.273	1.65833	-4.667
1.6625	-0.273	1.6625	-4.841
1.66667	-0.274	1.66667	-4.958
1.67084	-0.275	1.67084	-4.998
1.675	-0.272	1.675	-5.018
1.67917	-0.268	1.67917	-5.044
1.68334	-0.268	1.68334	-5.139
1.6875	-0.269	1.6875	-5.257
1.69167	-0.271	1.69167	-5.329
1.69584	-0.277	1.69584	-5.33
1.7	-0.285	1.7	-5.343
1.70416	-0.287	1.70416	-5.446
1.70833	-0.285	1.70833	-5.434
1.7125	-0.282	1.7125	-5.277
1.71667	-0.283	1.71667	-5.275
1.72083	-0.291	1.72083	-5.411
1.725	-0.299	1.725	-5.419
1.72917	-0.301	1.72917	-5.309
1.73334	-0.3	1.73334	-5.328
1.7375	-0.298	1.7375	-5.507
1.74167	-0.289	1.74167	-5.626
1.74584	-0.279	1.74584	-5.637
1.75	-0.28	1.75	-5.607
1.75417	-0.287	1.75417	-5.528
1.75834	-0.29	1.75834	-5.511
1.7625	-0.287	1.7625	-5.561
1.76666	-0.284	1.76666	-5.587
1.77083	-0.286	1.77083	-5.654
1.775	-0.294	1.775	-5.781
1.77917	-0.296	1.77917	-5.859
1.78333	-0.292	1.78333	-5.862
1.7875	-0.294	1.7875	-5.811
1.79167	-0.3	1.79167	-5.584
1.79584	-0.307	1.79584	-5.302
1.8	-0.312	1.8	-5.223
1.80417	-0.309	1.80417	-5.353
1.80834	-0.305	1.80834	-5.6
1.8125	-0.304	1.8125	-5.87
1.81667	-0.311	1.81667	-6.062
1.82084	-0.322	1.82084	-6.123
1.825	-0.329	1.825	-6.136
1.82916	-0.328	1.82916	-6.089
1.83333	-0.322	1.83333	-5.86
1.8375	-0.317	1.8375	-5.596
1.84167	-0.313	1.84167	-5.578
1.84583	-0.312	1.84583	-5.726
1.85	-0.317	1.85	-5.763
1.85417	-0.322	1.85417	-5.72
1.85834	-0.323	1.85834	-5.607
1.8625	-0.332	1.8625	-5.427
1.86667	-0.343	1.86667	-5.316
1.87084	-0.352	1.87084	-5.22
1.875	-0.357	1.875	-5.148
1.87917	-0.351	1.87917	-5.229
1.88334	-0.342	1.88334	-5.517
1.8875	-0.332	1.8875	-5.777
1.89166	-0.323	1.89166	-5.793
1.89583	-0.322	1.89583	-5.736
1.9	-0.323	1.9	-5.73
1.90417	-0.325	1.90417	-5.766
1.90833	-0.326	1.90833	-5.862
1.9125	-0.325	1.9125	-5.957
1.91667	-0.323	1.91667	-5.954
1.92084	-0.322	1.92084	-5.876
1.925	-0.323	1.925	-5.764
1.92917	-0.327	1.92917	-5.673
1.93334	-0.333	1.93334	-5.709
1.9375	-0.338	1.9375	-5.784
1.94167	-0.335	1.94167	-5.678
1.94584	-0.328	1.94584	-5.551
1.95	-0.324	1.95	-5.664
1.95416	-0.324	1.95416	-5.878
1.95833	-0.331	1.95833	-5.906
1.9625	-0.343	1.9625	-5.681
1.96667	-0.355	1.96667	-5.443
1.97083	-0.362	1.97083	-5.384
1.975	-0.366	1.975	-5.416
1.97917	-0.366	1.97917	-5.474
1.98334	-0.365	1.98334	-5.626
1.9875	-0.36	1.9875	-5.788
1.99167	-0.35	1.99167	-5.831
1.99584	-0.342	1.99584	-5.732
2	-0.341	2	-5.507
2.00417	-0.346	2.00417	-5.328
2.00834	-0.347	2.00834	-5.31
2.0125	-0.347	2.0125	-5.361
2.01667	-0.348	2.01667	-5.412
2.02083	-0.352	2.02083	-5.469
2.025	-0.355	2.025	-5.539
2.02916	-0.354	2.02916	-5.675
2.03334	-0.35	2.03334	-5.997
2.0375	-0.348	2.0375	-6.372
2.04167	-0.353	2.04167	-6.463
2.04583	-0.363	2.04583	-6.325
2.05	-0.369	2.05	-6.197
2.05416	-0.362	2.05416	-6.117
2.05834	-0.348	2.05834	-6.112
2.0625	-0.345	2.0625	-6.145
2.06667	-0.352	2.06667	-6.189
2.07084	-0.365	2.07084	-6.276
2.075	-0.373	2.075	-6.312
2.07917	-0.367	2.07917	-6.227
2.08333	-0.353	2.08333	-6.121
2.0875	-0.346	2.0875	-6.066
2.09166	-0.346	2.09166	-5.977
2.09584	-0.351	2.09584	-5.85
2.1	-0.358	2.1	-5.722
2.10417	-0.363	2.10417	-5.664
2.10833	-0.365	2.10833	-5.762
2.1125	-0.365	2.1125	-5.846
2.11666	-0.362	2.11666	-5.839
2.12084	-0.365	2.12084	-5.864
2.125	-0.377	2.125	-5.888
2.12917	-0.388	2.12917	-5.952
2.13334	-0.392	2.13334	-6.16
2.1375	-0.388	2.1375	-6.378
2.14167	-0.382	2.14167	-6.395
2.14583	-0.383	2.14583	-6.275
2.15	-0.388	2.15	-6.242
2.15416	-0.397	2.15416	-6.364
2.15834	-0.404	2.15834	-6.493
2.1625	-0.403	2.1625	-6.488
2.16667	-0.396	2.16667	-6.347
2.17083	-0.388	2.17083	-6.183
2.175	-0.383	2.175	-6.12
2.17916	-0.38	2.17916	-6.097
2.18334	-0.37	2.18334	-6.102
2.1875	-0.356	2.1875	-6.233
2.19167	-0.348	2.19167	-6.504
2.19584	-0.353	2.19584	-6.84
2.2	-0.362	2.2	-7.116
2.20417	-0.366	2.20417	-7.233
2.20833	-0.372	2.20833	-7.213
2.2125	-0.386	2.2125	-7.064
2.21666	-0.4	2.21666	-6.842
2.22084	-0.403	2.22084	-6.652
2.225	-0.397	2.225	-6.423
2.22917	-0.392	2.22917	-6.19
2.23333	-0.39	2.23333	-6.093
2.2375	-0.392	2.2375	-6.168
2.24166	-0.389	2.24166	-6.276
2.24584	-0.386	2.24584	-6.243
2.25	-0.389	2.25	-6.239
2.25417	-0.394	2.25417	-6.416
2.25834	-0.394	2.25834	-6.635
2.2625	-0.387	2.2625	-6.718
2.26667	-0.388	2.26667	-6.568
2.27083	-0.396	2.27083	-6.443
2.275	-0.4	2.275	-6.566
2.27916	-0.403	2.27916	-6.76
2.28334	-0.404	2.28334	-6.915
2.2875	-0.4	2.2875	-6.967
2.29167	-0.395	2.29167	-6.864
2.29583	-0.396	2.29583	-6.818
2.3	-0.401	2.3	-6.969
2.30416	-0.404	2.30416	-7.122
2.30834	-0.404	2.30834	-7.214
2.3125	-0.408	2.3125	-7.24
2.31667	-0.412	2.31667	-7.091
2.32084	-0.413	2.32084	-6.936
2.325	-0.415	2.325	-6.939
2.32917	-0.418	2.32917	-7.067
2.33333	-0.42	2.33333	-7.246
2.3375	-0.423	2.3375	-7.3
2.34166	-0.426	2.34166	-7.224
2.34584	-0.425	2.34584	-7.166
2.35	-0.426	2.35	-7.087
2.35417	-0.429	2.35417	-6.989
2.35833	-0.43	2.35833	-6.876
2.3625	-0.43	2.3625	-6.635
2.36666	-0.427	2.36666	-6.3
2.37084	-0.422	2.37084	-5.958
2.375	-0.414	2.375	-5.719
2.37917	-0.406	2.37917	-5.724
2.38334	-0.405	2.38334	-5.936
2.3875	-0.41	2.3875	-6.182
2.39167	-0.414	2.39167	-6.47
2.39583	-0.42	2.39583	-6.887
2.4	-0.434	2.4	-7.25
2.40416	-0.447	2.40416	-7.317
2.40834	-0.449	2.40834	-7.156
2.4125	-0.44	2.4125	-6.965
2.41667	-0.432	2.41667	-6.857
2.42083	-0.433	2.42083	-6.966
2.425	-0.436	2.425	-7.177
2.42916	-0.435	2.42916	-7.187
2.43334	-0.435	2.43334	-6.973
2.4375	-0.443	2.4375	-6.722
2.44167	-0.449	2.44167	-6.556
2.44584	-0.452	2.44584	-6.538
2.45	-0.449	2.45	-6.696
2.45417	-0.441	2.45417	-6.837
2.45833	-0.441	2.45833	-6.833
2.4625	-0.45	2.4625	-6.834
2.46666	-0.452	2.46666	-6.863
2.47084	-0.45	2.47084	-6.863
2.475	-0.452	2.475	-6.957
2.47917	-0.461	2.47917	-7.217
2.48333	-0.474	2.48333	-7.447
2.4875	-0.48	2.4875	-7.43
2.49166	-0.476	2.49166	-7.203
2.49584	-0.473	2.49584	-7.011
2.5	-0.474	2.5	-7.08
2.50417	-0.474	2.50417	-7.426
2.50834	-0.467	2.50834	-7.846
2.5125	-0.462	2.5125	-7.909
2.51667	-0.461	2.51667	-7.549
2.52083	-0.458	2.52083	-7.407
2.525	-0.456	2.525	-7.58
2.52916	-0.458	2.52916	-7.657
2.53334	-0.466	2.53334	-7.56
2.5375	-0.477	2.5375	-7.419
2.54167	-0.48	2.54167	-7.456
2.54583	-0.474	2.54583	-7.555
2.55	-0.466	2.55	-7.522
2.55416	-0.462	2.55416	-7.404
2.55834	-0.462	2.55834	-7.163
2.5625	-0.468	2.5625	-6.977
2.56667	-0.473	2.56667	-7.032
2.57084	-0.474	2.57084	-7.085
2.575	-0.474	2.575	-6.992
2.57917	-0.477	2.57917	-6.841
2.58333	-0.479	2.58333	-6.682
2.5875	-0.478	2.5875	-6.423
2.59166	-0.476	2.59166	-6.052
2.59584	-0.475	2.59584	-5.902
2.6	-0.478	2.6	-6.072
2.60417	-0.482	2.60417	-6.248
2.60833	-0.478	2.60833	-6.412
2.6125	-0.47	2.6125	-6.661
2.61666	-0.472	2.61666	-6.809
2.62084	-0.481	2.62084	-6.781
2.625	-0.478	2.625	-6.781
2.62917	-0.465	2.62917	-6.98
2.63334	-0.46	2.63334	-7.301
2.6375	-0.462	2.6375	-7.572
2.64167	-0.467	2.64167	-7.625
2.64583	-0.476	2.64583	-7.418
2.65	-0.485	2.65	-7.22
2.65416	-0.49	2.65416	-7.288
2.65834	-0.498	2.65834	-7.551
2.6625	-0.508	2.6625	-7.773
2.66667	-0.516	2.66667	-7.757
2.67083	-0.518	2.67083	-7.526
2.675	-0.508	2.675	-7.34
2.67916	-0.49	2.67916	-7.286
2.68334	-0.476	2.68334	-7.216
2.6875	-0.468	2.6875	-7.098
2.69167	-0.467	2.69167	-7.081
2.69584	-0.475	2.69584	-7.248
2.7	-0.484	2.7	-7.531
2.70417	-0.489	2.70417	-7.845
2.70833	-0.491	2.70833	-8.046
2.7125	-0.494	2.7125	-7.966
2.71666	-0.498	2.71666	-7.718
2.72084	-0.5	2.72084	-7.568
2.725	-0.503	2.725	-7.591
2.72917	-0.505	2.72917	-7.651
2.73333	-0.505	2.73333	-7.567
2.7375	-0.502	2.7375	-7.395
2.74166	-0.495	2.74166	-7.265
2.74584	-0.493	2.74584	-7.232
2.75	-0.502	2.75	-7.266
2.75417	-0.515	2.75417	-7.294
2.75834	-0.519	2.75834	-7.296
2.7625	-0.513	2.7625	-7.32
2.76667	-0.506	2.76667	-7.476
2.77083	-0.504	2.77083	-7.726
2.775	-0.501	2.775	-7.898
2.77916	-0.497	2.77916	-7.907
2.78334	-0.496	2.78334	-7.807
2.7875	-0.495	2.7875	-7.777
2.79167	-0.493	2.79167	-7.909
2.79583	-0.493	2.79583	-8.089
2.8	-0.495	2.8	-8.324
2.80416	-0.496	2.80416	-8.623
2.80834	-0.498	2.80834	-8.776
2.8125	-0.501	2.8125	-8.696
2.81667	-0.502	2.81667	-8.522
2.82084	-0.505	2.82084	-8.376
2.825	-0.509	2.825	-8.17
2.82917	-0.513	2.82917	-7.906
2.83333	-0.513	2.83333	-7.839
2.8375	-0.512	2.8375	-7.95
2.84166	-0.513	2.84166	-7.964
2.84584	-0.516	2.84584	-7.848
2.85	-0.516	2.85	-7.711
2.85417	-0.514	2.85417	-7.672
2.85833	-0.511	2.85833	-7.684
2.8625	-0.512	2.8625	-7.58
2.86666	-0.516	2.86666	-7.527
2.87084	-0.519	2.87084	-7.71
2.875	-0.519	2.875	-7.959
2.87917	-0.519	2.87917	-8.072
2.88334	-0.521	2.88334	-8.094
2.8875	-0.525	2.8875	-8.118
2.89167	-0.526	2.89167	-8.196
2.89583	-0.522	2.89583	-8.251
2.9	-0.522	2.9	-8.261
2.90416	-0.53	2.90416	-8.397
2.90834	-0.539	2.90834	-8.59
2.9125	-0.542	2.9125	-8.681
2.91667	-0.543	2.91667	-8.689
2.92083	-0.544	2.92083	-8.657
2.925	-0.542	2.925	-8.631
2.92916	-0.535	2.92916	-8.606
2.93334	-0.527	2.93334	-8.569
2.9375	-0.522	2.9375	-8.476
2.94167	-0.519	2.94167	-8.352
2.94584	-0.519	2.94584	-8.308
2.95	-0.525	2.95	-8.318
2.95417	-0.531	2.95417	-8.283
2.95833	-0.538	2.95833	-8.185
2.9625	-0.541	2.9625	-8.119
2.96666	-0.54	2.96666	-8.072
2.97084	-0.537	2.97084	-7.931
2.975	-0.532	2.975	-7.701
2.97917	-0.525	2.97917	-7.477
2.98333	-0.518	2.98333	-7.47
2.9875	-0.516	2.9875	-7.621
2.99166	-0.521	2.99166	-7.711
2.99584	-0.527	2.99584	-7.851
3	-0.531	3	-8.061
3.00417	-0.533	3.00417	-8.24
3.00834	-0.534	3.00834	-8.4
3.0125	-0.531	3.0125	-8.444
3.01667	-0.527	3.01667	-8.315
3.02083	-0.523	3.02083	-8.122
3.025	-0.521	3.025	-7.972
3.02916	-0.521	3.02916	-8.03
3.03334	-0.52	3.03334	-8.238
3.0375	-0.525	3.0375	-8.26
3.04167	-0.533	3.04167	-8.149
3.04583	-0.535	3.04583	-8.146
3.05	-0.534	3.05	-8.256
3.05416	-0.536	3.05416	-8.412
3.05834	-0.534	3.05834	-8.563
3.0625	-0.526	3.0625	-8.597
3.06667	-0.518	3.06667	-8.455
3.07084	-0.516	3.07084	-8.234
3.075	-0.521	3.075	-8.078
3.07917	-0.53	3.07917	-8.119
3.08333	-0.536	3.08333	-8.371
3.0875	-0.537	3.0875	-8.633
3.09166	-0.536	3.09166	-8.748
3.09584	-0.535	3.09584	-8.783
3.1	-0.536	3.1	-8.656
3.10417	-0.54	3.10417	-8.411
3.10833	-0.546	3.10833	-8.329
3.1125	-0.555	3.1125	-8.326
3.11666	-0.56	3.11666	-8.246
3.12084	-0.561	3.12084	-8.184
3.125	-0.569	3.125	-8.219
3.12917	-0.58	3.12917	-8.338
3.13334	-0.584	3.13334	-8.409
3.1375	-0.578	3.1375	-8.417
3.14167	-0.567	3.14167	-8.382
3.14583	-0.559	3.14583	-8.271
3.15	-0.558	3.15	-8.125
3.15416	-0.558	3.15416	-8.002
3.15834	-0.558	3.15834	-8.01
3.1625	-0.558	3.1625	-8.157
3.16667	-0.56	3.16667	-8.445
3.17083	-0.565	3.17083	-8.841
3.175	-0.569	3.175	-9.156
3.17916	-0.571	3.17916	-9.302
3.18334	-0.569	3.18334	-9.285
3.1875	-0.563	3.1875	-9.227
3.19167	-0.557	3.19167	-9.195
3.19584	-0.56	3.19584	-9.11
3.2	-0.566	3.2	-8.935
3.20417	-0.567	3.20417	-8.713
3.20833	-0.565	3.20833	-8.563
3.2125	-0.562	3.2125	-8.504
3.21666	-0.565	3.21666	-8.512
3.22084	-0.571	3.22084	-8.672
3.225	-0.571	3.225	-8.947
3.22917	-0.571	3.22917	-9.061
3.23333	-0.574	3.23333	-8.973
3.2375	-0.579	3.2375	-8.874
3.24166	-0.59	3.24166	-8.816
3.24584	-0.601	3.24584	-8.851
3.25	-0.607	3.25	-8.936
3.25417	-0.604	3.25417	-8.948
3.25834	-0.599	3.25834	-8.933
3.2625	-0.595	3.2625	-8.932
3.26667	-0.586	3.26667	-9.005
3.27083	-0.574	3.27083	-9.125
3.275	-0.568	3.275	-9.113
3.27916	-0.573	3.27916	-8.989
3.28334	-0.584	3.28334	-8.847
3.2875	-0.592	3.2875	-8.802
3.29167	-0.595	3.29167	-8.926
3.29583	-0.597	3.29583	-9.043
3.3	-0.593	3.3	-9.026
3.30416	-0.582	3.30416	-8.959
3.30834	-0.568	3.30834	-8.859
3.3125	-0.562	3.3125	-8.698
3.31667	-0.566	3.31667	-8.677
3.32084	-0.574	3.32084	-8.95
3.325	-0.58	3.325	-9.334
3.32917	-0.588	3.32917	-9.492
3.33333	-0.593	3.33333	-9.323
3.3375	-0.594	3.3375	-9.192
3.34166	-0.594	3.34166	-9.204
3.34584	-0.59	3.34584	-9.188
3.35	-0.591	3.35	-9.17
3.35417	-0.604	3.35417	-9.324
3.35833	-0.619	3.35833	-9.732
3.3625	-0.622	3.3625	-10.192
3.36666	-0.611	3.36666	-10.54
3.37084	-0.596	3.37084	-10.679
3.375	-0.588	3.375	-10.667
3.37917	-0.587	3.37917	-10.621
3.38334	-0.591	3.38334	-10.463
3.3875	-0.597	3.3875	-10.317
3.39167	-0.603	3.39167	-10.351
3.39583	-0.602	3.39583	-10.413
3.4	-0.597	3.4	-10.378
3.40416	-0.592	3.40416	-10.348
3.40834	-0.594	3.40834	-10.379
3.4125	-0.603	3.4125	-10.435
3.41667	-0.61	3.41667	-10.513
3.42083	-0.606	3.42083	-10.377
3.425	-0.601	3.425	-9.945
3.42916	-0.604	3.42916	-9.686
3.43334	-0.608	3.43334	-9.966
3.4375	-0.608	3.4375	-10.458
3.44167	-0.609	3.44167	-10.679
3.44584	-0.61	3.44584	-10.683
3.45	-0.608	3.45	-10.736
3.45417	-0.604	3.45417	-10.897
3.45833	-0.6	3.45833	-11.094
3.4625	-0.599	3.4625	-11.191
3.46666	-0.6	3.46666	-11.13
3.47084	-0.602	3.47084	-11.063
3.475	-0.608	3.475	-11.099
3.47917	-0.615	3.47917	-11.226
3.48333	-0.618	3.48333	-11.372
3.4875	-0.619	3.4875	-11.471
3.49166	-0.62	3.49166	-11.629
3.49584	-0.625	3.49584	-11.763
3.5	-0.634	3.5	-11.738
3.50417	-0.639	3.50417	-11.707
3.50834	-0.642	3.50834	-11.701
3.5125	-0.644	3.5125	-11.626
3.51667	-0.647	3.51667	-11.47
3.52083	-0.651	3.52083	-11.323
3.525	-0.653	3.525	-11.19
3.52916	-0.645	3.52916	-10.957
3.53334	-0.635	3.53334	-10.71
3.5375	-0.634	3.5375	-10.598
3.54167	-0.634	3.54167	-10.695
3.54583	-0.634	3.54583	-11.011
3.55	-0.637	3.55	-11.322
3.55416	-0.638	3.55416	-11.504
3.55834	-0.632	3.55834	-11.612
3.5625	-0.623	3.5625	-11.59
3.56667	-0.619	3.56667	-11.307
3.57084	-0.63	3.57084	-10.911
3.575	-0.645	3.575	-10.739
3.57917	-0.653	3.57917	-10.76
3.58333	-0.652	3.58333	-10.834
3.5875	-0.656	3.5875	-10.913
3.59166	-0.664	3.59166	-10.85
3.59584	-0.67	3.59584	-10.721
3.6	-0.672	3.6	-10.667
3.60417	-0.669	3.60417	-10.71
3.60833	-0.663	3.60833	-10.873
3.6125	-0.658	3.6125	-11.05
3.61666	-0.652	3.61666	-11.201
3.62084	-0.649	3.62084	-11.43
3.625	-0.654	3.625	-11.73
3.62917	-0.663	3.62917	-11.987
3.63334	-0.672	3.63334	-12.18
3.6375	-0.676	3.6375	-12.261
3.64167	-0.671	3.64167	-12.183
3.64583	-0.66	3.64583	-11.955
3.65	-0.647	3.65	-11.729
3.65416	-0.64	3.65416	-11.715
3.65834	-0.64	3.65834	-11.78
3.6625	-0.645	3.6625	-11.826
3.66667	-0.652	3.66667	-11.902
3.67083	-0.652	3.67083	-11.898
3.675	-0.646	3.675	-11.801
3.67916	-0.645	3.67916	-11.684
3.68334	-0.646	3.68334	-11.556
3.6875	-0.643	3.6875	-11.496
3.69167	-0.636	3.69167	-11.556
3.69584	-0.628	3.69584	-11.659
3.7	-0.625	3.7	-11.727
3.70417	-0.632	3.70417	-11.784
3.70833	-0.643	3.70833	-11.868
3.7125	-0.65	3.7125	-11.963
3.71666	-0.65	3.71666	-12.071
3.72084	-0.646	3.72084	-12.214
3.725	-0.641	3.725	-12.3
3.72917	-0.637	3.72917	-12.272
3.73333	-0.639	3.73333	-12.263
3.7375	-0.643	3.7375	-12.3
3.74166	-0.647	3.74166	-12.361
3.74584	-0.65	3.74584	-12.43
3.75	-0.653	3.75	-12.332
3.75417	-0.66	3.75417	-12.114
3.75834	-0.659	3.75834	-11.974
3.7625	-0.654	3.7625	-11.899
3.76667	-0.651	3.76667	-11.872
3.77083	-0.652	3.77083	-11.978
3.775	-0.657	3.775	-12.144
3.77916	-0.663	3.77916	-12.23
3.78334	-0.671	3.78334	-12.261
3.7875	-0.678	3.7875	-12.21
3.79167	-0.676	3.79167	-12.019
3.79583	-0.671	3.79583	-11.752
3.8	-0.673	3.8	-11.576
3.80416	-0.678	3.80416	-11.557
3.80834	-0.679	3.80834	-11.575
3.8125	-0.68	3.8125	-11.607
3.81667	-0.679	3.81667	-11.702
3.82084	-0.674	3.82084	-11.83
3.825	-0.667	3.825	-11.994
3.82917	-0.661	3.82917	-12.098
3.83333	-0.657	3.83333	-12.074
3.8375	-0.653	3.8375	-12.101
3.84166	-0.656	3.84166	-12.262
3.84584	-0.667	3.84584	-12.355
3.85	-0.67	3.85	-12.267
3.85417	-0.668	3.85417	-12.218
3.85833	-0.665	3.85833	-12.32
3.8625	-0.66	3.8625	-12.378
3.86666	-0.654	3.86666	-12.323
3.87084	-0.651	3.87084	-12.212
3.875	-0.655	3.875	-12.067
3.87917	-0.664	3.87917	-11.991
3.88334	-0.672	3.88334	-11.996
3.8875	-0.678	3.8875	-11.995
3.89167	-0.68	3.89167	-12.031
3.89583	-0.685	3.89583	-12.132
3.9	-0.693	3.9	-12.21
3.90416	-0.697	3.90416	-12.206
3.90834	-0.704	3.90834	-12.252
3.9125	-0.707	3.9125	-12.372
3.91667	-0.7	3.91667	-12.491
3.92083	-0.689	3.92083	-12.602
3.925	-0.681	3.925	-12.591
3.92916	-0.678	3.92916	-12.416
3.93334	-0.68	3.93334	-12.23
3.9375	-0.678	3.9375	-12.157
3.94167	-0.674	3.94167	-12.208
3.94584	-0.675	3.94584	-12.306
3.95	-0.683	3.95	-12.404
3.95417	-0.692	3.95417	-12.517
3.95833	-0.698	3.95833	-12.472
3.9625	-0.698	3.9625	-12.261
3.96666	-0.693	3.96666	-12.063
3.97084	-0.693	3.97084	-11.936
3.975	-0.699	3.975	-11.994
3.97917	-0.702	3.97917	-12.246
3.98333	-0.703	3.98333	-12.522
3.9875	-0.707	3.9875	-12.636
3.99166	-0.711	3.99166	-12.468
3.99584	-0.715	3.99584	-12.215
4	-0.71	4	-12.074
4.00417	-0.702	4.00417	-11.914
4.00833	-0.703	4.00833	-11.8
4.0125	-0.706	4.0125	-11.89
4.01666	-0.702	4.01666	-11.974
4.02083	-0.697	4.02083	-11.947
4.025	-0.698	4.025	-11.835
4.02916	-0.706	4.02916	-11.766
4.03334	-0.716	4.03334	-11.961
4.0375	-0.721	4.0375	-12.281
4.04167	-0.724	4.04167	-12.575
4.04584	-0.722	4.04584	-12.829
4.05	-0.708	4.05	-12.926
4.05417	-0.69	4.05417	-12.846
4.05833	-0.683	4.05833	-12.701
4.0625	-0.686	4.0625	-12.647
4.06667	-0.691	4.06667	-12.684
4.07083	-0.698	4.07083	-12.797
4.075	-0.705	4.075	-12.94
4.07916	-0.707	4.07916	-12.851
4.08333	-0.703	4.08333	-12.609
4.0875	-0.7	4.0875	-12.458
4.09166	-0.704	4.09166	-12.399
4.09584	-0.711	4.09584	-12.427
4.1	-0.718	4.1	-12.501
4.10417	-0.724	4.10417	-12.612
4.10834	-0.727	4.10834	-12.749
4.1125	-0.726	4.1125	-12.807
4.11667	-0.727	4.11667	-12.771
4.12083	-0.73	4.12083	-12.714
4.125	-0.73	4.125	-12.603
4.12917	-0.725	4.12917	-12.474
4.13333	-0.717	4.13333	-12.316
4.1375	-0.712	4.1375	-12.102
4.14166	-0.714	4.14166	-11.961
4.14583	-0.725	4.14583	-11.885
4.15	-0.737	4.15	-11.809
4.15416	-0.745	4.15416	-11.693
4.15834	-0.752	4.15834	-11.61
4.1625	-0.759	4.1625	-11.682
4.16667	-0.761	4.16667	-11.761
4.17084	-0.759	4.17084	-11.717
4.175	-0.757	4.175	-11.706
4.17917	-0.751	4.17917	-11.845
4.18333	-0.742	4.18333	-12.097
4.1875	-0.739	4.1875	-12.343
4.19167	-0.742	4.19167	-12.587
4.19583	-0.746	4.19583	-12.809
4.2	-0.75	4.2	-12.906
4.20416	-0.75	4.20416	-12.85
4.20833	-0.745	4.20833	-12.755
4.2125	-0.744	4.2125	-12.795
4.21666	-0.748	4.21666	-12.892
4.22084	-0.75	4.22084	-12.781
4.225	-0.748	4.225	-12.436
4.22917	-0.744	4.22917	-12.109
4.23334	-0.741	4.23334	-11.984
4.2375	-0.737	4.2375	-12.176
4.24167	-0.736	4.24167	-12.518
4.24583	-0.746	4.24583	-12.722
4.25	-0.757	4.25	-12.685
4.25417	-0.764	4.25417	-12.439
4.25833	-0.766	4.25833	-12.195
4.2625	-0.766	4.2625	-12.134
4.26666	-0.77	4.26666	-12.243
4.27083	-0.77	4.27083	-12.362
4.275	-0.767	4.275	-12.309
4.27916	-0.766	4.27916	-12.187
4.28334	-0.769	4.28334	-12.174
4.2875	-0.772	4.2875	-12.25
4.29167	-0.767	4.29167	-12.374
4.29584	-0.758	4.29584	-12.47
4.3	-0.751	4.3	-12.581
4.30417	-0.749	4.30417	-12.747
4.30833	-0.756	4.30833	-12.825
4.3125	-0.765	4.3125	-12.792
4.31667	-0.767	4.31667	-12.691
4.32083	-0.762	4.32083	-12.696
4.325	-0.758	4.325	-12.888
4.32916	-0.759	4.32916	-13.076
4.33333	-0.764	4.33333	-13.168
4.3375	-0.767	4.3375	-13.118
4.34166	-0.764	4.34166	-13.037
4.34584	-0.757	4.34584	-13.045
4.35	-0.75	4.35	-12.953
4.35417	-0.747	4.35417	-12.777
4.35834	-0.746	4.35834	-12.693
4.3625	-0.746	4.3625	-12.616
4.36667	-0.746	4.36667	-12.465
4.37083	-0.747	4.37083	-12.308
4.375	-0.752	4.375	-12.297
4.37917	-0.763	4.37917	-12.52
4.38333	-0.777	4.38333	-12.862
4.3875	-0.791	4.3875	-13.087
4.39166	-0.792	4.39166	-13.125
4.39583	-0.78	4.39583	-13.028
4.4	-0.769	4.4	-12.788
4.40416	-0.764	4.40416	-12.566
4.40834	-0.765	4.40834	-12.57
4.4125	-0.769	4.4125	-12.705
4.41667	-0.769	4.41667	-12.82
4.42084	-0.769	4.42084	-12.906
4.425	-0.772	4.425	-12.866
4.42917	-0.78	4.42917	-12.68
4.43333	-0.787	4.43333	-12.491
4.4375	-0.786	4.4375	-12.396
4.44167	-0.78	4.44167	-12.408
4.44583	-0.776	4.44583	-12.569
4.45	-0.766	4.45	-12.873
4.45416	-0.755	4.45416	-13.079
4.45833	-0.754	4.45833	-13.089
4.4625	-0.757	4.4625	-13.012
4.46666	-0.756	4.46666	-12.961
4.47084	-0.761	4.47084	-12.942
4.475	-0.77	4.475	-12.86
4.47917	-0.774	4.47917	-12.812
4.48334	-0.776	4.48334	-12.877
4.4875	-0.781	4.4875	-12.972
4.49167	-0.788	4.49167	-13.089
4.49583	-0.791	4.49583	-13.239
4.5	-0.787	4.5	-13.271
4.50417	-0.785	4.50417	-13.215
4.50833	-0.787	4.50833	-13.201
4.5125	-0.786	4.5125	-13.176
4.51666	-0.784	4.51666	-13.073
4.52083	-0.783	4.52083	-12.971
4.525	-0.783	4.525	-13.037
4.52916	-0.783	4.52916	-13.301
4.53334	-0.785	4.53334	-13.58
4.5375	-0.791	4.5375	-13.657
4.54167	-0.799	4.54167	-13.594
4.54584	-0.803	4.54584	-13.531
4.55	-0.796	4.55	-13.406
4.55417	-0.784	4.55417	-13.307
4.55833	-0.775	4.55833	-13.328
4.5625	-0.775	4.5625	-13.382
4.56667	-0.78	4.56667	-13.397
4.57083	-0.789	4.57083	-13.405
4.575	-0.796	4.575	-13.443
4.57916	-0.799	4.57916	-13.41
4.58333	-0.799	4.58333	-13.352
4.5875	-0.804	4.5875	-13.429
4.59166	-0.812	4.59166	-13.621
4.59584	-0.815	4.59584	-13.767
4.6	-0.811	4.6	-13.812
4.60417	-0.803	4.60417	-13.798
4.60834	-0.794	4.60834	-13.77
4.6125	-0.789	4.6125	-13.719
4.61667	-0.793	4.61667	-13.537
4.62083	-0.796	4.62083	-13.311
4.625	-0.795	4.625	-13.247
4.62917	-0.793	4.62917	-13.197
4.63333	-0.794	4.63333	-13.187
4.6375	-0.798	4.6375	-13.378
4.64166	-0.8	4.64166	-13.485
4.64583	-0.798	4.64583	-13.378
4.65	-0.796	4.65	-13.31
4.65416	-0.798	4.65416	-13.367
4.65834	-0.809	4.65834	-13.495
4.6625	-0.823	4.6625	-13.65
4.66667	-0.83	4.66667	-13.648
4.67084	-0.829	4.67084	-13.451
4.675	-0.832	4.675	-13.299
4.67917	-0.836	4.67917	-13.318
4.68333	-0.833	4.68333	-13.395
4.6875	-0.824	4.6875	-13.427
4.69167	-0.814	4.69167	-13.322
4.69583	-0.811	4.69583	-13.102
4.7	-0.813	4.7	-12.957
4.70416	-0.819	4.70416	-12.976
4.70833	-0.822	4.70833	-13.062
4.7125	-0.82	4.7125	-13.174
4.71666	-0.818	4.71666	-13.375
4.72084	-0.819	4.72084	-13.564
4.725	-0.819	4.725	-13.529
4.72917	-0.815	4.72917	-13.308
4.73334	-0.811	4.73334	-13.135
4.7375	-0.813	4.7375	-13.118
4.74167	-0.814	4.74167	-13.123
4.74583	-0.813	4.74583	-13.135
4.75	-0.81	4.75	-13.316
4.75417	-0.808	4.75417	-13.65
4.75833	-0.816	4.75833	-13.913
4.7625	-0.828	4.7625	-13.954
4.76666	-0.83	4.76666	-13.872
4.77083	-0.831	4.77083	-13.704
4.775	-0.839	4.775	-13.417
4.77916	-0.844	4.77916	-13.184
4.78334	-0.842	4.78334	-13.208
4.7875	-0.837	4.7875	-13.406
4.79167	-0.827	4.79167	-13.534
4.79584	-0.817	4.79584	-13.61
4.8	-0.814	4.8	-13.729
4.80417	-0.819	4.80417	-13.765
4.80833	-0.826	4.80833	-13.628
4.8125	-0.831	4.8125	-13.48
4.81667	-0.827	4.81667	-13.485
4.82083	-0.82	4.82083	-13.611
4.825	-0.814	4.825	-13.761
4.82916	-0.813	4.82916	-13.869
4.83333	-0.819	4.83333	-13.873
4.8375	-0.831	4.8375	-13.877
4.84166	-0.842	4.84166	-14.037
4.84584	-0.841	4.84584	-14.253
4.85	-0.829	4.85	-14.382
4.85417	-0.821	4.85417	-14.446
4.85834	-0.824	4.85834	-14.469
4.8625	-0.836	4.8625	-14.396
4.86667	-0.849	4.86667	-14.229
4.87083	-0.85	4.87083	-14.089
4.875	-0.839	4.875	-14.046
4.87917	-0.826	4.87917	-14.026
4.88333	-0.821	4.88333	-13.982
4.8875	-0.824	4.8875	-13.925
4.89166	-0.831	4.89166	-13.821
4.89583	-0.837	4.89583	-13.724
4.9	-0.835	4.9	-13.695
4.90416	-0.832	4.90416	-13.649
4.90834	-0.837	4.90834	-13.548
4.9125	-0.85	4.9125	-13.399
4.91667	-0.858	4.91667	-13.29
4.92084	-0.858	4.92084	-13.348
4.925	-0.851	4.925	-13.575
4.92917	-0.843	4.92917	-13.882
4.93333	-0.843	4.93333	-14.11
4.9375	-0.848	4.9375	-14.203
4.94167	-0.85	4.94167	-14.29
4.94583	-0.851	4.94583	-14.382
4.95	-0.854	4.95	-14.294
4.95416	-0.856	4.95416	-14.098
4.95833	-0.854	4.95833	-14.164
4.9625	-0.848	4.9625	-14.418
4.96666	-0.838	4.96666	-14.465
4.97084	-0.829	4.97084	-14.33
4.975	-0.83	4.975	-14.252
4.97917	-0.835	4.97917	-14.26
4.98334	-0.84	4.98334	-14.262
4.9875	-0.85	4.9875	-14.258
4.99167	-0.861	4.99167	-14.218
4.99583	-0.867	4.99583	-14.032
5	-0.865	5	-13.779
5.00417	-0.859	5.00417	-13.696
5.00833	-0.851	5.00833	-13.83
5.0125	-0.844	5.0125	-13.991
5.01666	-0.845	5.01666	-13.994
5.02083	-0.849	5.02083	-14.019
5.025	-0.854	5.025	-14.247
5.02916	-0.858	5.02916	-14.414
5.03334	-0.86	5.03334	-14.34
5.0375	-0.859	5.0375	-14.264
5.04167	-0.857	5.04167	-14.276
5.04584	-0.854	5.04584	-14.246
5.05	-0.855	5.05	-14.138
5.05417	-0.863	5.05417	-14.049
5.05833	-0.871	5.05833	-14.176
5.0625	-0.877	5.0625	-14.364
5.06667	-0.884	5.06667	-14.344
5.07083	-0.891	5.07083	-14.287
5.075	-0.896	5.075	-14.273
5.07916	-0.898	5.07916	-14.206
5.08333	-0.901	5.08333	-14.196
5.0875	-0.903	5.0875	-14.321
5.09166	-0.905	5.09166	-14.446
5.09584	-0.906	5.09584	-14.372
5.1	-0.9	5.1	-14.141
5.10417	-0.896	5.10417	-13.96
5.10834	-0.896	5.10834	-13.892
5.1125	-0.897	5.1125	-13.824
5.11667	-0.898	5.11667	-13.762
5.12083	-0.899	5.12083	-13.777
5.125	-0.896	5.125	-13.839
5.12917	-0.889	5.12917	-13.922
5.13333	-0.884	5.13333	-13.909
5.1375	-0.884	5.1375	-13.742
5.14166	-0.881	5.14166	-13.632
5.14583	-0.874	5.14583	-13.747
5.15	-0.866	5.15	-13.987
5.15416	-0.864	5.15416	-14.117
5.15834	-0.87	5.15834	-14.141
5.1625	-0.878	5.1625	-14.343
5.16667	-0.884	5.16667	-14.576
5.17084	-0.888	5.17084	-14.613
5.175	-0.893	5.175	-14.548
5.17917	-0.894	5.17917	-14.382
5.18333	-0.894	5.18333	-14.308
5.1875	-0.893	5.1875	-14.405
5.19167	-0.891	5.19167	-14.504
5.19583	-0.894	5.19583	-14.53
5.2	-0.897	5.2	-14.498
5.20416	-0.898	5.20416	-14.507
5.20833	-0.899	5.20833	-14.484
5.2125	-0.896	5.2125	-14.461
5.21666	-0.89	5.21666	-14.566
5.22084	-0.885	5.22084	-14.654
5.225	-0.879	5.225	-14.616
5.22917	-0.873	5.22917	-14.562
5.23334	-0.872	5.23334	-14.564
5.2375	-0.879	5.2375	-14.537
5.24167	-0.886	5.24167	-14.355
5.24583	-0.888	5.24583	-14.071
5.25	-0.893	5.25	-13.825
5.25417	-0.901	5.25417	-13.71
5.25833	-0.904	5.25833	-13.764
5.2625	-0.906	5.2625	-13.92
5.26666	-0.905	5.26666	-14.122
5.27083	-0.901	5.27083	-14.334
5.275	-0.898	5.275	-14.471
5.27916	-0.896	5.27916	-14.505
5.28334	-0.893	5.28334	-14.495
5.2875	-0.892	5.2875	-14.478
5.29167	-0.898	5.29167	-14.545
5.29584	-0.905	5.29584	-14.586
5.3	-0.908	5.3	-14.454
5.30417	-0.908	5.30417	-14.355
5.30833	-0.904	5.30833	-14.422
5.3125	-0.902	5.3125	-14.481
5.31667	-0.902	5.31667	-14.478
5.32083	-0.901	5.32083	-14.513
5.325	-0.903	5.325	-14.564
5.32916	-0.904	5.32916	-14.666
5.33333	-0.904	5.33333	-14.827
5.3375	-0.905	5.3375	-14.905
5.34166	-0.91	5.34166	-14.928
5.34584	-0.916	5.34584	-15.028
5.35	-0.922	5.35	-15.198
5.35417	-0.927	5.35417	-15.267
5.35834	-0.927	5.35834	-15.151
5.3625	-0.923	5.3625	-15.029
5.36667	-0.92	5.36667	-15.061
5.37083	-0.922	5.37083	-15.182
5.375	-0.93	5.375	-15.233
5.37917	-0.934	5.37917	-15.138
5.38333	-0.929	5.38333	-14.977
5.3875	-0.921	5.3875	-14.91
5.39166	-0.916	5.39166	-15.071
5.39583	-0.913	5.39583	-15.378
5.4	-0.91	5.4	-15.6
5.40416	-0.905	5.40416	-15.609
5.40834	-0.904	5.40834	-15.392
5.4125	-0.904	5.4125	-15.087
5.41667	-0.903	5.41667	-14.889
5.42084	-0.905	5.42084	-14.85
5.425	-0.914	5.425	-14.97
5.42917	-0.919	5.42917	-15.307
5.43333	-0.922	5.43333	-15.756
5.4375	-0.925	5.4375	-16.064
5.44167	-0.928	5.44167	-16.07
5.44583	-0.934	5.44583	-15.833
5.45	-0.94	5.45	-15.531
5.45416	-0.942	5.45416	-15.244
5.45833	-0.937	5.45833	-15.041
5.4625	-0.928	5.4625	-15.03
5.46666	-0.922	5.46666	-15.189
5.47084	-0.924	5.47084	-15.256
5.475	-0.929	5.475	-15.211
5.47917	-0.932	5.47917	-15.256
5.48334	-0.937	5.48334	-15.272
5.4875	-0.943	5.4875	-15.162
5.49167	-0.95	5.49167	-15.03
5.49583	-0.959	5.49583	-14.922
5.5	-0.964	5.5	-14.831
5.50417	-0.959	5.50417	-14.721
5.50833	-0.948	5.50833	-14.599
5.5125	-0.935	5.5125	-14.535
5.51666	-0.923	5.51666	-14.639
5.52083	-0.921	5.52083	-14.896
5.525	-0.93	5.525	-15.075
5.52916	-0.935	5.52916	-15.075
5.53334	-0.929	5.53334	-15.068
5.5375	-0.918	5.5375	-15.177
5.54167	-0.913	5.54167	-15.264
5.54584	-0.915	5.54584	-15.225
5.55	-0.92	5.55	-15.167
5.55417	-0.924	5.55417	-15.23
5.55833	-0.925	5.55833	-15.339
5.5625	-0.931	5.5625	-15.287
5.56667	-0.941	5.56667	-15.106
5.57083	-0.943	5.57083	-14.97
5.575	-0.94	5.575	-14.977
5.57916	-0.936	5.57916	-15.048
5.58333	-0.93	5.58333	-15.039
5.5875	-0.924	5.5875	-15.005
5.59166	-0.924	5.59166	-15.099
5.59584	-0.929	5.59584	-15.398
5.6	-0.931	5.6	-15.669
5.60417	-0.931	5.60417	-15.67
5.60834	-0.93	5.60834	-15.562
5.6125	-0.933	5.6125	-15.5
5.61667	-0.942	5.61667	-15.47
5.62083	-0.95	5.62083	-15.455
5.625	-0.954	5.625	-15.405
5.62917	-0.958	5.62917	-15.384
5.63333	-0.964	5.63333	-15.497
5.6375	-0.967	5.6375	-15.613
5.64166	-0.963	5.64166	-15.539
5.64583	-0.948	5.64583	-15.371
5.65	-0.934	5.65	-15.313
5.65416	-0.937	5.65416	-15.318
5.65834	-0.942	5.65834	-15.326
5.6625	-0.944	5.6625	-15.365
5.66667	-0.946	5.66667	-15.412
5.67084	-0.947	5.67084	-15.49
5.675	-0.948	5.675	-15.558
5.67917	-0.951	5.67917	-15.576
5.68333	-0.953	5.68333	-15.573
5.6875	-0.953	5.6875	-15.479
5.69167	-0.955	5.69167	-15.291
5.69583	-0.959	5.69583	-15.143
5.7	-0.962	5.7	-15.093
5.70416	-0.958	5.70416	-15.195
5.70833	-0.954	5.70833	-15.341
5.7125	-0.954	5.7125	-15.309
5.71666	-0.954	5.71666	-15.231
5.72084	-0.951	5.72084	-15.295
5.725	-0.945	5.725	-15.39
5.72917	-0.941	5.72917	-15.347
5.73334	-0.94	5.73334	-15.245
5.7375	-0.938	5.7375	-15.183
5.74167	-0.939	5.74167	-15.183
5.74583	-0.948	5.74583	-15.331
5.75	-0.96	5.75	-15.5
5.75417	-0.966	5.75417	-15.528
5.75833	-0.96	5.75833	-15.513
5.7625	-0.945	5.7625	-15.507
5.76666	-0.932	5.76666	-15.503
5.77083	-0.933	5.77083	-15.549
5.775	-0.945	5.775	-15.605
5.77916	-0.958	5.77916	-15.582
5.78334	-0.969	5.78334	-15.525
5.7875	-0.971	5.7875	-15.488
5.79167	-0.969	5.79167	-15.386
5.79584	-0.965	5.79584	-15.191
5.8	-0.958	5.8	-15.085
5.80417	-0.952	5.80417	-15.249
5.80833	-0.951	5.80833	-15.597
5.8125	-0.951	5.8125	-15.852
5.81667	-0.954	5.81667	-15.775
5.82083	-0.958	5.82083	-15.461
5.825	-0.964	5.825	-15.268
5.82916	-0.968	5.82916	-15.34
5.83333	-0.968	5.83333	-15.557
5.8375	-0.964	5.8375	-15.714
5.84166	-0.962	5.84166	-15.776
5.84584	-0.964	5.84584	-15.923
5.85	-0.967	5.85	-16.101
5.85417	-0.968	5.85417	-16.121
5.85834	-0.966	5.85834	-16.05
5.8625	-0.969	5.8625	-16.019
5.86667	-0.98	5.86667	-15.965
5.87083	-0.99	5.87083	-15.866
5.875	-0.995	5.875	-15.762
5.87917	-0.999	5.87917	-15.664
5.88333	-0.998	5.88333	-15.628
5.8875	-0.993	5.8875	-15.588
5.89166	-0.987	5.89166	-15.546
5.89583	-0.981	5.89583	-15.61
5.9	-0.978	5.9	-15.734
5.90416	-0.976	5.90416	-15.86
5.90834	-0.977	5.90834	-15.994
5.9125	-0.979	5.9125	-16.097
5.91667	-0.978	5.91667	-16.142
5.92084	-0.971	5.92084	-16.138
5.925	-0.964	5.925	-15.968
5.92917	-0.967	5.92917	-15.683
5.93333	-0.974	5.93333	-15.609
5.9375	-0.982	5.9375	-15.704
5.94167	-0.99	5.94167	-15.684
5.94583	-1.003	5.94583	-15.496
5.95	-1.015	5.95	-15.221
5.95416	-1.021	5.95416	-15.038
5.95833	-1.018	5.95833	-15.079
5.9625	-1.006	5.9625	-15.305
5.96666	-0.991	5.96666	-15.557
5.97084	-0.981	5.97084	-15.575
5.975	-0.981	5.975	-15.348
5.97917	-0.982	5.97917	-15.225
5.98334	-0.982	5.98334	-15.291
5.9875	-0.984	5.9875	-15.442
5.99167	-0.988	5.99167	-15.592
5.99583	-0.994	5.99583	-15.607
6	-0.999	6	-15.514
6.00417	-1	6.00417	-15.431
6.00833	-0.999	6.00833	-15.473
6.0125	-0.994	6.0125	-15.63
6.01666	-0.985	6.01666	-15.696
6.02083	-0.978	6.02083	-15.587
6.025	-0.979	6.025	-15.436
6.02916	-0.983	6.02916	-15.341
6.03334	-0.986	6.03334	-15.42
6.0375	-0.991	6.0375	-15.597
6.04167	-1.001	6.04167	-15.668
6.04584	-1.009	6.04584	-15.555
6.05	-1.013	6.05	-15.359
6.05417	-1.019	6.05417	-15.378
6.05833	-1.025	6.05833	-15.649
6.0625	-1.028	6.0625	-15.916
6.06667	-1.022	6.06667	-16.015
6.07083	-1.009	6.07083	-15.982
6.075	-0.998	6.075	-15.85
6.07916	-1.001	6.07916	-15.718
6.08333	-1.016	6.08333	-15.63
6.0875	-1.026	6.0875	-15.526
6.09166	-1.026	6.09166	-15.456
6.09584	-1.021	6.09584	-15.492
6.1	-1.02	6.1	-15.64
6.10417	-1.024	6.10417	-15.789
6.10834	-1.027	6.10834	-16.031
6.1125	-1.027	6.1125	-16.369
6.11667	-1.023	6.11667	-16.481
6.12083	-1.017	6.12083	-16.428
6.125	-1.013	6.125	-16.38
6.12917	-1.011	6.12917	-16.181
6.13333	-1.004	6.13333	-15.849
6.1375	-0.996	6.1375	-15.597
6.14166	-0.992	6.14166	-15.543
6.14583	-0.995	6.14583	-15.629
6.15	-0.998	6.15	-15.724
6.15416	-0.999	6.15416	-15.828
6.15834	-1	6.15834	-15.929
6.1625	-1.003	6.1625	-15.954
6.16667	-1.009	6.16667	-15.856
6.17084	-1.013	6.17084	-15.609
6.175	-1.009	6.175	-15.427
6.17917	-1.009	6.17917	-15.405
6.18333	-1.015	6.18333	-15.462
6.1875	-1.02	6.1875	-15.692
6.19167	-1.022	6.19167	-15.917
6.19583	-1.021	6.19583	-15.873
6.2	-1.015	6.2	-15.713
6.20416	-1.007	6.20416	-15.617
6.20833	-1.003	6.20833	-15.575
6.2125	-1.006	6.2125	-15.607
6.21666	-1.01	6.21666	-15.704
6.22084	-1.008	6.22084	-15.744
6.225	-1.003	6.225	-15.657
6.22917	-1.001	6.22917	-15.574
6.23334	-1.001	6.23334	-15.596
6.2375	-0.999	6.2375	-15.644
6.24167	-1.005	6.24167	-15.599
6.24583	-1.022	6.24583	-15.488
6.25	-1.031	6.25	-15.564
6.25417	-1.03	6.25417	-15.795
6.25833	-1.029	6.25833	-15.983
6.2625	-1.03	6.2625	-16.132
6.26666	-1.029	6.26666	-16.151
6.27083	-1.028	6.27083	-16.043
6.275	-1.03	6.275	-15.961
6.27916	-1.033	6.27916	-15.885
6.28334	-1.036	6.28334	-15.768
6.2875	-1.042	6.2875	-15.749
6.29167	-1.045	6.29167	-15.897
6.29584	-1.046	6.29584	-16.018
6.3	-1.045	6.3	-16.004
6.30417	-1.042	6.30417	-16.035
6.30833	-1.042	6.30833	-16.212
6.3125	-1.046	6.3125	-16.325
6.31667	-1.051	6.31667	-16.312
6.32083	-1.055	6.32083	-16.344
6.325	-1.059	6.325	-16.468
6.32916	-1.061	6.32916	-16.618
6.33333	-1.059	6.33333	-16.67
6.3375	-1.054	6.3375	-16.539
6.34166	-1.047	6.34166	-16.179
6.34584	-1.041	6.34584	-15.743
6.35	-1.039	6.35	-15.489
6.35417	-1.039	6.35417	-15.405
6.35834	-1.044	6.35834	-15.358
6.3625	-1.048	6.3625	-15.398
6.36667	-1.044	6.36667	-15.566
6.37083	-1.038	6.37083	-15.655
6.375	-1.037	6.375	-15.549
6.37917	-1.035	6.37917	-15.395
6.38333	-1.034	6.38333	-15.507
6.3875	-1.037	6.3875	-15.886
6.39166	-1.045	6.39166	-16.074
6.39583	-1.052	6.39583	-15.99
6.4	-1.055	6.4	-15.868
6.40416	-1.058	6.40416	-15.822
6.40834	-1.057	6.40834	-15.928
6.4125	-1.053	6.4125	-16.017
6.41667	-1.045	6.41667	-15.977
6.42084	-1.042	6.42084	-15.892
6.425	-1.045	6.425	-15.771
6.42917	-1.051	6.42917	-15.671
6.43333	-1.056	6.43333	-15.674
6.4375	-1.057	6.4375	-15.769
6.44167	-1.055	6.44167	-15.85
6.44583	-1.054	6.44583	-15.878
6.45	-1.056	6.45	-15.935
6.45416	-1.05	6.45416	-16.011
6.45833	-1.04	6.45833	-16.056
6.4625	-1.037	6.4625	-16.068
6.46666	-1.046	6.46666	-16.069
6.47084	-1.058	6.47084	-16.088
6.475	-1.063	6.475	-16.03
6.47917	-1.067	6.47917	-15.865
6.48334	-1.069	6.48334	-15.802
6.4875	-1.063	6.4875	-15.931
6.49167	-1.06	6.49167	-16.13
6.49583	-1.059	6.49583	-16.288
6.5	-1.054	6.5	-16.303
6.50417	-1.051	6.50417	-16.165
6.50833	-1.047	6.50833	-16.113
6.5125	-1.042	6.5125	-16.198
6.51666	-1.041	6.51666	-16.299
6.52083	-1.044	6.52083	-16.342
6.525	-1.054	6.525	-16.159
6.52916	-1.064	6.52916	-15.762
6.53334	-1.068	6.53334	-15.479
6.5375	-1.06	6.5375	-15.518
6.54167	-1.049	6.54167	-15.693
6.54584	-1.047	6.54584	-15.833
6.55	-1.05	6.55	-15.958
6.55417	-1.055	6.55417	-16.09
6.55833	-1.062	6.55833	-16.212
6.5625	-1.075	6.5625	-16.246
6.56667	-1.087	6.56667	-16.259
6.57083	-1.091	6.57083	-16.347
6.575	-1.091	6.575	-16.407
6.57916	-1.093	6.57916	-16.352
6.58333	-1.09	6.58333	-16.155
6.5875	-1.085	6.5875	-15.98
6.59166	-1.083	6.59166	-15.987
6.59584	-1.082	6.59584	-16.109
6.6	-1.078	6.6	-16.248
6.60417	-1.072	6.60417	-16.341
6.60834	-1.065	6.60834	-16.344
6.6125	-1.06	6.6125	-16.21
6.61667	-1.055	6.61667	-16.028
6.62083	-1.05	6.62083	-15.947
6.625	-1.043	6.625	-16.016
6.62917	-1.038	6.62917	-16.171
6.63333	-1.04	6.63333	-16.231
6.6375	-1.044	6.6375	-16.171
6.64166	-1.041	6.64166	-16.087
6.64583	-1.035	6.64583	-16.118
6.65	-1.037	6.65	-16.266
6.65416	-1.044	6.65416	-16.306
6.65834	-1.05	6.65834	-16.183
6.6625	-1.057	6.6625	-16.046
6.66667	-1.063	6.66667	-16.029
6.67084	-1.067	6.67084	-16.076
6.675	-1.067	6.675	-16.037
6.67917	-1.065	6.67917	-15.953
6.68333	-1.064	6.68333	-15.957
6.6875	-1.068	6.6875	-16.067
6.69167	-1.074	6.69167	-16.216
6.69583	-1.08	6.69583	-16.39
6.7	-1.083	6.7	-16.512
6.70416	-1.085	6.70416	-16.402
6.70833	-1.084	6.70833	-16.113
6.7125	-1.084	6.7125	-15.898
6.71666	-1.089	6.71666	-15.935
6.72084	-1.096	6.72084	-16.141
6.725	-1.096	6.725	-16.269
6.72917	-1.093	6.72917	-16.263
6.73334	-1.092	6.73334	-16.255
6.7375	-1.092	6.7375	-16.233
6.74167	-1.094	6.74167	-16.153
6.74583	-1.092	6.74583	-16.135
6.75	-1.082	6.75	-16.277
6.75417	-1.069	6.75417	-16.422
6.75833	-1.067	6.75833	-16.421
6.7625	-1.072	6.7625	-16.315
6.76666	-1.077	6.76666	-16.203
6.77083	-1.077	6.77083	-16.26
6.775	-1.077	6.775	-16.475
6.77916	-1.08	6.77916	-16.534
6.78334	-1.079	6.78334	-16.393
6.7875	-1.077	6.7875	-16.206
6.79167	-1.074	6.79167	-15.97
6.79584	-1.075	6.79584	-15.848
6.8	-1.086	6.8	-15.947
6.80417	-1.096	6.80417	-16.218
6.80833	-1.095	6.80833	-16.62
6.8125	-1.089	6.8125	-16.9
6.81667	-1.085	6.81667	-16.949
6.82083	-1.08	6.82083	-16.835
6.825	-1.076	6.825	-16.63
6.82916	-1.075	6.82916	-16.565
6.83333	-1.081	6.83333	-16.606
6.8375	-1.092	6.8375	-16.598
6.84166	-1.1	6.84166	-16.552
6.84584	-1.101	6.84584	-16.401
6.85	-1.108	6.85	-16.225
6.85417	-1.118	6.85417	-16.277
6.85834	-1.12	6.85834	-16.46
6.8625	-1.115	6.8625	-16.489
6.86667	-1.107	6.86667	-16.451
6.87083	-1.102	6.87083	-16.529
6.875	-1.104	6.875	-16.682
6.87917	-1.109	6.87917	-16.69
6.88333	-1.113	6.88333	-16.483
6.8875	-1.117	6.8875	-16.359
6.89166	-1.119	6.89166	-16.412
6.89583	-1.116	6.89583	-16.418
6.9	-1.11	6.9	-16.261
6.90416	-1.103	6.90416	-16.017
6.90834	-1.097	6.90834	-15.82
6.9125	-1.094	6.9125	-15.744
6.91667	-1.1	6.91667	-15.853
6.92084	-1.108	6.92084	-16.049
6.925	-1.109	6.925	-16.217
6.92917	-1.102	6.92917	-16.301
6.93333	-1.091	6.93333	-16.219
6.9375	-1.086	6.9375	-16.118
6.94167	-1.089	6.94167	-16.158
6.94583	-1.098	6.94583	-16.304
6.95	-1.112	6.95	-16.465
6.95416	-1.127	6.95416	-16.569
6.95833	-1.136	6.95833	-16.631
6.9625	-1.139	6.9625	-16.599
6.96666	-1.134	6.96666	-16.424
6.97084	-1.125	6.97084	-16.168
6.975	-1.119	6.975	-16.026
6.97917	-1.119	6.97917	-16.1
6.98334	-1.118	6.98334	-16.261
6.9875	-1.114	6.9875	-16.329
6.99167	-1.111	6.99167	-16.287
6.99583	-1.116	6.99583	-16.204
7	-1.123	7	-16.139
7.00417	-1.129	7.00417	-16.252
7.00833	-1.135	7.00833	-16.512
7.0125	-1.143	7.0125	-16.79
7.01666	-1.146	7.01666	-16.912
7.02083	-1.14	7.02083	-16.786
7.025	-1.129	7.025	-16.676
7.02916	-1.121	7.02916	-16.748
7.03334	-1.117	7.03334	-16.839
7.0375	-1.12	7.0375	-16.72
7.04167	-1.126	7.04167	-16.447
7.04584	-1.127	7.04584	-16.366
7.05	-1.122	7.05	-16.47
7.05417	-1.119	7.05417	-16.438
7.05833	-1.121	7.05833	-16.289
7.0625	-1.122	7.0625	-16.215
7.06667	-1.117	7.06667	-16.225
7.07083	-1.113	7.07083	-16.3
7.075	-1.116	7.075	-16.455
7.07916	-1.124	7.07916	-16.625
7.08333	-1.132	7.08333	-16.735
7.0875	-1.134	7.0875	-16.728
7.09166	-1.134	7.09166	-16.703
7.09584	-1.137	7.09584	-16.852
7.1	-1.139	7.1	-16.992
7.10417	-1.139	7.10417	-16.872
7.10834	-1.139	7.10834	-16.771
7.1125	-1.142	7.1125	-16.942
7.11667	-1.144	7.11667	-17.075
7.12083	-1.14	7.12083	-16.891
7.125	-1.138	7.125	-16.554
7.12917	-1.141	7.12917	-16.282
7.13333	-1.142	7.13333	-16.094
7.1375	-1.138	7.1375	-15.988
7.14166	-1.128	7.14166	-15.907
7.14583	-1.116	7.14583	-15.816
7.15	-1.115	7.15	-15.843
7.15416	-1.127	7.15416	-16.007
7.15834	-1.138	7.15834	-16.203
7.1625	-1.144	7.1625	-16.411
7.16667	-1.148	7.16667	-16.604
7.17084	-1.152	7.17084	-16.662
7.175	-1.155	7.175	-16.513
7.17917	-1.158	7.17917	-16.294
7.18333	-1.161	7.18333	-16.254
7.1875	-1.159	7.1875	-16.313
7.19167	-1.161	7.19167	-16.265
7.19583	-1.165	7.19583	-16.195
7.2	-1.161	7.2	-16.221
7.20416	-1.155	7.20416	-16.281
7.20833	-1.155	7.20833	-16.314
7.2125	-1.158	7.2125	-16.41
7.21666	-1.16	7.21666	-16.566
7.22084	-1.165	7.22084	-16.72
7.225	-1.168	7.225	-16.802
7.22917	-1.168	7.22917	-16.797
7.23334	-1.165	7.23334	-16.753
7.2375	-1.163	7.2375	-16.658
7.24167	-1.165	7.24167	-16.533
7.24583	-1.167	7.24583	-16.476
7.25	-1.162	7.25	-16.468
7.25417	-1.16	7.25417	-16.454
7.25833	-1.163	7.25833	-16.508
7.2625	-1.163	7.2625	-16.632
7.26666	-1.157	7.26666	-16.731
7.27083	-1.152	7.27083	-16.712
7.275	-1.153	7.275	-16.562
7.27916	-1.158	7.27916	-16.361
7.28334	-1.162	7.28334	-16.337
7.2875	-1.158	7.2875	-16.502
7.29167	-1.155	7.29167	-16.676
7.29584	-1.163	7.29584	-16.847
7.3	-1.174	7.3	-17.033
7.30417	-1.177	7.30417	-17.193
7.30833	-1.178	7.30833	-17.24
7.3125	-1.184	7.3125	-17.004
7.31667	-1.188	7.31667	-16.644
7.32083	-1.183	7.32083	-16.444
7.325	-1.171	7.325	-16.319
7.32916	-1.157	7.32916	-16.292
7.33333	-1.154	7.33333	-16.341
7.3375	-1.162	7.3375	-16.323
7.34166	-1.173	7.34166	-16.279
7.34584	-1.184	7.34584	-16.2
7.35	-1.186	7.35	-16.154
7.35417	-1.184	7.35417	-16.231
7.35834	-1.183	7.35834	-16.348
7.3625	-1.186	7.3625	-16.457
7.36667	-1.191	7.36667	-16.498
7.37083	-1.197	7.37083	-16.388
7.375	-1.2	7.375	-16.284
7.37917	-1.201	7.37917	-16.368
7.38333	-1.201	7.38333	-16.62
7.3875	-1.192	7.3875	-16.774
7.39166	-1.182	7.39166	-16.662
7.39583	-1.18	7.39583	-16.56
7.4	-1.178	7.4	-16.569
7.40416	-1.173	7.40416	-16.586
7.40834	-1.167	7.40834	-16.679
7.4125	-1.163	7.4125	-16.84
7.41667	-1.165	7.41667	-17.016
7.42084	-1.173	7.42084	-17.142
7.425	-1.179	7.425	-17.099
7.42917	-1.177	7.42917	-16.902
7.43333	-1.169	7.43333	-16.733
7.4375	-1.162	7.4375	-16.612
7.44167	-1.156	7.44167	-16.441
7.44583	-1.155	7.44583	-16.367
7.45	-1.157	7.45	-16.431
7.45416	-1.16	7.45416	-16.442
7.45833	-1.165	7.45833	-16.461
7.4625	-1.176	7.4625	-16.602
7.46666	-1.187	7.46666	-16.626
7.47084	-1.189	7.47084	-16.506
7.475	-1.182	7.475	-16.462
7.47917	-1.174	7.47917	-16.43
7.48334	-1.172	7.48334	-16.38
7.4875	-1.177	7.4875	-16.322
7.49167	-1.181	7.49167	-16.214
7.49583	-1.18	7.49583	-16.136
7.5	-1.178	7.5	-16.209
7.50417	-1.18	7.50417	-16.419
7.50833	-1.181	7.50833	-16.646
7.5125	-1.177	7.5125	-16.685
7.51666	-1.177	7.51666	-16.481
7.52083	-1.176	7.52083	-16.318
7.525	-1.166	7.525	-16.31
7.52916	-1.157	7.52916	-16.286
7.53334	-1.156	7.53334	-16.129
7.5375	-1.162	7.5375	-15.947
7.54167	-1.17	7.54167	-15.975
7.54584	-1.173	7.54584	-16.202
7.55	-1.178	7.55	-16.461
7.55417	-1.187	7.55417	-16.542
7.55833	-1.192	7.55833	-16.304
7.5625	-1.197	7.5625	-15.988
7.56667	-1.199	7.56667	-15.921
7.57083	-1.196	7.57083	-16.109
7.575	-1.192	7.575	-16.292
7.57916	-1.188	7.57916	-16.307
7.58333	-1.181	7.58333	-16.261
7.5875	-1.176	7.5875	-16.274
7.59166	-1.174	7.59166	-16.355
7.59584	-1.176	7.59584	-16.447
7.6	-1.178	7.6	-16.496
7.60417	-1.18	7.60417	-16.517
7.60834	-1.189	7.60834	-16.658
7.6125	-1.203	7.6125	-16.81
7.61667	-1.217	7.61667	-16.811
7.62083	-1.221	7.62083	-16.861
7.625	-1.213	7.625	-16.924
7.62917	-1.205	7.62917	-16.867
7.63333	-1.201	7.63333	-16.855
7.6375	-1.2	7.6375	-16.972
7.64166	-1.2	7.64166	-17.023
7.64583	-1.2	7.64583	-16.943
7.65	-1.203	7.65	-16.905
7.65416	-1.209	7.65416	-16.857
7.65834	-1.216	7.65834	-16.62
7.6625	-1.223	7.6625	-16.374
7.66667	-1.232	7.66667	-16.348
7.67084	-1.233	7.67084	-16.413
7.675	-1.223	7.675	-16.502
7.67917	-1.21	7.67917	-16.703
7.68333	-1.197	7.68333	-16.976
7.6875	-1.193	7.6875	-17.142
7.69167	-1.196	7.69167	-17.062
7.69583	-1.199	7.69583	-16.944
7.7	-1.201	7.7	-16.924
7.70416	-1.202	7.70416	-16.822
7.70833	-1.205	7.70833	-16.643
7.7125	-1.209	7.7125	-16.564
7.71666	-1.205	7.71666	-16.555
7.72084	-1.202	7.72084	-16.557
7.725	-1.206	7.725	-16.537
7.72917	-1.206	7.72917	-16.42
7.73334	-1.201	7.73334	-16.341
7.7375	-1.197	7.7375	-16.336
7.74167	-1.197	7.74167	-16.245
7.74583	-1.201	7.74583	-16.093
7.75	-1.205	7.75	-16.059
7.75417	-1.204	7.75417	-16.133
7.75833	-1.198	7.75833	-16.187
7.7625	-1.194	7.7625	-16.174
7.76666	-1.196	7.76666	-16.091
7.77083	-1.198	7.77083	-15.971
7.775	-1.2	7.775	-15.843
7.77916	-1.203	7.77916	-15.807
7.78334	-1.206	7.78334	-15.901
7.7875	-1.207	7.7875	-15.987
7.79167	-1.207	7.79167	-16.017
7.79584	-1.205	7.79584	-16.062
7.8	-1.203	7.8	-16.199
7.80417	-1.203	7.80417	-16.461
7.80833	-1.207	7.80833	-16.645
7.8125	-1.217	7.8125	-16.619
7.81667	-1.228	7.81667	-16.551
7.82083	-1.233	7.82083	-16.565
7.825	-1.228	7.825	-16.749
7.82916	-1.22	7.82916	-16.87
7.83333	-1.211	7.83333	-16.722
7.8375	-1.207	7.8375	-16.519
7.84166	-1.208	7.84166	-16.353
7.84584	-1.213	7.84584	-16.265
7.85	-1.224	7.85	-16.269
7.85417	-1.233	7.85417	-16.222
7.85834	-1.235	7.85834	-16.077
7.8625	-1.23	7.8625	-15.969
7.86667	-1.225	7.86667	-16.026
7.87083	-1.225	7.87083	-16.194
7.875	-1.227	7.875	-16.245
7.87917	-1.222	7.87917	-16.12
7.88333	-1.211	7.88333	-16.009
7.8875	-1.207	7.8875	-15.969
7.89166	-1.213	7.89166	-15.799
7.89583	-1.217	7.89583	-15.489
7.9	-1.216	7.9	-15.317
7.90416	-1.213	7.90416	-15.375
7.90834	-1.215	7.90834	-15.567
7.9125	-1.22	7.9125	-15.804
7.91667	-1.223	7.91667	-16.01
7.92084	-1.226	7.92084	-16.129
7.925	-1.228	7.925	-16.204
7.92917	-1.232	7.92917	-16.28
7.93333	-1.238	7.93333	-16.282
7.9375	-1.242	7.9375	-16.243
7.94167	-1.24	7.94167	-16.315
7.94583	-1.232	7.94583	-16.391
7.95	-1.222	7.95	-16.254
7.95416	-1.214	7.95416	-15.982
7.95833	-1.211	7.95833	-15.808
7.9625	-1.21	7.9625	-15.853
7.96666	-1.212	7.96666	-15.949
7.97084	-1.22	7.97084	-15.882
7.975	-1.226	7.975	-15.76
7.97917	-1.226	7.97917	-15.744
7.98334	-1.222	7.98334	-15.772
7.9875	-1.218	7.9875	-15.792
7.99167	-1.216	7.99167	-15.887
7.99583	-1.218	7.99583	-16.051
8	-1.221	8	-16.065
8.00417	-1.225	8.00417	-15.877
8.00834	-1.23	8.00834	-15.782
8.0125	-1.233	8.0125	-15.864
8.01666	-1.233	8.01666	-15.989
8.02083	-1.237	8.02083	-16.151
8.025	-1.245	8.025	-16.367
8.02917	-1.25	8.02917	-16.515
8.03333	-1.247	8.03333	-16.483
8.0375	-1.243	8.0375	-16.4
8.04167	-1.239	8.04167	-16.416
8.04584	-1.234	8.04584	-16.422
8.05	-1.236	8.05	-16.325
8.05416	-1.243	8.05416	-16.298
8.05833	-1.242	8.05833	-16.386
8.0625	-1.234	8.0625	-16.45
8.06667	-1.225	8.06667	-16.477
8.07084	-1.222	8.07084	-16.46
8.075	-1.225	8.075	-16.416
8.07916	-1.235	8.07916	-16.334
8.08333	-1.246	8.08333	-16.255
8.0875	-1.249	8.0875	-16.297
8.09167	-1.251	8.09167	-16.343
8.09583	-1.249	8.09583	-16.322
8.1	-1.237	8.1	-16.207
8.10417	-1.231	8.10417	-16.097
8.10834	-1.234	8.10834	-16.16
8.1125	-1.232	8.1125	-16.231
8.11666	-1.225	8.11666	-16.246
8.12083	-1.218	8.12083	-16.261
8.125	-1.217	8.125	-16.202
8.12917	-1.219	8.12917	-16.157
8.13334	-1.228	8.13334	-16.151
8.1375	-1.235	8.1375	-16.159
8.14166	-1.239	8.14166	-16.158
8.14583	-1.241	8.14583	-16.122
8.15	-1.237	8.15	-16.167
8.15417	-1.23	8.15417	-16.321
8.15833	-1.228	8.15833	-16.359
8.1625	-1.23	8.1625	-16.171
8.16667	-1.231	8.16667	-16.02
8.17084	-1.232	8.17084	-16.076
8.175	-1.239	8.175	-16.187
8.17916	-1.246	8.17916	-16.205
8.18333	-1.246	8.18333	-16.266
8.1875	-1.245	8.1875	-16.475
8.19167	-1.249	8.19167	-16.521
8.19584	-1.258	8.19584	-16.294
8.2	-1.263	8.2	-16.193
8.20416	-1.26	8.20416	-16.3
8.20833	-1.259	8.20833	-16.361
8.2125	-1.264	8.2125	-16.299
8.21667	-1.271	8.21667	-16.197
8.22083	-1.274	8.22083	-16.146
8.225	-1.271	8.225	-16.09
8.22917	-1.264	8.22917	-16.059
8.23334	-1.255	8.23334	-16.162
8.2375	-1.247	8.2375	-16.283
8.24166	-1.241	8.24166	-16.321
8.24583	-1.237	8.24583	-16.358
8.25	-1.237	8.25	-16.459
8.25417	-1.239	8.25417	-16.52
8.25834	-1.237	8.25834	-16.486
8.2625	-1.237	8.2625	-16.472
8.26666	-1.24	8.26666	-16.471
8.27083	-1.244	8.27083	-16.417
8.275	-1.246	8.275	-16.396
8.27917	-1.246	8.27917	-16.465
8.28333	-1.243	8.28333	-16.49
8.2875	-1.238	8.2875	-16.392
8.29167	-1.236	8.29167	-16.41
8.29584	-1.238	8.29584	-16.586
8.3	-1.242	8.3	-16.688
8.30416	-1.245	8.30416	-16.691
8.30833	-1.239	8.30833	-16.614
8.3125	-1.234	8.3125	-16.56
8.31667	-1.236	8.31667	-16.703
[truncated: 4,006 more rows]

## Sheet: Supplementry fig1i
protein in digitonin
GFP		Trytophan
Elution volume(ml)	GFP Internsity(mV)	Elution volume(ml)	Trytophan Internsity(mV)
0	-0.007	0	1.96
0.00417	-0.007	0.00417	1.96
0.00834	0.001	0.00834	0.276
0.0125	0.001	0.0125	0.518
0.01666	-0.001	0.01666	-1.538
0.02083	-0.001	0.02083	-8.691
0.025	0.006	0.025	-20.709
0.02917	0.023	0.02917	-32.452
0.03333	0.04	0.03333	-38.23
0.0375	0.047	0.0375	-36.613
0.04167	0.04	0.04167	-30.571
0.04584	0.025	0.04584	-23.599
0.05	0.009	0.05	-17.562
0.05416	-0.002	0.05416	-13.049
0.05833	-0.009	0.05833	-9.633
0.0625	-0.013	0.0625	-6.757
0.06667	-0.014	0.06667	-4.596
0.07083	-0.012	0.07083	-3.254
0.075	-0.016	0.075	-2.434
0.07916	-0.024	0.07916	-2.059
0.08334	-0.025	0.08334	-1.918
0.0875	-0.023	0.0875	-1.965
0.09166	-0.014	0.09166	-2.1
0.09584	0.002	0.09584	-2.09
0.1	0.011	0.1	-2.088
0.10416	0.01	0.10416	-2.129
0.10834	0.005	0.10834	-2.082
0.1125	0.002	0.1125	-1.787
0.11667	0	0.11667	-1.425
0.12084	0.004	0.12084	-1.224
0.125	0.011	0.125	-0.926
0.12917	0.007	0.12917	-0.502
0.13334	-0.004	0.13334	-0.127
0.1375	-0.019	0.1375	0.166
0.14167	-0.034	0.14167	0.267
0.14583	-0.037	0.14583	0.152
0.15	-0.027	0.15	0.009
0.15417	-0.018	0.15417	0.258
0.15834	-0.02	0.15834	0.735
0.1625	-0.025	0.1625	1.233
0.16667	-0.022	0.16667	1.542
0.17083	-0.014	0.17083	1.265
0.175	-0.008	0.175	1.057
0.17916	-0.011	0.17916	1.39
0.18334	-0.02	0.18334	1.747
0.1875	-0.025	0.1875	2.425
0.19167	-0.03	0.19167	4.247
0.19584	-0.034	0.19584	6.966
0.2	-0.033	0.2	10.08
0.20417	-0.033	0.20417	13.619
0.20833	-0.028	0.20833	17.277
0.2125	-0.013	0.2125	20.606
0.21667	0.008	0.21667	23.884
0.22084	0.024	0.22084	27.312
0.225	0.031	0.225	30.47
0.22917	0.036	0.22917	32.824
0.23333	0.038	0.23333	34.532
0.2375	0.023	0.2375	35.966
0.24166	0.004	0.24166	36.985
0.24584	0.004	0.24584	37.401
0.25	0.017	0.25	37.152
0.25416	0.03	0.25416	36.215
0.25833	0.037	0.25833	34.827
0.2625	0.041	0.2625	33.559
0.26666	0.045	0.26666	32.75
0.27083	0.047	0.27083	32.026
0.275	0.043	0.275	30.55
0.27917	0.035	0.27917	28.526
0.28334	0.024	0.28334	26.446
0.2875	0.013	0.2875	24.471
0.29167	0.01	0.29167	23.194
0.29584	0.008	0.29584	22.003
0.3	0.001	0.3	20.268
0.30417	-0.002	0.30417	18.529
0.30834	-0.005	0.30834	17.442
0.3125	-0.013	0.3125	16.739
0.31666	-0.021	0.31666	15.774
0.32083	-0.022	0.32083	14.6
0.325	-0.022	0.325	13.492
0.32916	-0.027	0.32916	12.54
0.33333	-0.027	0.33333	11.786
0.3375	-0.017	0.3375	11.737
0.34167	-0.009	0.34167	12.304
0.34584	-0.014	0.34584	12.586
0.35	-0.024	0.35	12.401
0.35417	-0.03	0.35417	11.977
0.35834	-0.03	0.35834	11.168
0.3625	-0.02	0.3625	10.394
0.36667	-0.011	0.36667	9.909
0.37084	-0.012	0.37084	9.128
0.375	-0.016	0.375	7.978
0.37916	-0.019	0.37916	6.967
0.38333	-0.016	0.38333	6.481
0.3875	-0.008	0.3875	6.516
0.39166	0.005	0.39166	6.815
0.39583	0.015	0.39583	7.276
0.4	0.013	0.4	7.671
0.40417	0.001	0.40417	7.829
0.40834	-0.011	0.40834	7.742
0.4125	-0.017	0.4125	7.611
0.41667	-0.02	0.41667	7.378
0.42084	-0.022	0.42084	6.743
0.425	-0.026	0.425	5.893
0.42917	-0.029	0.42917	5.266
0.43334	-0.023	0.43334	5.119
0.4375	-0.004	0.4375	5.644
0.44166	0.012	0.44166	6.493
0.44583	0.005	0.44583	6.835
0.45	-0.016	0.45	6.703
0.45416	-0.036	0.45416	6.408
0.45833	-0.054	0.45833	6.236
0.4625	-0.068	0.4625	6.298
0.46667	-0.073	0.46667	6.064
0.47084	-0.063	0.47084	5.29
0.475	-0.049	0.475	4.491
0.47917	-0.039	0.47917	4.29
0.48334	-0.03	0.48334	4.463
0.4875	-0.025	0.4875	4.863
0.49167	-0.029	0.49167	5.403
0.49584	-0.035	0.49584	5.565
0.5	-0.04	0.5	5.335
0.50416	-0.039	0.50416	4.946
0.50833	-0.032	0.50833	4.667
0.5125	-0.005	0.5125	1.028
0.51667	0.003	0.51667	0.571
0.52084	0.004	0.52084	0.831
0.525	-0.003	0.525	0.371
0.52917	-0.015	0.52917	-0.432
0.53334	-0.024	0.53334	-1.105
0.5375	-0.03	0.5375	-1.415
0.54166	-0.033	0.54166	-1.333
0.54583	-0.034	0.54583	-1.05
0.55	-0.029	0.55	-0.94
0.55417	-0.02	0.55417	-1.241
0.55834	-0.011	0.55834	-1.702
0.5625	0.002	0.5625	-2.006
0.56666	0.019	0.56666	-2.05
0.57083	0.027	0.57083	-1.767
0.575	0.023	0.575	-1.693
0.57917	0.012	0.57917	-2.191
0.58334	0.004	0.58334	-2.359
0.5875	-0.004	0.5875	-2.001
0.59167	-0.02	0.59167	-1.927
0.59584	-0.042	0.59584	-2.277
0.6	-0.059	0.6	-2.564
0.60416	-0.064	0.60416	-2.64
0.60833	-0.06	0.60833	-2.719
0.6125	-0.056	0.6125	-2.571
0.61667	-0.053	0.61667	-1.954
0.62084	-0.042	0.62084	-1.282
0.625	-0.024	0.625	-1.322
0.62916	-0.012	0.62916	-1.831
0.63333	-0.009	0.63333	-1.896
0.6375	-0.009	0.6375	-1.473
0.64167	-0.007	0.64167	-1.041
0.64584	-0.011	0.64584	-0.933
0.65	-0.016	0.65	-1.177
0.65417	-0.016	0.65417	-1.668
0.65834	-0.022	0.65834	-2.358
0.6625	-0.03	0.6625	-3.109
0.66666	-0.03	0.66666	-3.695
0.67083	-0.023	0.67083	-3.868
0.675	-0.01	0.675	-3.695
0.67917	-0.005	0.67917	-3.442
0.68334	-0.006	0.68334	-3.157
0.6875	-0.001	0.6875	-2.963
0.69166	0.004	0.69166	-2.8
0.69583	-0.004	0.69583	-2.557
0.7	-0.013	0.7	-2.387
0.70417	-0.009	0.70417	-2.521
0.70834	0.002	0.70834	-2.589
0.7125	0.008	0.7125	-2.229
0.71667	-0.002	0.71667	-2.034
0.72084	-0.013	0.72084	-2.304
0.725	-0.015	0.725	-2.761
0.72916	-0.015	0.72916	-3.105
0.73333	-0.017	0.73333	-3.323
0.7375	-0.018	0.7375	-3.843
0.74167	-0.02	0.74167	-4.255
0.74584	-0.02	0.74584	-4.045
0.75	-0.021	0.75	-3.799
0.75416	-0.027	0.75416	-3.807
0.75833	-0.034	0.75833	-3.843
0.7625	-0.034	0.7625	-3.61
0.76667	-0.027	0.76667	-3.18
0.77084	-0.021	0.77084	-2.906
0.775	-0.026	0.775	-2.903
0.77917	-0.039	0.77917	-3.194
0.78334	-0.047	0.78334	-3.584
0.7875	-0.044	0.7875	-3.808
0.79166	-0.033	0.79166	-3.772
0.79583	-0.023	0.79583	-3.657
0.8	-0.02	0.8	-3.638
0.80417	-0.019	0.80417	-3.448
0.80834	-0.02	0.80834	-3.094
0.8125	-0.024	0.8125	-3.185
0.81666	-0.025	0.81666	-3.695
0.82083	-0.029	0.82083	-4.18
0.825	-0.04	0.825	-4.496
0.82917	-0.05	0.82917	-4.653
0.83334	-0.047	0.83334	-4.919
0.8375	-0.037	0.8375	-5.419
0.84167	-0.023	0.84167	-5.909
0.84584	-0.009	0.84584	-6.105
0.85	-0.006	0.85	-5.817
0.85416	-0.015	0.85416	-5.07
0.85833	-0.029	0.85833	-4.214
0.8625	-0.045	0.8625	-3.674
0.86667	-0.05	0.86667	-3.7
0.87084	-0.038	0.87084	-3.877
0.875	-0.024	0.875	-3.808
0.87916	-0.023	0.87916	-3.975
0.88333	-0.03	0.88333	-4.586
0.8875	-0.033	0.8875	-5.231
0.89167	-0.031	0.89167	-5.622
0.89584	-0.03	0.89584	-5.645
0.9	-0.029	0.9	-5.304
0.90417	-0.024	0.90417	-4.742
0.90834	-0.023	0.90834	-4.435
0.9125	-0.025	0.9125	-4.666
0.91666	-0.024	0.91666	-5.043
0.92083	-0.02	0.92083	-5.089
0.925	-0.014	0.925	-4.73
0.92917	-0.006	0.92917	-4.175
0.93334	-0.007	0.93334	-3.773
0.9375	-0.018	0.9375	-3.569
0.94166	-0.033	0.94166	-3.342
0.94583	-0.051	0.94583	-3.19
0.95	-0.064	0.95	-3.516
0.95417	-0.065	0.95417	-4.296
0.95834	-0.062	0.95834	-4.779
0.9625	-0.053	0.9625	-4.741
0.96667	-0.036	0.96667	-4.637
0.97084	-0.024	0.97084	-4.506
0.975	-0.024	0.975	-4.504
0.97916	-0.03	0.97916	-4.627
0.98333	-0.036	0.98333	-4.497
0.9875	-0.038	0.9875	-4.277
0.99167	-0.043	0.99167	-4.2
0.99584	-0.054	0.99584	-4.332
1	-0.059	1	-4.688
1.00417	-0.051	1.00417	-5.357
1.00834	-0.038	1.00834	-6.069
1.0125	-0.032	1.0125	-6.247
1.01666	-0.031	1.01666	-5.905
1.02083	-0.025	1.02083	-5.318
1.025	-0.019	1.025	-4.814
1.02917	-0.021	1.02917	-4.661
1.03333	-0.034	1.03333	-4.638
1.0375	-0.044	1.0375	-4.452
1.04167	-0.049	1.04167	-4.109
1.04584	-0.055	1.04584	-3.995
1.05	-0.062	1.05	-4.364
1.05417	-0.073	1.05417	-5.003
1.05834	-0.082	1.05834	-5.598
1.0625	-0.079	1.0625	-5.913
1.06667	-0.066	1.06667	-6.085
1.07084	-0.058	1.07084	-6.158
1.075	-0.058	1.075	-6.178
1.07916	-0.06	1.07916	-6.299
1.08333	-0.06	1.08333	-6.283
1.0875	-0.06	1.0875	-6.15
1.09167	-0.062	1.09167	-6.241
1.09583	-0.066	1.09583	-6.377
1.1	-0.074	1.1	-6.672
1.10417	-0.082	1.10417	-7.378
1.10834	-0.085	1.10834	-7.887
1.1125	-0.09	1.1125	-7.606
1.11667	-0.089	1.11667	-6.864
1.12084	-0.082	1.12084	-6.287
1.125	-0.078	1.125	-5.948
1.12917	-0.082	1.12917	-5.664
1.13334	-0.079	1.13334	-5.45
1.1375	-0.072	1.1375	-5.444
1.14166	-0.071	1.14166	-5.868
1.14583	-0.074	1.14583	-6.614
1.15	-0.083	1.15	-7.233
1.15417	-0.091	1.15417	-7.717
1.15833	-0.093	1.15833	-7.928
1.1625	-0.093	1.1625	-7.667
1.16667	-0.092	1.16667	-7.223
1.17084	-0.091	1.17084	-7.03
1.175	-0.091	1.175	-7.191
1.17917	-0.098	1.17917	-7.294
1.18334	-0.104	1.18334	-7.182
1.1875	-0.103	1.1875	-6.877
1.19167	-0.095	1.19167	-6.284
1.19584	-0.09	1.19584	-5.633
1.2	-0.087	1.2	-5.061
1.20416	-0.092	1.20416	-4.647
1.20833	-0.097	1.20833	-4.526
1.2125	-0.091	1.2125	-4.618
1.21667	-0.086	1.21667	-4.92
1.22083	-0.087	1.22083	-5.452
1.225	-0.084	1.225	-6.069
1.22917	-0.077	1.22917	-6.336
1.23334	-0.068	1.23334	-6.166
1.2375	-0.063	1.2375	-5.946
1.24167	-0.067	1.24167	-5.967
1.24584	-0.073	1.24584	-6.05
1.25	-0.079	1.25	-5.783
1.25417	-0.088	1.25417	-5.67
1.25834	-0.094	1.25834	-6.137
1.2625	-0.095	1.2625	-6.66
1.26666	-0.097	1.26666	-6.913
1.27083	-0.105	1.27083	-7.044
1.275	-0.113	1.275	-7.202
1.27917	-0.113	1.27917	-7.297
1.28333	-0.109	1.28333	-7.193
1.2875	-0.108	1.2875	-6.912
1.29167	-0.11	1.29167	-6.55
1.29584	-0.105	1.29584	-6.301
1.3	-0.091	1.3	-6.064
1.30417	-0.077	1.30417	-5.774
1.30834	-0.072	1.30834	-5.548
1.3125	-0.07	1.3125	-5.757
1.31667	-0.07	1.31667	-6.478
1.32084	-0.071	1.32084	-7.171
1.325	-0.07	1.325	-7.679
1.32916	-0.072	1.32916	-8.089
1.33333	-0.082	1.33333	-8.537
1.3375	-0.091	1.3375	-8.796
1.34167	-0.087	1.34167	-8.301
1.34583	-0.081	1.34583	-7.49
1.35	-0.084	1.35	-7.354
1.35417	-0.096	1.35417	-7.696
1.35834	-0.102	1.35834	-7.739
1.3625	-0.103	1.3625	-7.289
1.36667	-0.103	1.36667	-6.662
1.37084	-0.108	1.37084	-6.439
1.375	-0.112	1.375	-6.722
1.37917	-0.105	1.37917	-7.195
1.38334	-0.094	1.38334	-7.475
1.3875	-0.088	1.3875	-7.51
1.39166	-0.093	1.39166	-7.641
1.39583	-0.107	1.39583	-7.699
1.4	-0.113	1.4	-7.52
1.40417	-0.105	1.40417	-7.236
1.40833	-0.096	1.40833	-7.045
1.4125	-0.094	1.4125	-7.068
1.41667	-0.097	1.41667	-7.195
1.42084	-0.098	1.42084	-7.386
1.425	-0.091	1.425	-7.623
1.42917	-0.085	1.42917	-7.82
1.43334	-0.085	1.43334	-8.092
1.4375	-0.09	1.4375	-8.643
1.44167	-0.091	1.44167	-8.982
1.44584	-0.082	1.44584	-8.892
1.45	-0.067	1.45	-8.758
1.45416	-0.062	1.45416	-8.633
1.45833	-0.072	1.45833	-8.056
1.4625	-0.092	1.4625	-7.076
1.46667	-0.103	1.46667	-6.281
1.47083	-0.105	1.47083	-6.038
1.475	-0.109	1.475	-6.586
1.47917	-0.109	1.47917	-7.432
1.48334	-0.098	1.48334	-7.762
1.4875	-0.094	1.4875	-7.517
1.49167	-0.1	1.49167	-7.326
1.49584	-0.109	1.49584	-7.456
1.5	-0.116	1.5	-7.613
1.50417	-0.114	1.50417	-7.764
1.50834	-0.101	1.50834	-7.863
1.5125	-0.088	1.5125	-7.588
1.51666	-0.082	1.51666	-7.196
1.52083	-0.081	1.52083	-6.961
1.525	-0.083	1.525	-6.899
1.52917	-0.086	1.52917	-6.963
1.53333	-0.087	1.53333	-6.967
1.5375	-0.089	1.5375	-7.058
1.54167	-0.095	1.54167	-7.134
1.54584	-0.104	1.54584	-7.273
1.55	-0.118	1.55	-7.568
1.55417	-0.132	1.55417	-7.66
1.55834	-0.135	1.55834	-7.466
1.5625	-0.126	1.5625	-7.344
1.56667	-0.121	1.56667	-7.717
1.57084	-0.122	1.57084	-8.457
1.575	-0.122	1.575	-9.082
1.57916	-0.118	1.57916	-9.479
1.58333	-0.115	1.58333	-9.43
1.5875	-0.113	1.5875	-8.658
1.59167	-0.112	1.59167	-7.808
1.59583	-0.109	1.59583	-7.323
1.6	-0.102	1.6	-7.03
1.60417	-0.091	1.60417	-7.258
1.60834	-0.08	1.60834	-7.903
1.6125	-0.085	1.6125	-8.347
1.61667	-0.104	1.61667	-8.692
1.62084	-0.122	1.62084	-9.008
1.625	-0.131	1.625	-9.167
1.62917	-0.132	1.62917	-9.419
1.63334	-0.129	1.63334	-9.604
1.6375	-0.129	1.6375	-9.254
1.64166	-0.131	1.64166	-8.575
1.64583	-0.132	1.64583	-8.076
1.65	-0.132	1.65	-8.123
1.65417	-0.12	1.65417	-8.541
1.65833	-0.108	1.65833	-8.588
1.6625	-0.106	1.6625	-8.226
1.66667	-0.11	1.66667	-7.886
1.67084	-0.116	1.67084	-7.426
1.675	-0.118	1.675	-7.037
1.67917	-0.117	1.67917	-7.332
1.68334	-0.127	1.68334	-8.128
1.6875	-0.143	1.6875	-8.932
1.69167	-0.146	1.69167	-9.485
1.69584	-0.133	1.69584	-9.893
1.7	-0.117	1.7	-10.402
1.70416	-0.109	1.70416	-10.652
1.70833	-0.103	1.70833	-10.518
1.7125	-0.098	1.7125	-10.13
1.71667	-0.098	1.71667	-9.508
1.72083	-0.093	1.72083	-8.823
1.725	-0.084	1.725	-8.029
1.72917	-0.084	1.72917	-7.495
1.73334	-0.094	1.73334	-7.64
1.7375	-0.109	1.7375	-8.042
1.74167	-0.123	1.74167	-8.248
1.74584	-0.129	1.74584	-8.315
1.75	-0.125	1.75	-8.528
1.75417	-0.118	1.75417	-8.933
1.75834	-0.118	1.75834	-9.045
1.7625	-0.124	1.7625	-8.512
1.76666	-0.124	1.76666	-7.856
1.77083	-0.12	1.77083	-7.792
1.775	-0.123	1.775	-8.2
1.77917	-0.128	1.77917	-8.436
1.78333	-0.13	1.78333	-8.4
1.7875	-0.127	1.7875	-8.458
1.79167	-0.117	1.79167	-8.693
1.79584	-0.108	1.79584	-8.868
1.8	-0.113	1.8	-8.649
1.80417	-0.126	1.80417	-8.337
1.80834	-0.129	1.80834	-8.567
1.8125	-0.127	1.8125	-9.373
1.81667	-0.13	1.81667	-10.15
1.82084	-0.132	1.82084	-10.382
1.825	-0.128	1.825	-10.055
1.82916	-0.115	1.82916	-9.44
1.83333	-0.096	1.83333	-9.031
1.8375	-0.086	1.8375	-8.91
1.84167	-0.09	1.84167	-8.654
1.84583	-0.103	1.84583	-8.642
1.85	-0.114	1.85	-9.263
1.85417	-0.117	1.85417	-9.781
1.85834	-0.113	1.85834	-9.96
1.8625	-0.104	1.8625	-9.807
1.86667	-0.097	1.86667	-9.053
1.87084	-0.093	1.87084	-8.179
1.875	-0.091	1.875	-7.609
1.87917	-0.096	1.87917	-7.295
1.88334	-0.11	1.88334	-7.025
1.8875	-0.121	1.8875	-6.831
1.89166	-0.118	1.89166	-7.128
1.89583	-0.111	1.89583	-7.826
1.9	-0.112	1.9	-8.541
1.90417	-0.116	1.90417	-9.069
1.90833	-0.115	1.90833	-9.178
1.9125	-0.117	1.9125	-8.748
1.91667	-0.129	1.91667	-8.205
1.92084	-0.144	1.92084	-7.818
1.925	-0.153	1.925	-7.625
1.92917	-0.153	1.92917	-7.908
1.93334	-0.148	1.93334	-8.581
1.9375	-0.145	1.9375	-8.956
1.94167	-0.136	1.94167	-8.828
1.94584	-0.125	1.94584	-8.617
1.95	-0.114	1.95	-8.387
1.95416	-0.106	1.95416	-8.167
1.95833	-0.112	1.95833	-7.783
1.9625	-0.124	1.9625	-7.066
1.96667	-0.128	1.96667	-6.812
1.97083	-0.13	1.97083	-7.495
1.975	-0.128	1.975	-8.295
1.97917	-0.119	1.97917	-8.621
1.98334	-0.107	1.98334	-8.464
1.9875	-0.095	1.9875	-8.013
1.99167	-0.087	1.99167	-7.917
1.99584	-0.089	1.99584	-8.387
2	-0.099	2	-8.872
2.00417	-0.114	2.00417	-9.018
2.00834	-0.129	2.00834	-8.722
2.0125	-0.139	2.0125	-8.374
2.01667	-0.142	2.01667	-8.422
2.02083	-0.14	2.02083	-8.42
2.025	-0.135	2.025	-8.256
2.02916	-0.131	2.02916	-8.069
2.03334	-0.125	2.03334	-7.926
2.0375	-0.114	2.0375	-8.153
2.04167	-0.11	2.04167	-8.667
2.04583	-0.122	2.04583	-8.934
2.05	-0.139	2.05	-9
2.05416	-0.147	2.05416	-9.125
2.05834	-0.147	2.05834	-9.121
2.0625	-0.143	2.0625	-9.207
2.06667	-0.138	2.06667	-9.584
2.07084	-0.131	2.07084	-9.852
2.075	-0.122	2.075	-9.782
2.07917	-0.109	2.07917	-9.497
2.08333	-0.096	2.08333	-9.065
2.0875	-0.096	2.0875	-9.009
2.09166	-0.11	2.09166	-9.496
2.09584	-0.123	2.09584	-9.854
2.1	-0.128	2.1	-9.725
2.10417	-0.127	2.10417	-9.295
2.10833	-0.124	2.10833	-8.815
2.1125	-0.124	2.1125	-8.166
2.11666	-0.126	2.11666	-7.458
2.12084	-0.126	2.12084	-7.061
2.125	-0.126	2.125	-6.932
2.12917	-0.123	2.12917	-7.041
2.13334	-0.117	2.13334	-7.534
2.1375	-0.118	2.1375	-7.822
2.14167	-0.121	2.14167	-7.695
2.14583	-0.121	2.14583	-7.73
2.15	-0.115	2.15	-7.944
2.15416	-0.104	2.15416	-8.004
2.15834	-0.096	2.15834	-7.884
2.1625	-0.102	2.1625	-7.926
2.16667	-0.113	2.16667	-8.022
2.17083	-0.12	2.17083	-8.07
2.175	-0.127	2.175	-8.211
2.17916	-0.128	2.17916	-8.24
2.18334	-0.122	2.18334	-8
2.1875	-0.123	2.1875	-7.698
2.19167	-0.135	2.19167	-7.603
2.19584	-0.152	2.19584	-7.65
2.2	-0.163	2.2	-7.612
2.20417	-0.159	2.20417	-7.733
2.20833	-0.156	2.20833	-8.243
2.2125	-0.164	2.2125	-8.658
2.21666	-0.17	2.21666	-8.71
2.22084	-0.163	2.22084	-8.679
2.225	-0.144	2.225	-8.771
2.22917	-0.124	2.22917	-8.967
2.23333	-0.114	2.23333	-9.064
2.2375	-0.116	2.2375	-9.053
2.24166	-0.124	2.24166	-9.09
2.24584	-0.131	2.24584	-9.253
2.25	-0.133	2.25	-9.481
2.25417	-0.134	2.25417	-9.455
2.25834	-0.131	2.25834	-9.021
2.2625	-0.121	2.2625	-8.536
2.26667	-0.112	2.26667	-8.411
2.27083	-0.107	2.27083	-8.355
2.275	-0.1	2.275	-8.091
2.27916	-0.096	2.27916	-7.848
2.28334	-0.093	2.28334	-7.788
2.2875	-0.095	2.2875	-7.769
2.29167	-0.108	2.29167	-7.485
2.29583	-0.122	2.29583	-6.961
2.3	-0.13	2.3	-6.726
2.30416	-0.13	2.30416	-7.075
2.30834	-0.128	2.30834	-7.728
2.3125	-0.127	2.3125	-8.159
2.31667	-0.13	2.31667	-8.228
2.32084	-0.132	2.32084	-8.111
2.325	-0.129	2.325	-8.213
2.32917	-0.13	2.32917	-8.973
2.33333	-0.148	2.33333	-9.834
2.3375	-0.168	2.3375	-9.956
2.34166	-0.17	2.34166	-9.515
2.34584	-0.157	2.34584	-9.122
2.35	-0.146	2.35	-8.733
2.35417	-0.139	2.35417	-8.008
2.35833	-0.135	2.35833	-7.288
2.3625	-0.136	2.3625	-7.052
2.36666	-0.136	2.36666	-7.193
2.37084	-0.134	2.37084	-7.74
2.375	-0.136	2.375	-8.511
2.37917	-0.144	2.37917	-9.04
2.38334	-0.15	2.38334	-9.184
2.3875	-0.152	2.3875	-9.026
2.39167	-0.16	2.39167	-8.659
2.39583	-0.167	2.39583	-8.332
2.4	-0.162	2.4	-8.41
2.40416	-0.147	2.40416	-8.531
2.40834	-0.138	2.40834	-8.522
2.4125	-0.139	2.4125	-8.646
2.41667	-0.141	2.41667	-8.641
2.42083	-0.143	2.42083	-8.342
2.425	-0.15	2.425	-7.992
2.42916	-0.152	2.42916	-7.992
2.43334	-0.14	2.43334	-8.306
2.4375	-0.119	2.4375	-8.443
2.44167	-0.103	2.44167	-8.218
2.44584	-0.1	2.44584	-7.729
2.45	-0.103	2.45	-7.174
2.45417	-0.109	2.45417	-7.038
2.45833	-0.119	2.45833	-7.537
2.4625	-0.131	2.4625	-8.205
2.46666	-0.142	2.46666	-8.621
2.47084	-0.147	2.47084	-8.946
2.475	-0.143	2.475	-9.305
2.47917	-0.141	2.47917	-9.367
2.48333	-0.144	2.48333	-8.994
2.4875	-0.148	2.4875	-8.569
2.49166	-0.148	2.49166	-8.305
2.49584	-0.144	2.49584	-8.109
2.5	-0.143	2.5	-8.051
2.50417	-0.154	2.50417	-8.329
2.50834	-0.166	2.50834	-8.894
2.5125	-0.172	2.5125	-9.377
2.51667	-0.175	2.51667	-9.494
2.52083	-0.172	2.52083	-9.255
2.525	-0.16	2.525	-8.943
2.52916	-0.143	2.52916	-8.91
2.53334	-0.129	2.53334	-9.446
2.5375	-0.125	2.5375	-10.356
2.54167	-0.124	2.54167	-11.077
2.54583	-0.126	2.54583	-11.249
2.55	-0.136	2.55	-10.938
2.55416	-0.148	2.55416	-10.193
2.55834	-0.155	2.55834	-8.994
2.5625	-0.154	2.5625	-8.206
2.56667	-0.157	2.56667	-8.297
2.57084	-0.159	2.57084	-8.818
2.575	-0.155	2.575	-9.421
2.57917	-0.148	2.57917	-9.685
2.58333	-0.141	2.58333	-9.544
2.5875	-0.137	2.5875	-9.447
2.59166	-0.142	2.59166	-9.434
2.59584	-0.149	2.59584	-9.398
2.6	-0.147	2.6	-9.42
2.60417	-0.139	2.60417	-9.454
2.60833	-0.133	2.60833	-9.486
2.6125	-0.132	2.6125	-9.547
2.61666	-0.135	2.61666	-9.708
2.62084	-0.135	2.62084	-9.759
2.625	-0.13	2.625	-9.381
2.62917	-0.129	2.62917	-8.784
2.63334	-0.133	2.63334	-8.411
2.6375	-0.138	2.6375	-8.319
2.64167	-0.145	2.64167	-8.509
2.64583	-0.149	2.64583	-8.796
2.65	-0.15	2.65	-8.823
2.65416	-0.149	2.65416	-8.754
2.65834	-0.147	2.65834	-8.889
2.6625	-0.149	2.6625	-9.097
2.66667	-0.155	2.66667	-9.256
2.67083	-0.163	2.67083	-9.614
2.675	-0.169	2.675	-9.854
2.67916	-0.169	2.67916	-9.584
2.68334	-0.169	2.68334	-9.304
2.6875	-0.173	2.6875	-9.272
2.69167	-0.182	2.69167	-9.289
2.69584	-0.193	2.69584	-9.191
2.7	-0.205	2.7	-9.358
2.70417	-0.208	2.70417	-9.814
2.70833	-0.207	2.70833	-9.797
2.7125	-0.206	2.7125	-9.365
2.71666	-0.207	2.71666	-8.878
2.72084	-0.209	2.72084	-8.329
2.725	-0.209	2.725	-8.002
2.72917	-0.202	2.72917	-8.21
2.73333	-0.191	2.73333	-8.707
2.7375	-0.177	2.7375	-9.103
2.74166	-0.165	2.74166	-9.437
2.74584	-0.156	2.74584	-9.564
2.75	-0.155	2.75	-9.319
2.75417	-0.162	2.75417	-9.096
2.75834	-0.17	2.75834	-9.146
2.7625	-0.177	2.7625	-9.363
2.76667	-0.183	2.76667	-9.338
2.77083	-0.185	2.77083	-9.016
2.775	-0.184	2.775	-8.732
2.77916	-0.183	2.77916	-8.434
2.78334	-0.182	2.78334	-8.429
2.7875	-0.178	2.7875	-8.903
2.79167	-0.167	2.79167	-9.262
2.79583	-0.163	2.79583	-9.406
2.8	-0.179	2.8	-9.35
2.80416	-0.199	2.80416	-9.228
2.80834	-0.204	2.80834	-9.222
2.8125	-0.203	2.8125	-9.22
2.81667	-0.202	2.81667	-9.158
2.82084	-0.202	2.82084	-8.983
2.825	-0.201	2.825	-8.669
2.82917	-0.198	2.82917	-8.235
2.83333	-0.193	2.83333	-8.23
2.8375	-0.189	2.8375	-8.694
2.84166	-0.183	2.84166	-8.931
2.84584	-0.175	2.84584	-8.845
2.85	-0.167	2.85	-8.656
2.85417	-0.16	2.85417	-8.59
2.85833	-0.159	2.85833	-8.925
2.8625	-0.169	2.8625	-9.595
2.86666	-0.185	2.86666	-10.266
2.87084	-0.2	2.87084	-10.573
2.875	-0.209	2.875	-10.422
2.87917	-0.214	2.87917	-9.967
2.88334	-0.221	2.88334	-9.401
2.8875	-0.221	2.8875	-9.104
2.89167	-0.214	2.89167	-9.143
2.89583	-0.21	2.89583	-9.214
2.9	-0.209	2.9	-9.37
2.90416	-0.202	2.90416	-9.507
2.90834	-0.185	2.90834	-9.677
2.9125	-0.169	2.9125	-9.961
2.91667	-0.157	2.91667	-10.281
2.92083	-0.153	2.92083	-10.634
2.925	-0.156	2.925	-10.379
2.92916	-0.165	2.92916	-9.527
2.93334	-0.178	2.93334	-9.03
2.9375	-0.184	2.9375	-9.051
2.94167	-0.178	2.94167	-9.337
2.94584	-0.162	2.94584	-9.7
2.95	-0.151	2.95	-9.97
2.95417	-0.154	2.95417	-9.91
2.95833	-0.165	2.95833	-9.349
2.9625	-0.183	2.9625	-8.779
2.96666	-0.203	2.96666	-8.735
2.97084	-0.218	2.97084	-9.173
2.975	-0.224	2.975	-9.542
2.97917	-0.225	2.97917	-9.433
2.98333	-0.219	2.98333	-9.053
2.9875	-0.21	2.9875	-8.93
2.99166	-0.201	2.99166	-9.009
2.99584	-0.191	2.99584	-8.823
3	-0.185	3	-8.65
3.00417	-0.183	3.00417	-8.818
3.00834	-0.19	3.00834	-9.13
3.0125	-0.203	3.0125	-9.727
3.01667	-0.204	3.01667	-10.469
3.02083	-0.196	3.02083	-10.737
3.025	-0.198	3.025	-10.743
3.02916	-0.202	3.02916	-11.044
3.03334	-0.198	3.03334	-11.155
3.0375	-0.192	3.0375	-10.677
3.04167	-0.195	3.04167	-10.039
3.04583	-0.2	3.04583	-9.573
3.05	-0.2	3.05	-9.479
3.05416	-0.196	3.05416	-9.716
3.05834	-0.188	3.05834	-10.308
3.0625	-0.188	3.0625	-11.016
3.06667	-0.196	3.06667	-11.13
3.07084	-0.211	3.07084	-10.723
3.075	-0.223	3.075	-10.161
3.07917	-0.219	3.07917	-9.597
3.08333	-0.207	3.08333	-9.533
3.0875	-0.199	3.0875	-9.879
3.09166	-0.195	3.09166	-10.116
3.09584	-0.188	3.09584	-10.227
3.1	-0.182	3.1	-10.242
3.10417	-0.186	3.10417	-10.119
3.10833	-0.2	3.10833	-9.979
3.1125	-0.211	3.1125	-9.774
3.11666	-0.209	3.11666	-9.335
3.12084	-0.206	3.12084	-9.054
3.125	-0.212	3.125	-9.425
3.12917	-0.217	3.12917	-9.939
3.13334	-0.216	3.13334	-10.017
3.1375	-0.214	3.1375	-10.192
3.14167	-0.213	3.14167	-10.565
3.14583	-0.207	3.14583	-10.577
3.15	-0.198	3.15	-10.364
3.15416	-0.189	3.15416	-10.194
3.15834	-0.189	3.15834	-10.008
3.1625	-0.194	3.1625	-10.015
3.16667	-0.195	3.16667	-10.521
3.17083	-0.195	3.17083	-11.364
3.175	-0.192	3.175	-11.888
3.17916	-0.192	3.17916	-11.65
3.18334	-0.2	3.18334	-11.104
3.1875	-0.209	3.1875	-10.696
3.19167	-0.211	3.19167	-10.443
3.19584	-0.209	3.19584	-10.209
3.2	-0.207	3.2	-10.018
3.20417	-0.212	3.20417	-9.875
3.20833	-0.215	3.20833	-9.766
3.2125	-0.209	3.2125	-9.987
3.21666	-0.202	3.21666	-10.451
3.22084	-0.196	3.22084	-10.808
3.225	-0.185	3.225	-10.795
3.22917	-0.176	3.22917	-10.275
3.23333	-0.176	3.23333	-9.623
3.2375	-0.18	3.2375	-9.27
3.24166	-0.185	3.24166	-9.077
3.24584	-0.185	3.24584	-9.287
3.25	-0.184	3.25	-10.067
3.25417	-0.188	3.25417	-10.621
3.25834	-0.197	3.25834	-10.402
3.2625	-0.209	3.2625	-9.832
3.26667	-0.217	3.26667	-9.185
3.27083	-0.215	3.27083	-8.844
3.275	-0.209	3.275	-9.112
3.27916	-0.202	3.27916	-9.402
3.28334	-0.193	3.28334	-9.392
3.2875	-0.19	3.2875	-9.081
3.29167	-0.195	3.29167	-8.708
3.29583	-0.202	3.29583	-8.495
3.3	-0.208	3.3	-8.415
3.30416	-0.212	3.30416	-8.618
3.30834	-0.216	3.30834	-9.193
3.3125	-0.215	3.3125	-9.739
3.31667	-0.215	3.31667	-9.894
3.32084	-0.221	3.32084	-9.915
3.325	-0.231	3.325	-10.316
3.32917	-0.244	3.32917	-11.114
3.33333	-0.249	3.33333	-11.638
3.3375	-0.244	3.3375	-11.557
3.34166	-0.232	3.34166	-11.078
3.34584	-0.215	3.34584	-10.424
3.35	-0.204	3.35	-10.005
3.35417	-0.202	3.35417	-9.946
3.35833	-0.202	3.35833	-9.84
3.3625	-0.207	3.3625	-9.426
3.36666	-0.218	3.36666	-9.055
3.37084	-0.229	3.37084	-8.848
3.375	-0.236	3.375	-8.599
3.37917	-0.232	3.37917	-8.59
3.38334	-0.215	3.38334	-9.045
3.3875	-0.2	3.3875	-9.874
3.39167	-0.188	3.39167	-10.64
3.39583	-0.178	3.39583	-10.877
3.4	-0.175	3.4	-10.896
3.40416	-0.18	3.40416	-11.039
3.40834	-0.183	3.40834	-11.141
3.4125	-0.184	3.4125	-10.95
3.41667	-0.189	3.41667	-10.379
3.42083	-0.197	3.42083	-9.876
3.425	-0.201	3.425	-9.888
3.42916	-0.205	3.42916	-10.198
3.43334	-0.212	3.43334	-9.984
3.4375	-0.217	3.4375	-9.443
3.44167	-0.218	3.44167	-9.754
3.44584	-0.22	3.44584	-10.647
3.45	-0.226	3.45	-11.053
3.45417	-0.234	3.45417	-10.879
3.45833	-0.238	3.45833	-10.472
3.4625	-0.237	3.4625	-10.214
3.46666	-0.236	3.46666	-10.035
3.47084	-0.236	3.47084	-9.761
3.475	-0.23	3.475	-9.784
3.47917	-0.224	3.47917	-10.142
3.48333	-0.225	3.48333	-10.461
3.4875	-0.228	3.4875	-10.536
3.49166	-0.23	3.49166	-10.428
3.49584	-0.233	3.49584	-10.305
3.5	-0.244	3.5	-10.381
3.50417	-0.257	3.50417	-10.749
3.50834	-0.265	3.50834	-11.076
3.5125	-0.265	3.5125	-11.006
3.51667	-0.259	3.51667	-10.864
3.52083	-0.249	3.52083	-10.784
3.525	-0.24	3.525	-10.738
3.52916	-0.24	3.52916	-10.774
3.53334	-0.245	3.53334	-10.762
3.5375	-0.247	3.5375	-11.03
3.54167	-0.244	3.54167	-11.399
3.54583	-0.237	3.54583	-11.46
3.55	-0.232	3.55	-11.268
3.55416	-0.231	3.55416	-10.868
3.55834	-0.235	3.55834	-10.482
3.5625	-0.238	3.5625	-9.936
3.56667	-0.242	3.56667	-9.265
3.57084	-0.247	3.57084	-8.959
3.575	-0.249	3.575	-9.178
3.57917	-0.246	3.57917	-9.647
3.58333	-0.237	3.58333	-10.192
3.5875	-0.229	3.5875	-10.969
3.59166	-0.226	3.59166	-11.621
3.59584	-0.223	3.59584	-11.826
3.6	-0.223	3.6	-11.734
3.60417	-0.226	3.60417	-11.559
3.60833	-0.224	3.60833	-11.449
3.6125	-0.22	3.6125	-11.226
3.61666	-0.218	3.61666	-10.934
3.62084	-0.216	3.62084	-10.859
3.625	-0.217	3.625	-10.976
3.62917	-0.225	3.62917	-11.117
3.63334	-0.228	3.63334	-11.233
3.6375	-0.226	3.6375	-11.17
3.64167	-0.225	3.64167	-10.839
3.64583	-0.228	3.64583	-10.61
3.65	-0.228	3.65	-10.38
3.65416	-0.221	3.65416	-10.059
3.65834	-0.219	3.65834	-9.889
3.6625	-0.226	3.6625	-9.796
3.66667	-0.232	3.66667	-9.739
3.67083	-0.229	3.67083	-9.661
3.675	-0.221	3.675	-9.726
3.67916	-0.215	3.67916	-9.903
3.68334	-0.213	3.68334	-9.964
3.6875	-0.22	3.6875	-10.265
3.69167	-0.228	3.69167	-10.831
3.69584	-0.227	3.69584	-11.214
3.7	-0.22	3.7	-11.281
3.70417	-0.214	3.70417	-11.13
3.70833	-0.212	3.70833	-10.972
3.7125	-0.213	3.7125	-10.963
3.71666	-0.219	3.71666	-10.988
3.72084	-0.224	3.72084	-10.966
3.725	-0.223	3.725	-10.994
3.72917	-0.226	3.72917	-11.027
3.73333	-0.235	3.73333	-10.645
3.7375	-0.236	3.7375	-10.019
3.74166	-0.231	3.74166	-9.875
3.74584	-0.234	3.74584	-10.286
3.75	-0.234	3.75	-10.994
3.75417	-0.227	3.75417	-11.538
3.75834	-0.22	3.75834	-11.797
3.7625	-0.216	3.7625	-12.258
3.76667	-0.209	3.76667	-12.749
3.77083	-0.205	3.77083	-12.702
3.775	-0.21	3.775	-12.05
3.77916	-0.217	3.77916	-11.145
3.78334	-0.214	3.78334	-10.501
3.7875	-0.212	3.7875	-10.484
3.79167	-0.211	3.79167	-10.833
3.79583	-0.212	3.79583	-10.97
3.8	-0.219	3.8	-10.983
3.80416	-0.228	3.80416	-11.138
3.80834	-0.23	3.80834	-11.218
3.8125	-0.229	3.8125	-11.328
3.81667	-0.232	3.81667	-11.776
3.82084	-0.239	3.82084	-12.28
3.825	-0.243	3.825	-12.496
3.82917	-0.244	3.82917	-12.268
3.83333	-0.241	3.83333	-11.409
3.8375	-0.238	3.8375	-10.409
3.84166	-0.234	3.84166	-9.947
3.84584	-0.238	3.84584	-9.73
3.85	-0.244	3.85	-9.542
3.85417	-0.242	3.85417	-9.562
3.85833	-0.236	3.85833	-9.858
3.8625	-0.232	3.8625	-10.142
3.86666	-0.225	3.86666	-10.307
3.87084	-0.216	3.87084	-10.75
3.875	-0.212	3.875	-11.141
3.87917	-0.216	3.87917	-10.935
3.88334	-0.224	3.88334	-10.433
3.8875	-0.231	3.8875	-10.155
3.89167	-0.247	3.89167	-10.043
3.89583	-0.266	3.89583	-9.952
3.9	-0.272	3.9	-9.842
3.90416	-0.272	3.90416	-9.935
3.90834	-0.275	3.90834	-10.128
3.9125	-0.273	3.9125	-10.158
3.91667	-0.262	3.91667	-10.077
3.92083	-0.252	3.92083	-9.82
3.925	-0.252	3.925	-9.693
3.92916	-0.252	3.92916	-9.863
3.93334	-0.246	3.93334	-10.155
3.9375	-0.239	3.9375	-10.427
3.94167	-0.241	3.94167	-10.56
3.94584	-0.243	3.94584	-10.558
3.95	-0.242	3.95	-10.445
3.95417	-0.244	3.95417	-10.378
3.95833	-0.25	3.95833	-10.476
3.9625	-0.254	3.9625	-10.544
3.96666	-0.246	3.96666	-10.594
3.97084	-0.233	3.97084	-10.732
3.975	-0.229	3.975	-10.743
3.97917	-0.234	3.97917	-10.467
3.98333	-0.237	3.98333	-10.153
3.9875	-0.236	3.9875	-10.02
3.99166	-0.232	3.99166	-10.315
3.99584	-0.232	3.99584	-11.212
4	-0.243	4	-11.911
4.00417	-0.251	4.00417	-11.659
4.00833	-0.251	4.00833	-10.845
4.0125	-0.251	4.0125	-10.237
4.01666	-0.257	4.01666	-10.122
4.02083	-0.259	4.02083	-10.256
4.025	-0.259	4.025	-10.402
4.02916	-0.266	4.02916	-10.362
4.03334	-0.276	4.03334	-10.222
4.0375	-0.281	4.0375	-10.094
4.04167	-0.28	4.04167	-10.038
4.04584	-0.273	4.04584	-10.28
4.05	-0.262	4.05	-10.479
4.05417	-0.249	4.05417	-10.402
4.05833	-0.239	4.05833	-10.348
4.0625	-0.23	4.0625	-10.179
4.06667	-0.219	4.06667	-9.738
4.07083	-0.215	4.07083	-9.182
4.075	-0.222	4.075	-8.903
4.07916	-0.236	4.07916	-9.301
4.08333	-0.248	4.08333	-10.18
4.0875	-0.254	4.0875	-10.661
4.09166	-0.252	4.09166	-10.545
4.09584	-0.25	4.09584	-10.658
4.1	-0.251	4.1	-11.073
4.10417	-0.256	4.10417	-11.328
4.10834	-0.255	4.10834	-11.588
4.1125	-0.24	4.1125	-12.003
4.11667	-0.227	4.11667	-12.195
4.12083	-0.229	4.12083	-12.22
4.125	-0.237	4.125	-12.03
4.12917	-0.243	4.12917	-11.604
4.13333	-0.245	4.13333	-11.379
4.1375	-0.248	4.1375	-11.181
4.14166	-0.25	4.14166	-10.812
4.14583	-0.251	4.14583	-10.387
4.15	-0.252	4.15	-10.018
4.15416	-0.257	4.15416	-9.917
4.15834	-0.265	4.15834	-10.126
4.1625	-0.269	4.1625	-10.387
4.16667	-0.264	4.16667	-10.554
4.17084	-0.253	4.17084	-10.814
4.175	-0.248	4.175	-11.2
4.17917	-0.254	4.17917	-11.217
4.18333	-0.259	4.18333	-10.713
4.1875	-0.257	4.1875	-10.317
4.19167	-0.251	4.19167	-10.488
4.19583	-0.24	4.19583	-10.793
4.2	-0.228	4.2	-10.803
4.20416	-0.219	4.20416	-10.967
4.20833	-0.216	4.20833	-11.556
4.2125	-0.22	4.2125	-12.191
4.21666	-0.221	4.21666	-12.451
4.22084	-0.221	4.22084	-12.228
4.225	-0.227	4.225	-11.726
4.22917	-0.241	4.22917	-11.326
4.23334	-0.26	4.23334	-11.004
4.2375	-0.278	4.2375	-10.596
4.24167	-0.288	4.24167	-10.543
4.24583	-0.294	4.24583	-11.231
4.25	-0.301	4.25	-12.077
4.25417	-0.3	4.25417	-12.189
4.25833	-0.29	4.25833	-11.665
4.2625	-0.282	4.2625	-11.206
4.26666	-0.274	4.26666	-11.042
4.27083	-0.263	4.27083	-11.042
4.275	-0.257	4.275	-11.083
4.27916	-0.259	4.27916	-10.771
4.28334	-0.262	4.28334	-10.071
4.2875	-0.264	4.2875	-9.419
4.29167	-0.266	4.29167	-8.968
4.29584	-0.264	4.29584	-9.081
4.3	-0.262	4.3	-9.657
4.30417	-0.262	4.30417	-10.002
4.30833	-0.259	4.30833	-10.257
4.3125	-0.256	4.3125	-10.804
4.31667	-0.256	4.31667	-11.334
4.32083	-0.252	4.32083	-11.441
4.325	-0.246	4.325	-11.512
4.32916	-0.243	4.32916	-12.032
4.33333	-0.242	4.33333	-12.536
4.3375	-0.244	4.3375	-12.506
4.34166	-0.252	4.34166	-11.778
4.34584	-0.263	4.34584	-10.853
4.35	-0.271	4.35	-10.614
4.35417	-0.279	4.35417	-10.801
4.35834	-0.289	4.35834	-10.943
4.3625	-0.297	4.3625	-11.271
4.36667	-0.295	4.36667	-11.742
4.37083	-0.287	4.37083	-11.951
4.375	-0.28	4.375	-11.674
4.37917	-0.279	4.37917	-11.1
4.38333	-0.282	4.38333	-10.651
4.3875	-0.282	4.3875	-10.416
4.39166	-0.278	4.39166	-10.481
4.39583	-0.267	4.39583	-10.682
4.4	-0.26	4.4	-10.794
4.40416	-0.263	4.40416	-10.802
4.40834	-0.266	4.40834	-10.585
4.4125	-0.27	4.4125	-10.431
4.41667	-0.283	4.41667	-10.532
4.42084	-0.299	4.42084	-10.501
4.425	-0.31	4.425	-10.231
4.42917	-0.316	4.42917	-10.187
4.43333	-0.319	4.43333	-10.551
4.4375	-0.316	4.4375	-10.794
4.44167	-0.309	4.44167	-10.747
4.44583	-0.301	4.44583	-10.782
4.45	-0.29	4.45	-10.956
4.45416	-0.28	4.45416	-11.046
4.45833	-0.271	4.45833	-10.966
4.4625	-0.266	4.4625	-10.934
4.46666	-0.267	4.46666	-10.705
4.47084	-0.267	4.47084	-10.238
4.475	-0.264	4.475	-9.988
4.47917	-0.264	4.47917	-9.971
4.48334	-0.269	4.48334	-9.999
4.4875	-0.271	4.4875	-10.072
4.49167	-0.273	4.49167	-10.261
4.49583	-0.273	4.49583	-10.483
4.5	-0.268	4.5	-10.672
4.50417	-0.264	4.50417	-10.889
4.50833	-0.267	4.50833	-11.035
4.5125	-0.274	4.5125	-11.045
4.51666	-0.278	4.51666	-11.044
4.52083	-0.272	4.52083	-10.908
4.525	-0.256	4.525	-10.712
4.52916	-0.237	4.52916	-10.809
4.53334	-0.221	4.53334	-11.114
4.5375	-0.221	4.5375	-11.418
4.54167	-0.236	4.54167	-11.742
4.54584	-0.247	4.54584	-11.96
4.55	-0.249	4.55	-11.93
4.55417	-0.248	4.55417	-11.605
4.55833	-0.254	4.55833	-10.985
4.5625	-0.259	4.5625	-10.515
4.56667	-0.259	4.56667	-10.464
4.57083	-0.257	4.57083	-10.648
4.575	-0.258	4.575	-10.994
4.57916	-0.261	4.57916	-11.42
4.58333	-0.266	4.58333	-11.783
4.5875	-0.272	4.5875	-12.07
4.59166	-0.279	4.59166	-12.057
4.59584	-0.275	4.59584	-11.737
4.6	-0.261	4.6	-11.67
4.60417	-0.255	4.60417	-11.741
4.60834	-0.262	4.60834	-11.498
4.6125	-0.273	4.6125	-11.16
4.61667	-0.278	4.61667	-11.074
4.62083	-0.267	4.62083	-11.02
4.625	-0.256	4.625	-10.71
4.62917	-0.266	4.62917	-10.244
4.63333	-0.282	4.63333	-9.683
4.6375	-0.288	4.6375	-9.405
4.64166	-0.285	4.64166	-9.821
4.64583	-0.283	4.64583	-10.647
4.65	-0.286	4.65	-11.252
4.65416	-0.289	4.65416	-11.457
4.65834	-0.289	4.65834	-11.732
4.6625	-0.29	4.6625	-12.116
4.66667	-0.29	4.66667	-12.296
4.67084	-0.291	4.67084	-12.195
4.675	-0.293	4.675	-11.628
4.67917	-0.292	4.67917	-10.698
4.68333	-0.29	4.68333	-10.099
4.6875	-0.292	4.6875	-10.143
4.69167	-0.292	4.69167	-10.721
4.69583	-0.287	4.69583	-11.533
4.7	-0.282	4.7	-12.137
4.70416	-0.285	4.70416	-12.577
4.70833	-0.3	4.70833	-12.905
4.7125	-0.308	4.7125	-12.902
4.71666	-0.305	4.71666	-12.603
4.72084	-0.306	4.72084	-12.279
4.725	-0.309	4.725	-12.271
4.72917	-0.304	4.72917	-12.397
4.73334	-0.3	4.73334	-12.136
4.7375	-0.298	4.7375	-11.487
4.74167	-0.289	4.74167	-10.791
4.74583	-0.272	4.74583	-10.415
4.75	-0.263	4.75	-10.389
4.75417	-0.265	4.75417	-10.375
4.75833	-0.267	4.75833	-10.102
4.7625	-0.266	4.7625	-9.75
4.76666	-0.268	4.76666	-9.822
4.77083	-0.278	4.77083	-10.207
4.775	-0.296	4.775	-10.149
4.77916	-0.306	4.77916	-9.686
4.78334	-0.298	4.78334	-9.436
4.7875	-0.281	4.7875	-9.793
4.79167	-0.271	4.79167	-10.789
4.79584	-0.271	4.79584	-11.673
4.8	-0.275	4.8	-11.694
4.80417	-0.272	4.80417	-11.04
4.80833	-0.266	4.80833	-10.482
4.8125	-0.26	4.8125	-10.355
4.81667	-0.255	4.81667	-10.341
4.82083	-0.263	4.82083	-10.37
4.825	-0.273	4.825	-10.376
4.82916	-0.272	4.82916	-10.408
4.83333	-0.266	4.83333	-10.816
4.8375	-0.265	4.8375	-11.339
4.84166	-0.269	4.84166	-11.869
4.84584	-0.278	4.84584	-12.226
4.85	-0.289	4.85	-12.1
4.85417	-0.29	4.85417	-11.721
4.85834	-0.279	4.85834	-11.292
4.8625	-0.266	4.8625	-11.057
4.86667	-0.259	4.86667	-11.111
4.87083	-0.264	4.87083	-11.046
4.875	-0.277	4.875	-10.988
4.87917	-0.293	4.87917	-11.369
4.88333	-0.309	4.88333	-11.838
4.8875	-0.311	4.8875	-12.067
4.89166	-0.305	4.89166	-11.887
4.89583	-0.301	4.89583	-11.383
4.9	-0.301	4.9	-10.866
4.90416	-0.302	4.90416	-10.747
4.90834	-0.303	4.90834	-11.012
4.9125	-0.3	4.9125	-11.088
4.91667	-0.296	4.91667	-10.881
4.92084	-0.293	4.92084	-10.622
4.925	-0.288	4.925	-10.352
4.92917	-0.282	4.92917	-10.241
4.93333	-0.281	4.93333	-10.443
4.9375	-0.278	4.9375	-10.772
4.94167	-0.274	4.94167	-11.044
4.94583	-0.275	4.94583	-11.13
4.95	-0.287	4.95	-11.047
4.95416	-0.302	4.95416	-10.788
4.95833	-0.306	4.95833	-10.318
4.9625	-0.302	4.9625	-9.757
4.96666	-0.297	4.96666	-9.551
4.97084	-0.296	4.97084	-10.202
4.975	-0.297	4.975	-11.309
4.97917	-0.295	4.97917	-12.015
4.98334	-0.289	4.98334	-12.362
4.9875	-0.292	4.9875	-12.677
4.99167	-0.301	4.99167	-12.711
4.99583	-0.308	4.99583	-12.368
5	-0.31	5	-11.796
5.00417	-0.307	5.00417	-10.904
5.00833	-0.304	5.00833	-9.856
5.0125	-0.298	5.0125	-9.235
5.01666	-0.291	5.01666	-9.454
5.02083	-0.29	5.02083	-10.068
5.025	-0.294	5.025	-10.452
5.02916	-0.293	5.02916	-10.684
5.03334	-0.282	5.03334	-10.978
5.0375	-0.274	5.0375	-11.215
5.04167	-0.28	5.04167	-11.102
5.04584	-0.295	5.04584	-10.866
5.05	-0.301	5.05	-10.735
5.05417	-0.298	5.05417	-10.643
5.05833	-0.299	5.05833	-10.675
5.0625	-0.304	5.0625	-11.038
5.06667	-0.31	5.06667	-11.583
5.07083	-0.318	5.07083	-11.743
5.075	-0.324	5.075	-11.544
5.07916	-0.324	5.07916	-11.343
5.08333	-0.317	5.08333	-11.197
5.0875	-0.308	5.0875	-10.934
5.09166	-0.301	5.09166	-10.573
5.09584	-0.293	5.09584	-10.385
5.1	-0.282	5.1	-10.306
5.10417	-0.282	5.10417	-10.401
5.10834	-0.302	5.10834	-10.706
5.1125	-0.33	5.1125	-10.956
5.11667	-0.346	5.11667	-11.155
5.12083	-0.343	5.12083	-11.28
5.125	-0.334	5.125	-11.408
5.12917	-0.328	5.12917	-11.51
5.13333	-0.316	5.13333	-11.414
5.1375	-0.296	5.1375	-11.415
5.14166	-0.285	5.14166	-11.531
5.14583	-0.292	5.14583	-11.185
5.15	-0.301	5.15	-10.547
5.15416	-0.303	5.15416	-10.142
5.15834	-0.305	5.15834	-10.115
5.1625	-0.312	5.1625	-10.428
5.16667	-0.318	5.16667	-10.674
5.17084	-0.317	5.17084	-10.607
5.175	-0.315	5.175	-10.566
5.17917	-0.316	5.17917	-11
5.18333	-0.318	5.18333	-11.39
5.1875	-0.32	5.1875	-11.298
5.19167	-0.321	5.19167	-11.134
5.19583	-0.314	5.19583	-11.075
5.2	-0.301	5.2	-11.222
5.20416	-0.293	5.20416	-11.526
5.20833	-0.289	5.20833	-12.013
5.2125	-0.286	5.2125	-12.328
5.21666	-0.287	5.21666	-11.842
5.22084	-0.293	5.22084	-11.075
5.225	-0.295	5.225	-10.943
5.22917	-0.292	5.22917	-11.358
5.23334	-0.292	5.23334	-11.683
5.2375	-0.298	5.2375	-11.932
5.24167	-0.305	5.24167	-12.256
5.24583	-0.312	5.24583	-12.608
5.25	-0.319	5.25	-13.001
5.25417	-0.323	5.25417	-13.175
5.25833	-0.33	5.25833	-13.085
5.2625	-0.34	5.2625	-13.11
5.26666	-0.344	5.26666	-13.386
5.27083	-0.336	5.27083	-13.488
5.275	-0.328	5.275	-13.134
5.27916	-0.318	5.27916	-12.686
5.28334	-0.306	5.28334	-12.572
5.2875	-0.298	5.2875	-12.603
5.29167	-0.295	5.29167	-12.252
5.29584	-0.298	5.29584	-11.816
5.3	-0.301	5.3	-11.959
5.30417	-0.299	5.30417	-12.683
5.30833	-0.286	5.30833	-13.519
5.3125	-0.278	5.3125	-14.042
5.31667	-0.281	5.31667	-14.124
5.32083	-0.29	5.32083	-13.971
5.325	-0.304	5.325	-13.919
5.32916	-0.311	5.32916	-13.677
5.33333	-0.31	5.33333	-13.026
5.3375	-0.308	5.3375	-12.628
5.34166	-0.311	5.34166	-12.703
5.34584	-0.319	5.34584	-12.546
5.35	-0.322	5.35	-11.855
5.35417	-0.315	5.35417	-11.453
5.35834	-0.306	5.35834	-11.62
5.3625	-0.302	5.3625	-11.601
5.36667	-0.304	5.36667	-11.263
5.37083	-0.309	5.37083	-10.847
5.375	-0.312	5.375	-10.433
5.37917	-0.313	5.37917	-10.481
5.38333	-0.313	5.38333	-10.911
5.3875	-0.307	5.3875	-11.224
5.39166	-0.303	5.39166	-11.278
5.39583	-0.304	5.39583	-10.938
5.4	-0.306	5.4	-10.649
5.40416	-0.309	5.40416	-10.995
5.40834	-0.316	5.40834	-11.564
5.4125	-0.327	5.4125	-11.875
5.41667	-0.326	5.41667	-11.769
5.42084	-0.322	5.42084	-11.304
5.425	-0.325	5.425	-10.995
5.42917	-0.329	5.42917	-11.033
5.43333	-0.327	5.43333	-11.169
5.4375	-0.323	5.4375	-11.13
5.44167	-0.319	5.44167	-11.117
5.44583	-0.317	5.44583	-11.262
5.45	-0.318	5.45	-11.216
5.45416	-0.317	5.45416	-11.097
5.45833	-0.312	5.45833	-11.16
5.4625	-0.309	5.4625	-11.282
5.46666	-0.311	5.46666	-11.61
5.47084	-0.311	5.47084	-12.214
5.475	-0.304	5.475	-12.472
5.47917	-0.295	5.47917	-11.959
5.48334	-0.291	5.48334	-11.136
5.4875	-0.284	5.4875	-10.686
5.49167	-0.277	5.49167	-10.976
5.49583	-0.276	5.49583	-11.76
5.5	-0.275	5.5	-12.393
5.50417	-0.271	5.50417	-12.768
5.50833	-0.273	5.50833	-12.915
5.5125	-0.28	5.5125	-12.586
5.51666	-0.288	5.51666	-11.902
5.52083	-0.296	5.52083	-11.229
5.525	-0.298	5.525	-10.97
5.52916	-0.301	5.52916	-11.002
5.53334	-0.306	5.53334	-10.896
5.5375	-0.312	5.5375	-10.719
5.54167	-0.316	5.54167	-10.711
5.54584	-0.317	5.54584	-11.043
5.55	-0.316	5.55	-11.632
5.55417	-0.313	5.55417	-12.159
5.55833	-0.316	5.55833	-12.279
5.5625	-0.321	5.5625	-11.852
5.56667	-0.318	5.56667	-11.303
5.57083	-0.309	5.57083	-11.023
5.575	-0.3	5.575	-10.9
5.57916	-0.297	5.57916	-10.88
5.58333	-0.303	5.58333	-10.829
5.5875	-0.314	5.5875	-10.701
5.59166	-0.321	5.59166	-10.658
5.59584	-0.318	5.59584	-10.865
5.6	-0.31	5.6	-11.435
5.60417	-0.307	5.60417	-11.931
5.60834	-0.313	5.60834	-11.949
5.6125	-0.331	5.6125	-11.74
5.61667	-0.349	5.61667	-11.972
5.62083	-0.353	5.62083	-12.82
5.625	-0.349	5.625	-13.373
5.62917	-0.345	5.62917	-13.45
5.63333	-0.339	5.63333	-13.348
5.6375	-0.328	5.6375	-12.894
5.64166	-0.319	5.64166	-12.338
5.64583	-0.314	5.64583	-11.992
5.65	-0.303	5.65	-11.837
5.65416	-0.293	5.65416	-12.001
5.65834	-0.289	5.65834	-12.276
5.6625	-0.286	5.6625	-12.291
5.66667	-0.293	5.66667	-12.181
5.67084	-0.301	5.67084	-11.931
5.675	-0.308	5.675	-11.572
5.67917	-0.32	5.67917	-11.13
5.68333	-0.333	5.68333	-10.772
5.6875	-0.342	5.6875	-10.552
5.69167	-0.349	5.69167	-10.49
5.69583	-0.35	5.69583	-10.582
5.7	-0.341	5.7	-10.605
5.70416	-0.324	5.70416	-10.645
5.70833	-0.308	5.70833	-10.736
5.7125	-0.3	5.7125	-10.731
5.71666	-0.303	5.71666	-11.009
5.72084	-0.311	5.72084	-11.632
5.725	-0.325	5.725	-12.084
5.72917	-0.339	5.72917	-12.282
5.73334	-0.344	5.73334	-12.38
5.7375	-0.332	5.7375	-12.564
5.74167	-0.318	5.74167	-12.593
5.74583	-0.315	5.74583	-12.279
5.75	-0.321	5.75	-11.847
5.75417	-0.329	5.75417	-11.415
5.75833	-0.332	5.75833	-11.115
5.7625	-0.325	5.7625	-11.271
5.76666	-0.319	5.76666	-11.655
5.77083	-0.322	5.77083	-11.715
5.775	-0.324	5.775	-11.624
5.77916	-0.323	5.77916	-11.774
5.78334	-0.329	5.78334	-11.887
5.7875	-0.333	5.7875	-11.501
5.79167	-0.326	5.79167	-10.98
5.79584	-0.314	5.79584	-10.837
5.8	-0.308	5.8	-11.028
5.80417	-0.312	5.80417	-11.388
5.80833	-0.323	5.80833	-11.615
5.8125	-0.333	5.8125	-11.533
5.81667	-0.334	5.81667	-11.395
5.82083	-0.327	5.82083	-11.569
5.825	-0.318	5.825	-11.952
5.82916	-0.311	5.82916	-12.011
5.83333	-0.308	5.83333	-11.691
5.8375	-0.311	5.8375	-11.332
5.84166	-0.326	5.84166	-11.114
5.84584	-0.344	5.84584	-11.317
5.85	-0.35	5.85	-11.778
5.85417	-0.339	5.85417	-11.869
5.85834	-0.328	5.85834	-11.664
5.8625	-0.324	5.8625	-11.631
5.86667	-0.325	5.86667	-11.936
5.87083	-0.331	5.87083	-12.211
5.875	-0.333	5.875	-11.945
5.87917	-0.328	5.87917	-11.307
5.88333	-0.328	5.88333	-11.181
5.8875	-0.326	5.8875	-11.586
5.89166	-0.324	5.89166	-11.743
5.89583	-0.332	5.89583	-11.839
5.9	-0.349	5.9	-12.079
5.90416	-0.364	5.90416	-12.091
5.90834	-0.359	5.90834	-11.821
5.9125	-0.34	5.9125	-11.745
5.91667	-0.331	5.91667	-11.918
5.92084	-0.329	5.92084	-12.067
5.925	-0.324	5.925	-12.593
5.92917	-0.32	5.92917	-13.125
5.93333	-0.324	5.93333	-13.268
5.9375	-0.332	5.9375	-13.42
5.94167	-0.333	5.94167	-13.596
5.94583	-0.328	5.94583	-13.64
5.95	-0.326	5.95	-13.485
5.95416	-0.325	5.95416	-13.095
5.95833	-0.329	5.95833	-12.761
5.9625	-0.341	5.9625	-12.999
5.96666	-0.355	5.96666	-13.509
5.97084	-0.364	5.97084	-13.637
5.975	-0.369	5.975	-13.499
5.97917	-0.372	5.97917	-13.482
5.98334	-0.369	5.98334	-13.31
5.9875	-0.363	5.9875	-12.914
5.99167	-0.36	5.99167	-12.589
5.99583	-0.364	5.99583	-12.461
6	-0.372	6	-13.241
6.00417	-0.381	6.00417	-15.004
6.00833	-0.386	6.00833	-16.566
6.0125	-0.374	6.0125	-17.2
6.01666	-0.352	6.01666	-16.87
6.02083	-0.333	6.02083	-15.798
6.025	-0.325	6.025	-14.777
6.02916	-0.333	6.02916	-14.574
6.03334	-0.338	6.03334	-15.253
6.0375	-0.335	6.0375	-16.058
6.04167	-0.332	6.04167	-16.445
6.04584	-0.329	6.04584	-16.769
6.05	-0.327	6.05	-17.129
6.05417	-0.332	6.05417	-17.388
6.05833	-0.335	6.05833	-17.453
6.0625	-0.33	6.0625	-17.477
6.06667	-0.324	6.06667	-17.686
6.07083	-0.327	6.07083	-17.76
6.075	-0.339	6.075	-17.418
6.07916	-0.349	6.07916	-16.88
6.08333	-0.355	6.08333	-16.537
6.0875	-0.359	6.0875	-16.419
6.09166	-0.359	6.09166	-16.277
6.09584	-0.357	6.09584	-16.144
6.1	-0.351	6.1	-15.916
6.10417	-0.339	6.10417	-15.825
6.10834	-0.333	6.10834	-16.205
6.1125	-0.334	6.1125	-16.673
6.11667	-0.329	6.11667	-16.977
6.12083	-0.319	6.12083	-17.203
6.125	-0.317	6.125	-17.382
6.12917	-0.316	6.12917	-17.714
6.13333	-0.315	6.13333	-18.108
6.1375	-0.317	6.1375	-18.19
6.14166	-0.322	6.14166	-17.918
6.14583	-0.328	6.14583	-17.483
6.15	-0.338	6.15	-17.127
6.15416	-0.351	6.15416	-16.966
6.15834	-0.353	6.15834	-17.322
6.1625	-0.351	6.1625	-18.119
6.16667	-0.356	6.16667	-18.526
6.17084	-0.366	6.17084	-18
6.175	-0.371	6.175	-17.047
6.17917	-0.368	6.17917	-16.446
6.18333	-0.364	6.18333	-16.534
6.1875	-0.356	6.1875	-17.203
6.19167	-0.341	6.19167	-17.838
6.19583	-0.327	6.19583	-17.97
6.2	-0.325	6.2	-17.859
6.20416	-0.326	6.20416	-17.357
6.20833	-0.331	6.20833	-16.18
6.2125	-0.343	6.2125	-15.225
6.21666	-0.357	6.21666	-15.142
6.22084	-0.365	6.22084	-15.478
6.225	-0.365	6.225	-15.673
6.22917	-0.36	6.22917	-15.55
6.23334	-0.359	6.23334	-15.315
6.2375	-0.357	6.2375	-15.425
6.24167	-0.345	6.24167	-16.012
6.24583	-0.332	6.24583	-16.641
6.25	-0.328	6.25	-17.109
6.25417	-0.333	6.25417	-17.583
6.25833	-0.343	6.25833	-17.926
6.2625	-0.355	6.2625	-17.8
6.26666	-0.364	6.26666	-17.265
6.27083	-0.368	6.27083	-16.794
6.275	-0.367	6.275	-16.671
6.27916	-0.362	6.27916	-16.667
6.28334	-0.358	6.28334	-16.711
6.2875	-0.357	6.2875	-17.1
6.29167	-0.363	6.29167	-17.661
6.29584	-0.371	6.29584	-18.052
6.3	-0.371	6.3	-18.262
6.30417	-0.362	6.30417	-18.313
6.30833	-0.347	6.30833	-18.007
6.3125	-0.336	6.3125	-17.424
6.31667	-0.33	6.31667	-17.119
6.32083	-0.327	6.32083	-17.054
6.325	-0.328	6.325	-16.965
6.32916	-0.338	6.32916	-17.009
6.33333	-0.356	6.33333	-17.227
6.3375	-0.372	6.3375	-17.209
6.34166	-0.375	6.34166	-17.151
6.34584	-0.37	6.34584	-17.482
6.35	-0.366	6.35	-17.596
6.35417	-0.362	6.35417	-17.063
6.35834	-0.354	6.35834	-16.517
6.3625	-0.346	6.3625	-16.7
6.36667	-0.345	6.36667	-17.183
6.37083	-0.347	6.37083	-17.126
6.375	-0.345	6.375	-16.893
6.37917	-0.342	6.37917	-17.035
6.38333	-0.346	6.38333	-17.432
6.3875	-0.354	6.3875	-17.832
6.39166	-0.36	6.39166	-18.146
6.39583	-0.358	6.39583	-18.25
6.4	-0.347	6.4	-18.023
6.40416	-0.337	6.40416	-17.866
6.40834	-0.338	6.40834	-17.665
6.4125	-0.345	6.4125	-17.217
6.41667	-0.355	6.41667	-16.813
6.42084	-0.366	6.42084	-16.659
6.425	-0.364	6.425	-16.966
6.42917	-0.35	6.42917	-17.358
6.43333	-0.335	6.43333	-17.218
6.4375	-0.332	6.4375	-16.919
6.44167	-0.338	6.44167	-16.949
6.44583	-0.339	6.44583	-17.183
6.45	-0.335	6.45	-17.272
6.45416	-0.336	6.45416	-17.151
6.45833	-0.349	6.45833	-16.996
6.4625	-0.361	6.4625	-16.861
6.46666	-0.361	6.46666	-16.812
6.47084	-0.356	6.47084	-16.961
6.475	-0.352	6.475	-17.258
6.47917	-0.348	6.47917	-17.273
6.48334	-0.349	6.48334	-16.925
6.4875	-0.356	6.4875	-16.706
6.49167	-0.365	6.49167	-16.721
6.49583	-0.375	6.49583	-16.705
6.5	-0.378	6.5	-16.776
6.50417	-0.377	6.50417	-17.02
6.50833	-0.373	6.50833	-17.336
6.5125	-0.362	6.5125	-17.639
6.51666	-0.352	6.51666	-17.939
6.52083	-0.35	6.52083	-18.044
6.525	-0.353	6.525	-17.83
6.52916	-0.357	6.52916	-17.52
6.53334	-0.362	6.53334	-17.481
6.5375	-0.366	6.5375	-17.724
6.54167	-0.373	6.54167	-17.741
6.54584	-0.38	6.54584	-17.584
6.55	-0.376	6.55	-17.582
6.55417	-0.364	6.55417	-17.649
6.55833	-0.361	6.55833	-17.768
6.5625	-0.367	6.5625	-17.779
6.56667	-0.373	6.56667	-17.535
6.57083	-0.381	6.57083	-17.436
6.575	-0.383	6.575	-17.535
6.57916	-0.378	6.57916	-17.623
6.58333	-0.384	6.58333	-17.725
6.5875	-0.398	6.5875	-17.694
6.59166	-0.398	6.59166	-17.38
6.59584	-0.382	6.59584	-16.889
6.6	-0.364	6.6	-16.311
6.60417	-0.348	6.60417	-15.781
6.60834	-0.337	6.60834	-15.783
6.6125	-0.332	6.6125	-16.435
6.61667	-0.332	6.61667	-17.138
6.62083	-0.335	6.62083	-17.194
6.625	-0.339	6.625	-16.406
6.62917	-0.341	6.62917	-15.747
6.63333	-0.343	6.63333	-16.079
6.6375	-0.347	6.6375	-17.003
6.64166	-0.356	6.64166	-17.843
6.64583	-0.364	6.64583	-18.129
6.65	-0.362	6.65	-18.011
6.65416	-0.359	6.65416	-17.989
6.65834	-0.36	6.65834	-18.101
6.6625	-0.363	6.6625	-17.983
6.66667	-0.361	6.66667	-17.596
6.67084	-0.356	6.67084	-17.28
6.675	-0.353	6.675	-16.998
6.67917	-0.356	6.67917	-16.827
6.68333	-0.365	6.68333	-16.857
6.6875	-0.371	6.6875	-16.818
6.69167	-0.374	6.69167	-16.333
6.69583	-0.38	6.69583	-15.627
6.7	-0.389	6.7	-15.399
6.70416	-0.392	6.70416	-15.623
6.70833	-0.382	6.70833	-15.852
6.7125	-0.367	6.7125	-15.969
6.71666	-0.363	6.71666	-16.032
6.72084	-0.37	6.72084	-16.259
6.725	-0.38	6.725	-16.493
6.72917	-0.388	6.72917	-16.5
6.73334	-0.395	6.73334	-16.68
6.7375	-0.408	6.7375	-17.396
6.74167	-0.418	6.74167	-18.224
6.74583	-0.408	6.74583	-18.041
6.75	-0.382	6.75	-16.97
6.75417	-0.358	6.75417	-16.18
6.75833	-0.346	6.75833	-16.192
6.7625	-0.345	6.7625	-16.794
6.76666	-0.348	6.76666	-17.536
6.77083	-0.349	6.77083	-18.124
6.775	-0.35	6.775	-18.188
6.77916	-0.355	6.77916	-17.883
6.78334	-0.365	6.78334	-17.657
6.7875	-0.374	6.7875	-17.653
6.79167	-0.377	6.79167	-17.814
6.79584	-0.375	6.79584	-17.898
6.8	-0.37	6.8	-17.721
6.80417	-0.363	6.80417	-17.305
6.80833	-0.36	6.80833	-17.16
6.8125	-0.364	6.8125	-17.669
6.81667	-0.369	6.81667	-18.298
6.82083	-0.372	6.82083	-18.565
6.825	-0.371	6.825	-18.42
6.82916	-0.369	6.82916	-17.801
6.83333	-0.371	6.83333	-17.159
6.8375	-0.379	6.8375	-17.015
6.84166	-0.383	6.84166	-17.23
6.84584	-0.375	6.84584	-17.286
6.85	-0.366	6.85	-16.92
6.85417	-0.362	6.85417	-16.539
6.85834	-0.366	6.85834	-16.484
6.8625	-0.373	6.8625	-16.393
6.86667	-0.37	6.86667	-16.295
6.87083	-0.359	6.87083	-16.517
6.875	-0.358	6.875	-17.068
6.87917	-0.361	6.87917	-17.656
6.88333	-0.362	6.88333	-17.86
6.8875	-0.361	6.8875	-17.735
6.89166	-0.357	6.89166	-17.636
6.89583	-0.348	6.89583	-17.7
6.9	-0.342	6.9	-17.771
6.90416	-0.347	6.90416	-17.591
6.90834	-0.36	6.90834	-17.168
6.9125	-0.369	6.9125	-16.896
6.91667	-0.366	6.91667	-17.024
6.92084	-0.364	6.92084	-17.513
6.925	-0.362	6.925	-17.902
6.92917	-0.355	6.92917	-18.102
6.93333	-0.35	6.93333	-18.504
6.9375	-0.352	6.9375	-18.558
6.94167	-0.36	6.94167	-17.959
6.94583	-0.368	6.94583	-17.376
6.95	-0.368	6.95	-17.275
6.95416	-0.362	6.95416	-17.286
6.95833	-0.355	6.95833	-16.981
6.9625	-0.349	6.9625	-16.632
6.96666	-0.344	6.96666	-16.699
6.97084	-0.345	6.97084	-16.786
6.975	-0.351	6.975	-16.7
6.97917	-0.362	6.97917	-16.784
6.98334	-0.375	6.98334	-16.938
6.9875	-0.381	6.9875	-17.357
6.99167	-0.376	6.99167	-17.778
6.99583	-0.369	6.99583	-17.747
7	-0.367	7	-17.477
7.00417	-0.365	7.00417	-16.937
7.00833	-0.364	7.00833	-16.168
7.0125	-0.363	7.0125	-15.839
7.01666	-0.358	7.01666	-16.293
7.02083	-0.352	7.02083	-17.015
7.025	-0.347	7.025	-17.331
7.02916	-0.346	7.02916	-16.964
7.03334	-0.356	7.03334	-16.5
7.0375	-0.372	7.0375	-16.722
7.04167	-0.387	7.04167	-17.184
7.04584	-0.397	7.04584	-17.459
7.05	-0.401	7.05	-17.384
7.05417	-0.401	7.05417	-16.945
7.05833	-0.396	7.05833	-16.798
7.0625	-0.392	7.0625	-16.759
7.06667	-0.388	7.06667	-16.275
7.07083	-0.386	7.07083	-15.999
7.075	-0.386	7.075	-16.493
7.07916	-0.388	7.07916	-17.312
7.08333	-0.39	7.08333	-18.165
7.0875	-0.389	7.0875	-18.834
7.09166	-0.384	7.09166	-19.066
7.09584	-0.382	7.09584	-18.883
7.1	-0.385	7.1	-18.522
7.10417	-0.384	7.10417	-18.141
7.10834	-0.375	7.10834	-17.682
7.1125	-0.369	7.1125	-17.275
7.11667	-0.368	7.11667	-17.045
7.12083	-0.372	7.12083	-16.987
7.125	-0.377	7.125	-17.084
7.12917	-0.377	7.12917	-17.194
7.13333	-0.37	7.13333	-17.482
7.1375	-0.364	7.1375	-17.906
7.14166	-0.367	7.14166	-17.946
7.14583	-0.372	7.14583	-17.633
7.15	-0.374	7.15	-17.182
7.15416	-0.378	7.15416	-16.851
7.15834	-0.383	7.15834	-16.903
7.1625	-0.377	7.1625	-17.104
7.16667	-0.368	7.16667	-17.306
7.17084	-0.365	7.17084	-17.758
7.175	-0.361	7.175	-18.344
7.17917	-0.357	7.17917	-18.673
7.18333	-0.356	7.18333	-18.613
7.1875	-0.356	7.1875	-17.889
7.19167	-0.361	7.19167	-16.903
7.19583	-0.372	7.19583	-16.558
7.2	-0.385	7.2	-16.637
7.20416	-0.388	7.20416	-16.511
7.20833	-0.381	7.20833	-16.104
7.2125	-0.363	7.2125	-15.693
7.21666	-0.344	7.21666	-15.378
7.22084	-0.339	7.22084	-15.442
7.225	-0.339	7.225	-15.873
7.22917	-0.332	7.22917	-16.042
7.23334	-0.334	7.23334	-16.056
7.2375	-0.343	7.2375	-16.347
7.24167	-0.355	7.24167	-17.017
7.24583	-0.366	7.24583	-17.586
7.25	-0.372	7.25	-17.545
7.25417	-0.376	7.25417	-17.41
7.25833	-0.38	7.25833	-17.488
7.2625	-0.385	7.2625	-17.553
7.26666	-0.389	7.26666	-17.549
7.27083	-0.391	7.27083	-17.682
7.275	-0.396	7.275	-17.967
7.27916	-0.404	7.27916	-18.182
7.28334	-0.403	7.28334	-18.399
7.2875	-0.386	7.2875	-18.739
7.29167	-0.37	7.29167	-19.054
7.29584	-0.367	7.29584	-18.975
7.3	-0.365	7.3	-18.494
7.30417	-0.368	7.30417	-17.951
7.30833	-0.377	7.30833	-17.877
7.3125	-0.386	7.3125	-18.482
7.31667	-0.396	7.31667	-19.129
7.32083	-0.405	7.32083	-19.295
7.325	-0.399	7.325	-19.155
7.32916	-0.385	7.32916	-18.785
7.33333	-0.376	7.33333	-18.137
7.3375	-0.373	7.3375	-17.427
7.34166	-0.378	7.34166	-17.102
7.34584	-0.39	7.34584	-17.506
7.35	-0.409	7.35	-18.197
7.35417	-0.426	7.35417	-18.41
7.35834	-0.428	7.35834	-18.184
7.3625	-0.418	7.3625	-17.849
7.36667	-0.408	7.36667	-17.445
7.37083	-0.406	7.37083	-17.2
7.375	-0.413	7.375	-17.323
7.37917	-0.411	7.37917	-17.92
7.38333	-0.397	7.38333	-18.675
7.3875	-0.378	7.3875	-19
7.39166	-0.364	7.39166	-18.892
7.39583	-0.362	7.39583	-18.483
7.4	-0.369	7.4	-17.96
7.40416	-0.38	7.40416	-17.589
7.40834	-0.391	7.40834	-17.254
7.4125	-0.396	7.4125	-17.011
7.41667	-0.396	7.41667	-17.084
7.42084	-0.397	7.42084	-17.152
7.425	-0.398	7.425	-17.041
7.42917	-0.389	7.42917	-17.029
7.43333	-0.376	7.43333	-17.181
7.4375	-0.367	7.4375	-17.53
7.44167	-0.365	7.44167	-18.014
7.44583	-0.375	7.44583	-18.254
7.45	-0.396	7.45	-18.057
7.45416	-0.408	7.45416	-17.906
7.45833	-0.408	7.45833	-17.988
7.4625	-0.405	7.4625	-17.788
7.46666	-0.404	7.46666	-17.421
7.47084	-0.398	7.47084	-17.166
7.475	-0.383	7.475	-16.911
7.47917	-0.375	7.47917	-16.774
7.48334	-0.373	7.48334	-16.908
7.4875	-0.376	7.4875	-17.297
7.49167	-0.383	7.49167	-17.693
7.49583	-0.385	7.49583	-17.816
7.5	-0.38	7.5	-17.645
7.50417	-0.374	7.50417	-17.342
7.50833	-0.37	7.50833	-17.077
7.5125	-0.372	7.5125	-16.791
7.51666	-0.385	7.51666	-16.422
7.52083	-0.398	7.52083	-16.047
7.525	-0.406	7.525	-15.957
7.52916	-0.415	7.52916	-16.162
7.53334	-0.419	7.53334	-16.403
7.5375	-0.411	7.5375	-16.598
7.54167	-0.394	7.54167	-16.955
7.54584	-0.382	7.54584	-17.58
7.55	-0.378	7.55	-18.039
7.55417	-0.379	7.55417	-18.234
7.55833	-0.381	7.55833	-17.985
7.5625	-0.381	7.5625	-17.131
7.56667	-0.381	7.56667	-16.272
7.57083	-0.381	7.57083	-15.808
7.575	-0.378	7.575	-15.824
7.57916	-0.372	7.57916	-16.377
7.58333	-0.368	7.58333	-17.19
7.5875	-0.372	7.5875	-17.849
7.59166	-0.384	7.59166	-17.989
7.59584	-0.387	7.59584	-17.71
7.6	-0.381	7.6	-17.582
7.60417	-0.382	7.60417	-17.518
7.60834	-0.39	7.60834	-17.201
7.6125	-0.395	7.6125	-16.999
7.61667	-0.402	7.61667	-17.226
7.62083	-0.408	7.62083	-17.676
7.625	-0.406	7.625	-18.25
7.62917	-0.398	7.62917	-18.687
7.63333	-0.388	7.63333	-18.76
7.6375	-0.388	7.6375	-18.636
7.64166	-0.399	7.64166	-18.614
7.64583	-0.413	7.64583	-18.745
7.65	-0.432	7.65	-18.821
7.65416	-0.449	7.65416	-18.718
7.65834	-0.453	7.65834	-18.362
7.6625	-0.448	7.6625	-17.966
7.66667	-0.434	7.66667	-17.439
7.67084	-0.426	7.67084	-16.782
7.675	-0.423	7.675	-16.435
7.67917	-0.415	7.67917	-16.515
7.68333	-0.402	7.68333	-16.777
7.6875	-0.39	7.6875	-17.04
7.69167	-0.383	7.69167	-17.179
7.69583	-0.386	7.69583	-17.337
7.7	-0.394	7.7	-17.641
7.70416	-0.393	7.70416	-17.667
7.70833	-0.388	7.70833	-17.261
7.7125	-0.389	7.7125	-16.837
7.71666	-0.395	7.71666	-16.969
7.72084	-0.404	7.72084	-17.794
7.725	-0.415	7.725	-18.44
7.72917	-0.422	7.72917	-18.494
7.73334	-0.421	7.73334	-18.289
7.7375	-0.416	7.7375	-18.419
7.74167	-0.412	7.74167	-18.772
7.74583	-0.409	7.74583	-18.366
7.75	-0.397	7.75	-17.33
7.75417	-0.376	7.75417	-16.615
7.75833	-0.364	7.75833	-16.488
7.7625	-0.365	7.7625	-16.757
7.76666	-0.369	7.76666	-17.435
7.77083	-0.374	7.77083	-17.9
7.775	-0.382	7.775	-17.675
7.77916	-0.394	7.77916	-17.347
7.78334	-0.398	7.78334	-17.371
7.7875	-0.396	7.7875	-17.524
7.79167	-0.39	7.79167	-17.405
7.79584	-0.386	7.79584	-16.914
7.8	-0.387	7.8	-16.477
7.80417	-0.394	7.80417	-16.45
7.80833	-0.409	7.80833	-16.631
7.8125	-0.415	7.8125	-16.654
7.81667	-0.41	7.81667	-16.665
7.82083	-0.404	7.82083	-16.791
7.825	-0.404	7.825	-16.853
7.82916	-0.41	7.82916	-16.935
7.83333	-0.417	7.83333	-17.056
7.8375	-0.415	7.8375	-17.077
7.84166	-0.412	7.84166	-16.951
7.84584	-0.409	7.84584	-16.831
7.85	-0.404	7.85	-16.881
7.85417	-0.41	7.85417	-17.045
7.85834	-0.419	7.85834	-17.322
7.8625	-0.415	7.8625	-17.696
7.86667	-0.4	7.86667	-18.032
7.87083	-0.388	7.87083	-18.093
7.875	-0.389	7.875	-17.935
7.87917	-0.4	7.87917	-17.955
7.88333	-0.399	7.88333	-18.058
7.8875	-0.387	7.8875	-17.84
7.89166	-0.38	7.89166	-17.321
7.89583	-0.384	7.89583	-17.116
7.9	-0.394	7.9	-17.361
7.90416	-0.402	7.90416	-17.527
7.90834	-0.407	7.90834	-17.478
7.9125	-0.41	7.9125	-17.362
7.91667	-0.408	7.91667	-17.234
7.92084	-0.411	7.92084	-17.302
7.925	-0.412	7.925	-17.399
7.92917	-0.396	7.92917	-17.316
7.93333	-0.376	7.93333	-17.317
7.9375	-0.365	7.9375	-17.352
7.94167	-0.366	7.94167	-17.462
7.94583	-0.378	7.94583	-17.671
7.95	-0.396	7.95	-18.088
7.95416	-0.403	7.95416	-18.642
7.95833	-0.394	7.95833	-18.532
7.9625	-0.392	7.9625	-17.818
7.96666	-0.406	7.96666	-17.269
7.97084	-0.415	7.97084	-17.166
7.975	-0.425	7.975	-17.328
7.97917	-0.437	7.97917	-17.43
7.98334	-0.439	7.98334	-17.327
7.9875	-0.429	7.9875	-17.153
7.99167	-0.418	7.99167	-17.046
7.99583	-0.41	7.99583	-17.046
8	-0.404	8	-17.377
8.00417	-0.405	8.00417	-18.039
8.00834	-0.415	8.00834	-18.723
8.0125	-0.43	8.0125	-19.064
8.01666	-0.431	8.01666	-18.85
8.02083	-0.417	8.02083	-18.518
8.025	-0.409	8.025	-18.388
8.02917	-0.411	8.02917	-18.197
8.03333	-0.412	8.03333	-17.806
8.0375	-0.407	8.0375	-17.379
8.04167	-0.399	8.04167	-17.363
8.04584	-0.394	8.04584	-17.597
8.05	-0.394	8.05	-17.349
8.05416	-0.391	8.05416	-16.767
8.05833	-0.387	8.05833	-16.49
8.0625	-0.386	8.0625	-16.496
8.06667	-0.389	8.06667	-16.451
8.07084	-0.398	8.07084	-16.164
8.075	-0.407	8.075	-15.585
8.07916	-0.409	8.07916	-15.291
8.08333	-0.407	8.08333	-15.88
8.0875	-0.411	8.0875	-16.912
8.09167	-0.421	8.09167	-17.282
8.09583	-0.429	8.09583	-16.79
8.1	-0.435	8.1	-15.991
8.10417	-0.445	8.10417	-15.64
8.10834	-0.452	8.10834	-15.794
8.1125	-0.45	8.1125	-15.806
8.11666	-0.439	8.11666	-16
8.12083	-0.428	8.12083	-16.317
8.125	-0.421	8.125	-16.294
8.12917	-0.413	8.12917	-16.167
8.13334	-0.404	8.13334	-16.162
8.1375	-0.4	8.1375	-16.218
8.14166	-0.396	8.14166	-16.363
8.14583	-0.388	8.14583	-16.703
8.15	-0.389	8.15	-17.093
8.15417	-0.395	8.15417	-17.318
8.15833	-0.401	8.15833	-17.231
8.1625	-0.404	8.1625	-16.811
8.16667	-0.4	8.16667	-16.318
8.17084	-0.401	8.17084	-16.191
8.175	-0.411	8.175	-16.651
8.17916	-0.414	8.17916	-17.454
8.18333	-0.406	8.18333	-18.229
8.1875	-0.401	8.1875	-18.518
8.19167	-0.405	8.19167	-18.104
8.19584	-0.413	8.19584	-17.264
8.2	-0.413	8.2	-16.427
8.20416	-0.407	8.20416	-16.035
8.20833	-0.407	8.20833	-16.054
8.2125	-0.413	8.2125	-16.158
8.21667	-0.419	8.21667	-16.16
8.22083	-0.428	8.22083	-15.976
8.225	-0.433	8.225	-15.828
8.22917	-0.424	8.22917	-15.861
8.23334	-0.415	8.23334	-15.977
8.2375	-0.412	8.2375	-16.228
8.24166	-0.407	8.24166	-16.559
8.24583	-0.406	8.24583	-16.755
8.25	-0.409	8.25	-16.717
8.25417	-0.416	8.25417	-16.477
8.25834	-0.427	8.25834	-16.363
8.2625	-0.435	8.2625	-16.662
8.26666	-0.435	8.26666	-17.292
8.27083	-0.432	8.27083	-17.862
8.275	-0.428	8.275	-18.197
8.27917	-0.423	8.27917	-18.411
8.28333	-0.416	8.28333	-17.966
8.2875	-0.413	8.2875	-16.745
8.29167	-0.414	8.29167	-15.73
8.29584	-0.417	8.29584	-15.506
8.3	-0.419	8.3	-15.801
8.30416	-0.424	8.30416	-16.204
8.30833	-0.436	8.30833	-16.687
8.3125	-0.444	8.3125	-17.315
8.31667	-0.444	8.31667	-17.808
[truncated: 4,008 more rows]

## Sheet: Supplementry fig5A
α1emβem		α1emβemT228A		α1emβemY231F		α1emβemY231A		α1emF207Yβem		α1emF207Aβem		α1emT204Aβem
Elution volume(ml)	Internsity(mV)	Elution volume(ml)	Internsity(mV)	Elution volume(ml)	Internsity(mV)	Elution volume(ml)	Internsity(mV)	Elution volume(ml)	Internsity(mV)	Elution volume(ml)	Internsity(mV)	Elution volume(ml)	Internsity(mV)
0	-0.044	0	-0.027	0	-0.002	0	-0.07667	0	-0.23	0	-0.08333	0	-0.25
0.00417	-0.044	0.00417	-0.027	0.00417	-0.002	0.00417	-0.07667	0.00417	-0.23	0.00417	-0.08333	0.00417	-0.25
0.00834	0.008	0.00834	-0.002	0.00834	-0.002	0.00834	-0.04333	0.00834	-0.0075	0.00834	-0.04	0.00834	-0.05333
0.0125	0.01	0.0125	-0.001	0.0125	0	0.0125	-0.03333	0.0125	-0.0175	0.0125	-0.00667	0.0125	-0.00333
0.01666	0.008	0.01666	0	0.01666	-0.006	0.01666	-0.04333	0.01666	-0.0275	0.01666	0.01	0.01666	-0.01667
0.02083	0.003	0.02083	-0.003	0.02083	-0.02	0.02083	-0.04	0.02083	-0.0475	0.02083	0.02333	0.02083	-0.04
0.025	-0.007	0.025	-0.01	0.025	-0.028	0.025	-0.03	0.025	-0.0575	0.025	0.01667	0.025	-0.05333
0.02917	-0.018	0.02917	-0.014	0.02917	-0.028	0.02917	-0.03	0.02917	-0.06	0.02917	-0.01	0.02917	-0.05333
0.03333	-0.022	0.03333	-0.014	0.03333	-0.026	0.03333	-0.03333	0.03333	-0.0575	0.03333	-0.04	0.03333	-0.03667
0.0375	-0.023	0.0375	-0.013	0.0375	-0.03	0.0375	-0.02667	0.0375	-0.05	0.0375	-0.05667	0.0375	-0.01667
0.04167	-0.026	0.04167	-0.013	0.04167	-0.044	0.04167	-0.01667	0.04167	-0.045	0.04167	-0.09	0.04167	-0.01333
0.04584	-0.026	0.04584	-0.014	0.04584	-0.064	0.04584	-0.01	0.04584	-0.055	0.04584	-0.13333	0.04584	-0.03
0.05	-0.028	0.05	-0.013	0.05	-0.072	0.05	-0.00333	0.05	-0.075	0.05	-0.15	0.05	-0.05
0.05416	-0.031	0.05416	-0.009	0.05416	-0.07	0.05416	-0.01	0.05416	-0.0825	0.05416	-0.13333	0.05416	-0.05333
0.05833	-0.034	0.05833	-0.003	0.05833	-0.07	0.05833	-0.02667	0.05833	-0.08	0.05833	-0.10667	0.05833	-0.06333
0.0625	-0.039	0.0625	0.002	0.0625	-0.072	0.0625	-0.04333	0.0625	-0.0775	0.0625	-0.1	0.0625	-0.07667
0.06667	-0.044	0.06667	0.001	0.06667	-0.072	0.06667	-0.04667	0.06667	-0.0675	0.06667	-0.10667	0.06667	-0.08
0.07083	-0.047	0.07083	-0.001	0.07083	-0.076	0.07083	-0.02667	0.07083	-0.0425	0.07083	-0.11667	0.07083	-0.08
0.075	-0.051	0.075	-0.005	0.075	-0.082	0.075	-0.01	0.075	-0.0275	0.075	-0.11667	0.075	-0.08667
0.07916	-0.053	0.07916	-0.014	0.07916	-0.096	0.07916	0	0.07916	-0.0275	0.07916	-0.10667	0.07916	-0.09
0.08334	-0.047	0.08334	-0.022	0.08334	-0.11	0.08334	0.02	0.08334	-0.05	0.08334	-0.09667	0.08334	-0.08667
0.0875	-0.042	0.0875	-0.02	0.0875	-0.116	0.0875	0.05	0.0875	-0.0925	0.0875	-0.11	0.0875	-0.09333
0.09166	-0.041	0.09166	-0.018	0.09166	-0.102	0.09166	0.08	0.09166	-0.13	0.09166	-0.13333	0.09166	-0.10333
0.09584	-0.043	0.09584	-0.025	0.09584	-0.084	0.09584	0.09667	0.09584	-0.1525	0.09584	-0.14	0.09584	-0.08667
0.1	-0.048	0.1	-0.034	0.1	-0.08	0.1	0.10333	0.1	-0.1625	0.1	-0.13667	0.1	-0.05
0.10416	-0.052	0.10416	-0.039	0.10416	-0.086	0.10416	0.11	0.10416	-0.16	0.10416	-0.13	0.10416	-0.02333
0.10834	-0.055	0.10834	-0.039	0.10834	-0.09	0.10834	0.12333	0.10834	-0.1525	0.10834	-0.12667	0.10834	-0.02
0.1125	-0.055	0.1125	-0.039	0.1125	-0.09	0.1125	0.14	0.1125	-0.1375	0.1125	-0.13	0.1125	-0.02333
0.11667	-0.056	0.11667	-0.035	0.11667	-0.088	0.11667	0.15333	0.11667	-0.125	0.11667	-0.14	0.11667	-0.02333
0.12084	-0.062	0.12084	-0.027	0.12084	-0.084	0.12084	0.14	0.12084	-0.125	0.12084	-0.14667	0.12084	-0.03667
0.125	-0.068	0.125	-0.023	0.125	-0.082	0.125	0.11333	0.125	-0.1325	0.125	-0.13667	0.125	-0.05333
0.12917	-0.067	0.12917	-0.025	0.12917	-0.09	0.12917	0.08333	0.12917	-0.1225	0.12917	-0.12	0.12917	-0.06333
0.13334	-0.063	0.13334	-0.032	0.13334	-0.096	0.13334	0.04667	0.13334	-0.1	0.13334	-0.12333	0.13334	-0.07333
0.1375	-0.071	0.1375	-0.04	0.1375	-0.096	0.1375	0.02	0.1375	-0.095	0.1375	-0.13667	0.1375	-0.07667
0.14167	-0.086	0.14167	-0.049	0.14167	-0.096	0.14167	0.01333	0.14167	-0.115	0.14167	-0.14333	0.14167	-0.06667
0.14583	-0.097	0.14583	-0.054	0.14583	-0.1	0.14583	0.02333	0.14583	-0.15	0.14583	-0.15	0.14583	-0.04333
0.15	-0.103	0.15	-0.05	0.15	-0.11	0.15	0.03667	0.15	-0.18	0.15	-0.15333	0.15	-0.03667
0.15417	-0.106	0.15417	-0.041	0.15417	-0.124	0.15417	0.04667	0.15417	-0.205	0.15417	-0.15667	0.15417	-0.05667
0.15834	-0.108	0.15834	-0.041	0.15834	-0.128	0.15834	0.04667	0.15834	-0.2325	0.15834	-0.16333	0.15834	-0.09
0.1625	-0.105	0.1625	-0.046	0.1625	-0.114	0.1625	0.05	0.1625	-0.2525	0.1625	-0.14667	0.1625	-0.11667
0.16667	-0.098	0.16667	-0.051	0.16667	-0.102	0.16667	0.04333	0.16667	-0.2525	0.16667	-0.11667	0.16667	-0.12667
0.17083	-0.096	0.17083	-0.049	0.17083	-0.102	0.17083	0.03667	0.17083	-0.245	0.17083	-0.1	0.17083	-0.13667
0.175	-0.099	0.175	-0.044	0.175	-0.106	0.175	0.03667	0.175	-0.23	0.175	-0.10333	0.175	-0.15
0.17916	-0.101	0.17916	-0.046	0.17916	-0.106	0.17916	0.02333	0.17916	-0.205	0.17916	-0.10333	0.17916	-0.17
0.18334	-0.098	0.18334	-0.052	0.18334	-0.092	0.18334	0	0.18334	-0.16	0.18334	-0.09667	0.18334	-0.16667
0.1875	-0.096	0.1875	-0.054	0.1875	-0.072	0.1875	-0.02667	0.1875	-0.105	0.1875	-0.08667	0.1875	-0.14333
0.19167	-0.098	0.19167	-0.051	0.19167	-0.068	0.19167	-0.04667	0.19167	-0.065	0.19167	-0.08667	0.19167	-0.12
0.19584	-0.099	0.19584	-0.051	0.19584	-0.076	0.19584	-0.06	0.19584	-0.03	0.19584	-0.11	0.19584	-0.12
0.2	-0.102	0.2	-0.051	0.2	-0.076	0.2	-0.09	0.2	0.0025	0.2	-0.14	0.2	-0.14333
0.20417	-0.107	0.20417	-0.046	0.20417	-0.066	0.20417	-0.11667	0.20417	0.0225	0.20417	-0.15333	0.20417	-0.16333
0.20833	-0.113	0.20833	-0.042	0.20833	-0.066	0.20833	-0.13667	0.20833	0.015	0.20833	-0.15667	0.20833	-0.17667
0.2125	-0.114	0.2125	-0.046	0.2125	-0.08	0.2125	-0.14333	0.2125	-0.01	0.2125	-0.15667	0.2125	-0.18667
0.21667	-0.11	0.21667	-0.053	0.21667	-0.088	0.21667	-0.11	0.21667	-0.0125	0.21667	-0.15667	0.21667	-0.17333
0.22084	-0.107	0.22084	-0.055	0.22084	-0.092	0.22084	-0.06	0.22084	-0.0075	0.22084	-0.16	0.22084	-0.14
0.225	-0.107	0.225	-0.052	0.225	-0.102	0.225	-0.04333	0.225	-0.015	0.225	-0.17333	0.225	-0.11667
0.22917	-0.111	0.22917	-0.055	0.22917	-0.096	0.22917	-0.04667	0.22917	-0.0225	0.22917	-0.19	0.22917	-0.10333
0.23333	-0.116	0.23333	-0.062	0.23333	-0.08	0.23333	-0.04333	0.23333	-0.025	0.23333	-0.19667	0.23333	-0.10333
0.2375	-0.117	0.2375	-0.063	0.2375	-0.078	0.2375	-0.04	0.2375	-0.0425	0.2375	-0.17667	0.2375	-0.12
0.24166	-0.114	0.24166	-0.062	0.24166	-0.096	0.24166	-0.03333	0.24166	-0.07	0.24166	-0.17	0.24166	-0.13333
0.24584	-0.109	0.24584	-0.061	0.24584	-0.116	0.24584	-0.02	0.24584	-0.09	0.24584	-0.19333	0.24584	-0.13333
0.25	-0.109	0.25	-0.063	0.25	-0.122	0.25	-0.03	0.25	-0.095	0.25	-0.22667	0.25	-0.13667
0.25416	-0.113	0.25416	-0.067	0.25416	-0.114	0.25416	-0.07	0.25416	-0.0875	0.25416	-0.24	0.25416	-0.14
0.25833	-0.12	0.25833	-0.069	0.25833	-0.114	0.25833	-0.11667	0.25833	-0.0775	0.25833	-0.23333	0.25833	-0.15333
0.2625	-0.124	0.2625	-0.069	0.2625	-0.128	0.2625	-0.16667	0.2625	-0.07	0.2625	-0.23	0.2625	-0.17
0.26666	-0.121	0.26666	-0.07	0.26666	-0.144	0.26666	-0.18667	0.26666	-0.0825	0.26666	-0.22667	0.26666	-0.17667
0.27083	-0.117	0.27083	-0.069	0.27083	-0.156	0.27083	-0.17667	0.27083	-0.105	0.27083	-0.23	0.27083	-0.17667
0.275	-0.118	0.275	-0.065	0.275	-0.154	0.275	-0.15667	0.275	-0.115	0.275	-0.24333	0.275	-0.18
0.27917	-0.122	0.27917	-0.06	0.27917	-0.144	0.27917	-0.13667	0.27917	-0.1175	0.27917	-0.26333	0.27917	-0.18333
0.28334	-0.125	0.28334	-0.056	0.28334	-0.13	0.28334	-0.12	0.28334	-0.1225	0.28334	-0.27667	0.28334	-0.19667
0.2875	-0.13	0.2875	-0.054	0.2875	-0.124	0.2875	-0.10667	0.2875	-0.13	0.2875	-0.27667	0.2875	-0.20667
0.29167	-0.134	0.29167	-0.056	0.29167	-0.124	0.29167	-0.11	0.29167	-0.135	0.29167	-0.26667	0.29167	-0.21333
0.29584	-0.132	0.29584	-0.058	0.29584	-0.124	0.29584	-0.13333	0.29584	-0.1325	0.29584	-0.25667	0.29584	-0.21333
0.3	-0.129	0.3	-0.057	0.3	-0.12	0.3	-0.14333	0.3	-0.135	0.3	-0.25667	0.3	-0.21
0.30417	-0.128	0.30417	-0.058	0.30417	-0.118	0.30417	-0.15	0.30417	-0.14	0.30417	-0.25	0.30417	-0.20667
0.30834	-0.13	0.30834	-0.064	0.30834	-0.114	0.30834	-0.16667	0.30834	-0.1525	0.30834	-0.22667	0.30834	-0.22
0.3125	-0.131	0.3125	-0.07	0.3125	-0.112	0.3125	-0.17	0.3125	-0.1775	0.3125	-0.21	0.3125	-0.24333
0.31666	-0.131	0.31666	-0.073	0.31666	-0.116	0.31666	-0.16	0.31666	-0.195	0.31666	-0.21333	0.31666	-0.24333
0.32083	-0.131	0.32083	-0.074	0.32083	-0.132	0.32083	-0.16	0.32083	-0.1925	0.32083	-0.23	0.32083	-0.21667
0.325	-0.135	0.325	-0.081	0.325	-0.146	0.325	-0.17333	0.325	-0.18	0.325	-0.24	0.325	-0.2
0.32916	-0.142	0.32916	-0.09	0.32916	-0.152	0.32916	-0.18667	0.32916	-0.165	0.32916	-0.25333	0.32916	-0.21
0.33333	-0.15	0.33333	-0.09	0.33333	-0.156	0.33333	-0.19667	0.33333	-0.1375	0.33333	-0.27333	0.33333	-0.22667
0.3375	-0.152	0.3375	-0.083	0.3375	-0.154	0.3375	-0.18667	0.3375	-0.11	0.3375	-0.29667	0.3375	-0.23667
0.34167	-0.151	0.34167	-0.078	0.34167	-0.152	0.34167	-0.17	0.34167	-0.0975	0.34167	-0.29333	0.34167	-0.23667
0.34584	-0.151	0.34584	-0.077	0.34584	-0.148	0.34584	-0.17	0.34584	-0.0975	0.34584	-0.27	0.34584	-0.23667
0.35	-0.15	0.35	-0.075	0.35	-0.138	0.35	-0.18667	0.35	-0.1025	0.35	-0.25667	0.35	-0.24333
0.35417	-0.147	0.35417	-0.071	0.35417	-0.132	0.35417	-0.19333	0.35417	-0.115	0.35417	-0.26333	0.35417	-0.25
0.35834	-0.147	0.35834	-0.069	0.35834	-0.14	0.35834	-0.18667	0.35834	-0.1275	0.35834	-0.27333	0.35834	-0.26333
0.3625	-0.151	0.3625	-0.07	0.3625	-0.148	0.3625	-0.19333	0.3625	-0.1275	0.3625	-0.29	0.3625	-0.27667
0.36667	-0.161	0.36667	-0.07	0.36667	-0.138	0.36667	-0.22333	0.36667	-0.1325	0.36667	-0.3	0.36667	-0.27333
0.37084	-0.17	0.37084	-0.064	0.37084	-0.126	0.37084	-0.25	0.37084	-0.1525	0.37084	-0.28667	0.37084	-0.27
0.375	-0.175	0.375	-0.055	0.375	-0.124	0.375	-0.25333	0.375	-0.165	0.375	-0.26667	0.375	-0.27333
0.37916	-0.178	0.37916	-0.051	0.37916	-0.114	0.37916	-0.24667	0.37916	-0.155	0.37916	-0.25	0.37916	-0.27667
0.38333	-0.18	0.38333	-0.055	0.38333	-0.112	0.38333	-0.23667	0.38333	-0.15	0.38333	-0.23667	0.38333	-0.27
0.3875	-0.175	0.3875	-0.068	0.3875	-0.124	0.3875	-0.22667	0.3875	-0.1525	0.3875	-0.23667	0.3875	-0.24667
0.39166	-0.165	0.39166	-0.081	0.39166	-0.14	0.39166	-0.21	0.39166	-0.1625	0.39166	-0.25667	0.39166	-0.22333
0.39583	-0.158	0.39583	-0.086	0.39583	-0.15	0.39583	-0.19333	0.39583	-0.17	0.39583	-0.28667	0.39583	-0.23
0.4	-0.155	0.4	-0.088	0.4	-0.152	0.4	-0.19	0.4	-0.1725	0.4	-0.31667	0.4	-0.26333
0.40417	-0.157	0.40417	-0.089	0.40417	-0.15	0.40417	-0.18667	0.40417	-0.16	0.40417	-0.32333	0.40417	-0.3
0.40834	-0.162	0.40834	-0.088	0.40834	-0.148	0.40834	-0.19	0.40834	-0.14	0.40834	-0.30667	0.40834	-0.31667
0.4125	-0.174	0.4125	-0.091	0.4125	-0.144	0.4125	-0.21333	0.4125	-0.13	0.4125	-0.29333	0.4125	-0.30333
0.41667	-0.187	0.41667	-0.098	0.41667	-0.14	0.41667	-0.23667	0.41667	-0.14	0.41667	-0.3	0.41667	-0.27
0.42084	-0.191	0.42084	-0.097	0.42084	-0.146	0.42084	-0.27	0.42084	-0.15	0.42084	-0.31	0.42084	-0.25
0.425	-0.19	0.425	-0.088	0.425	-0.158	0.425	-0.29	0.425	-0.145	0.425	-0.32	0.425	-0.25333
0.42917	-0.19	0.42917	-0.079	0.42917	-0.164	0.42917	-0.27	0.42917	-0.13	0.42917	-0.33667	0.42917	-0.25
0.43334	-0.195	0.43334	-0.081	0.43334	-0.16	0.43334	-0.23667	0.43334	-0.1275	0.43334	-0.33667	0.43334	-0.23667
0.4375	-0.201	0.4375	-0.09	0.4375	-0.158	0.4375	-0.21333	0.4375	-0.135	0.4375	-0.33	0.4375	-0.23
0.44166	-0.202	0.44166	-0.099	0.44166	-0.164	0.44166	-0.21	0.44166	-0.1475	0.44166	-0.33	0.44166	-0.23333
0.44583	-0.195	0.44583	-0.104	0.44583	-0.172	0.44583	-0.22333	0.44583	-0.155	0.44583	-0.33333	0.44583	-0.24667
0.45	-0.191	0.45	-0.108	0.45	-0.17	0.45	-0.23	0.45	-0.15	0.45	-0.33	0.45	-0.26333
0.45416	-0.195	0.45416	-0.105	0.45416	-0.166	0.45416	-0.23	0.45416	-0.135	0.45416	-0.32333	0.45416	-0.27333
0.45833	-0.197	0.45833	-0.094	0.45833	-0.168	0.45833	-0.23333	0.45833	-0.1225	0.45833	-0.31333	0.45833	-0.27333
0.4625	-0.194	0.4625	-0.086	0.4625	-0.18	0.4625	-0.24667	0.4625	-0.125	0.4625	-0.29	0.4625	-0.27333
0.46667	-0.194	0.46667	-0.087	0.46667	-0.192	0.46667	-0.25667	0.46667	-0.13	0.46667	-0.26	0.46667	-0.29
0.47084	-0.197	0.47084	-0.09	0.47084	-0.198	0.47084	-0.25667	0.47084	-0.135	0.47084	-0.24	0.47084	-0.31667
0.475	-0.197	0.475	-0.094	0.475	-0.198	0.475	-0.25667	0.475	-0.145	0.475	-0.24	0.475	-0.33333
0.47917	-0.193	0.47917	-0.106	0.47917	-0.182	0.47917	-0.24667	0.47917	-0.1425	0.47917	-0.25333	0.47917	-0.33667
0.48334	-0.191	0.48334	-0.111	0.48334	-0.164	0.48334	-0.23667	0.48334	-0.12	0.48334	-0.28333	0.48334	-0.33667
0.4875	-0.193	0.4875	-0.105	0.4875	-0.152	0.4875	-0.23333	0.4875	-0.1075	0.4875	-0.32	0.4875	-0.33
0.49167	-0.194	0.49167	-0.104	0.49167	-0.152	0.49167	-0.22667	0.49167	-0.1075	0.49167	-0.34667	0.49167	-0.32667
0.49584	-0.197	0.49584	-0.113	0.49584	-0.166	0.49584	-0.20333	0.49584	-0.1075	0.49584	-0.36333	0.49584	-0.33
0.5	-0.204	0.5	-0.122	0.5	-0.182	0.5	-0.19	0.5	-0.115	0.5	-0.37667	0.5	-0.34
0.50416	-0.206	0.50416	-0.128	0.50416	-0.19	0.50416	-0.19333	0.50416	-0.105	0.50416	-0.38	0.50416	-0.35
0.50833	-0.082	0.50833	-0.106	0.50833	-0.148	0.50833	-0.08	0.50833	-0.075	0.50833	-0.14667	0.50833	-0.35333
0.5125	-0.003	0.5125	0	0.5125	0.008	0.5125	0.00667	0.5125	0	0.5125	0.02	0.5125	-0.13667
0.51667	-0.011	0.51667	0.003	0.51667	0.02	0.51667	-0.00667	0.51667	-0.0175	0.51667	0.04	0.51667	0.00667
0.52084	-0.017	0.52084	0.009	0.52084	0.02	0.52084	-0.03667	0.52084	-0.0475	0.52084	0.06333	0.52084	0.02667
0.525	-0.021	0.525	0.017	0.525	0.016	0.525	-0.06333	0.525	-0.065	0.525	0.07667	0.525	0.06667
0.52917	-0.023	0.52917	0.022	0.52917	0.014	0.52917	-0.07333	0.52917	-0.0825	0.52917	0.08333	0.52917	0.08
0.53334	-0.021	0.53334	0.02	0.53334	0.014	0.53334	-0.07667	0.53334	-0.095	0.53334	0.1	0.53334	0.06333
0.5375	-0.018	0.5375	0.016	0.5375	0.014	0.5375	-0.06333	0.5375	-0.1025	0.5375	0.1	0.5375	0.03
0.54166	-0.015	0.54166	0.015	0.54166	0.01	0.54166	-0.03	0.54166	-0.115	0.54166	0.08	0.54166	0
0.54583	-0.012	0.54583	0.012	0.54583	0.01	0.54583	-0.02333	0.54583	-0.125	0.54583	0.06	0.54583	-0.03
0.55	-0.006	0.55	0.001	0.55	0.018	0.55	-0.03667	0.55	-0.12	0.55	0.06	0.55	-0.03667
0.55417	0.003	0.55417	-0.01	0.55417	0.024	0.55417	-0.03667	0.55417	-0.11	0.55417	0.07	0.55417	-0.01333
0.55834	0.008	0.55834	-0.013	0.55834	0.022	0.55834	-0.02	0.55834	-0.1125	0.55834	0.06667	0.55834	0.03
0.5625	0.006	0.5625	-0.007	0.5625	0.024	0.5625	-0.00333	0.5625	-0.14	0.5625	0.06	0.5625	0.05
0.56666	0	0.56666	0.003	0.56666	0.026	0.56666	0.00333	0.56666	-0.17	0.56666	0.07333	0.56666	0.04667
0.57083	-0.011	0.57083	0.009	0.57083	0.02	0.57083	-0.00333	0.57083	-0.17	0.57083	0.08	0.57083	0.02
0.575	-0.024	0.575	0.01	0.575	0.004	0.575	-0.01	0.575	-0.145	0.575	0.07	0.575	-0.00333
0.57917	-0.027	0.57917	0.004	0.57917	-0.008	0.57917	-0.02333	0.57917	-0.1275	0.57917	0.04	0.57917	-0.01333
0.58334	-0.024	0.58334	-0.006	0.58334	-0.022	0.58334	-0.04667	0.58334	-0.1075	0.58334	0.01667	0.58334	-0.00333
0.5875	-0.023	0.5875	-0.008	0.5875	-0.024	0.5875	-0.07	0.5875	-0.0875	0.5875	0.02	0.5875	0.01333
0.59167	-0.025	0.59167	0.003	0.59167	-0.016	0.59167	-0.08333	0.59167	-0.0875	0.59167	0.04	0.59167	0.02667
0.59584	-0.029	0.59584	0.012	0.59584	-0.01	0.59584	-0.08667	0.59584	-0.1075	0.59584	0.07	0.59584	0.04333
0.6	-0.03	0.6	0.009	0.6	0.006	0.6	-0.08	0.6	-0.12	0.6	0.11	0.6	0.04333
0.60416	-0.028	0.60416	0.003	0.60416	0.018	0.60416	-0.07667	0.60416	-0.1125	0.60416	0.14333	0.60416	0.01667
0.60833	-0.025	0.60833	-0.004	0.60833	0.016	0.60833	-0.07	0.60833	-0.1075	0.60833	0.14333	0.60833	-0.02667
0.6125	-0.023	0.6125	-0.014	0.6125	0.014	0.6125	-0.05333	0.6125	-0.12	0.6125	0.10667	0.6125	-0.04667
0.61667	-0.027	0.61667	-0.024	0.61667	0.02	0.61667	-0.03667	0.61667	-0.1325	0.61667	0.06667	0.61667	-0.04333
0.62084	-0.031	0.62084	-0.032	0.62084	0.03	0.62084	-0.03667	0.62084	-0.14	0.62084	0.04667	0.62084	-0.03
0.625	-0.033	0.625	-0.035	0.625	0.048	0.625	-0.05667	0.625	-0.1425	0.625	0.04333	0.625	-0.02333
0.62916	-0.034	0.62916	-0.029	0.62916	0.07	0.62916	-0.08	0.62916	-0.1425	0.62916	0.03667	0.62916	-0.02
0.63333	-0.038	0.63333	-0.018	0.63333	0.08	0.63333	-0.09667	0.63333	-0.14	0.63333	0.02667	0.63333	-0.02333
0.6375	-0.045	0.6375	-0.01	0.6375	0.074	0.6375	-0.11333	0.6375	-0.1375	0.6375	0.02	0.6375	-0.00667
0.64167	-0.048	0.64167	-0.014	0.64167	0.064	0.64167	-0.13	0.64167	-0.135	0.64167	0.01333	0.64167	0.00667
0.64584	-0.046	0.64584	-0.02	0.64584	0.048	0.64584	-0.13333	0.64584	-0.135	0.64584	0.01667	0.64584	-0.00667
0.65	-0.045	0.65	-0.018	0.65	0.034	0.65	-0.12	0.65	-0.15	0.65	0.01667	0.65	-0.03333
0.65417	-0.044	0.65417	-0.01	0.65417	0.014	0.65417	-0.11	0.65417	-0.1525	0.65417	0.01	0.65417	-0.03333
0.65834	-0.045	0.65834	-0.002	0.65834	-0.002	0.65834	-0.11	0.65834	-0.135	0.65834	0.01667	0.65834	-0.02333
0.6625	-0.049	0.6625	0.005	0.6625	-0.002	0.6625	-0.11667	0.6625	-0.1175	0.6625	0.02333	0.6625	-0.01667
0.66666	-0.046	0.66666	0.009	0.66666	0.006	0.66666	-0.13	0.66666	-0.1225	0.66666	0.01	0.66666	-0.01333
0.67083	-0.039	0.67083	0.012	0.67083	0.012	0.67083	-0.13667	0.67083	-0.135	0.67083	-0.00333	0.67083	-0.00333
0.675	-0.037	0.675	0.011	0.675	0.01	0.675	-0.14	0.675	-0.145	0.675	0.00667	0.675	0.01667
0.67917	-0.042	0.67917	0.009	0.67917	0.012	0.67917	-0.14	0.67917	-0.15	0.67917	0.03	0.67917	0.03333
0.68334	-0.049	0.68334	0.012	0.68334	0.024	0.68334	-0.15	0.68334	-0.1525	0.68334	0.05333	0.68334	0.03
0.6875	-0.055	0.6875	0.016	0.6875	0.038	0.6875	-0.16	0.6875	-0.1525	0.6875	0.06667	0.6875	0
0.69166	-0.058	0.69166	0.016	0.69166	0.05	0.69166	-0.15	0.69166	-0.1525	0.69166	0.07	0.69166	-0.03667
0.69583	-0.061	0.69583	0.007	0.69583	0.06	0.69583	-0.13	0.69583	-0.15	0.69583	0.07	0.69583	-0.04
0.7	-0.065	0.7	-0.005	0.7	0.06	0.7	-0.09667	0.7	-0.1475	0.7	0.06667	0.7	-0.02667
0.70417	-0.067	0.70417	-0.013	0.70417	0.054	0.70417	-0.06667	0.70417	-0.155	0.70417	0.06333	0.70417	-0.01667
0.70834	-0.067	0.70834	-0.015	0.70834	0.05	0.70834	-0.06333	0.70834	-0.165	0.70834	0.06667	0.70834	0.00667
0.7125	-0.067	0.7125	-0.011	0.7125	0.046	0.7125	-0.06667	0.7125	-0.18	0.7125	0.06	0.7125	0.02667
0.71667	-0.07	0.71667	-0.006	0.71667	0.034	0.71667	-0.07333	0.71667	-0.1875	0.71667	0.04	0.71667	0.03667
0.72084	-0.076	0.72084	-0.005	0.72084	0.03	0.72084	-0.07667	0.72084	-0.1775	0.72084	0.02333	0.72084	0.04667
0.725	-0.081	0.725	-0.011	0.725	0.036	0.725	-0.08333	0.725	-0.16	0.725	0.01333	0.725	0.05
0.72916	-0.085	0.72916	-0.019	0.72916	0.042	0.72916	-0.08667	0.72916	-0.1525	0.72916	0.00333	0.72916	0.03333
0.73333	-0.085	0.73333	-0.023	0.73333	0.044	0.73333	-0.08	0.73333	-0.14	0.73333	0.00333	0.73333	-0.00667
0.7375	-0.081	0.7375	-0.023	0.7375	0.038	0.7375	-0.07667	0.7375	-0.125	0.7375	0.01	0.7375	-0.03333
0.74167	-0.076	0.74167	-0.022	0.74167	0.034	0.74167	-0.08333	0.74167	-0.125	0.74167	0.02667	0.74167	-0.04333
0.74584	-0.072	0.74584	-0.024	0.74584	0.034	0.74584	-0.09333	0.74584	-0.1275	0.74584	0.04333	0.74584	-0.05
0.75	-0.069	0.75	-0.024	0.75	0.036	0.75	-0.11	0.75	-0.12	0.75	0.04667	0.75	-0.05333
0.75416	-0.065	0.75416	-0.022	0.75416	0.042	0.75416	-0.13	0.75416	-0.115	0.75416	0.04333	0.75416	-0.06
0.75833	-0.061	0.75833	-0.018	0.75833	0.04	0.75833	-0.13333	0.75833	-0.1125	0.75833	0.04667	0.75833	-0.07667
0.7625	-0.06	0.7625	-0.018	0.7625	0.026	0.7625	-0.10667	0.7625	-0.1175	0.7625	0.06	0.7625	-0.09
0.76667	-0.062	0.76667	-0.022	0.76667	0.01	0.76667	-0.06333	0.76667	-0.13	0.76667	0.06	0.76667	-0.09333
0.77084	-0.068	0.77084	-0.022	0.77084	0.01	0.77084	-0.03	0.77084	-0.14	0.77084	0.06333	0.77084	-0.08
0.775	-0.072	0.775	-0.022	0.775	0.026	0.775	-0.00667	0.775	-0.155	0.775	0.07667	0.775	-0.06333
0.77917	-0.073	0.77917	-0.025	0.77917	0.042	0.77917	0.00333	0.77917	-0.18	0.77917	0.08667	0.77917	-0.03667
0.78334	-0.072	0.78334	-0.028	0.78334	0.048	0.78334	-0.01	0.78334	-0.1875	0.78334	0.06	0.78334	-0.00333
0.7875	-0.068	0.7875	-0.027	0.7875	0.038	0.7875	-0.04333	0.7875	-0.1625	0.7875	0.01333	0.7875	0.01333
0.79166	-0.061	0.79166	-0.027	0.79166	0.028	0.79166	-0.07333	0.79166	-0.1375	0.79166	-0.03333	0.79166	0.00333
0.79583	-0.058	0.79583	-0.022	0.79583	0.034	0.79583	-0.08667	0.79583	-0.125	0.79583	-0.05667	0.79583	-0.00333
0.8	-0.06	0.8	-0.015	0.8	0.054	0.8	-0.09667	0.8	-0.1275	0.8	-0.05333	0.8	-0.00667
0.80417	-0.062	0.80417	-0.015	0.80417	0.074	0.80417	-0.08333	0.80417	-0.135	0.80417	-0.03333	0.80417	-0.01667
0.80834	-0.068	0.80834	-0.022	0.80834	0.072	0.80834	-0.05667	0.80834	-0.1325	0.80834	-0.02667	0.80834	-0.01667
0.8125	-0.076	0.8125	-0.025	0.8125	0.05	0.8125	-0.05	0.8125	-0.1175	0.8125	-0.03333	0.8125	0.01
0.81666	-0.08	0.81666	-0.026	0.81666	0.018	0.81666	-0.07	0.81666	-0.1	0.81666	-0.03667	0.81666	0.04
0.82083	-0.078	0.82083	-0.034	0.82083	0.002	0.82083	-0.10333	0.82083	-0.085	0.82083	-0.02	0.82083	0.04667
0.825	-0.075	0.825	-0.044	0.825	0.002	0.825	-0.13333	0.825	-0.0775	0.825	0.01667	0.825	0.04333
0.82917	-0.076	0.82917	-0.045	0.82917	0.004	0.82917	-0.14	0.82917	-0.085	0.82917	0.04333	0.82917	0.05333
0.83334	-0.076	0.83334	-0.045	0.83334	0.012	0.83334	-0.11333	0.83334	-0.11	0.83334	0.05	0.83334	0.05667
0.8375	-0.072	0.8375	-0.05	0.8375	0.022	0.8375	-0.07333	0.8375	-0.135	0.8375	0.02667	0.8375	0.04333
0.84167	-0.071	0.84167	-0.056	0.84167	0.032	0.84167	-0.04333	0.84167	-0.14	0.84167	0	0.84167	0.03
0.84584	-0.078	0.84584	-0.06	0.84584	0.038	0.84584	-0.03667	0.84584	-0.13	0.84584	-0.01667	0.84584	0.02333
0.85	-0.09	0.85	-0.057	0.85	0.044	0.85	-0.04667	0.85	-0.125	0.85	-0.04	0.85	0.01667
0.85416	-0.094	0.85416	-0.05	0.85416	0.046	0.85416	-0.06	0.85416	-0.13	0.85416	-0.05667	0.85416	0.03333
0.85833	-0.09	0.85833	-0.042	0.85833	0.052	0.85833	-0.04333	0.85833	-0.135	0.85833	-0.05667	0.85833	0.06
0.8625	-0.084	0.8625	-0.036	0.8625	0.058	0.8625	-0.01667	0.8625	-0.13	0.8625	-0.05333	0.8625	0.06667
0.86667	-0.084	0.86667	-0.034	0.86667	0.062	0.86667	-0.01	0.86667	-0.13	0.86667	-0.06333	0.86667	0.03333
0.87084	-0.087	0.87084	-0.04	0.87084	0.068	0.87084	-0.02667	0.87084	-0.145	0.87084	-0.08667	0.87084	-0.00667
0.875	-0.085	0.875	-0.047	0.875	0.074	0.875	-0.05	0.875	-0.1475	0.875	-0.11	0.875	-0.03
0.87916	-0.086	0.87916	-0.046	0.87916	0.08	0.87916	-0.04667	0.87916	-0.1425	0.87916	-0.12333	0.87916	-0.04667
0.88333	-0.088	0.88333	-0.046	0.88333	0.09	0.88333	-0.02667	0.88333	-0.145	0.88333	-0.11333	0.88333	-0.06
0.8875	-0.091	0.8875	-0.055	0.8875	0.098	0.8875	-0.02333	0.8875	-0.1475	0.8875	-0.08667	0.8875	-0.06
0.89167	-0.097	0.89167	-0.064	0.89167	0.094	0.89167	-0.05	0.89167	-0.155	0.89167	-0.06	0.89167	-0.06
0.89584	-0.101	0.89584	-0.057	0.89584	0.078	0.89584	-0.06667	0.89584	-0.1625	0.89584	-0.03667	0.89584	-0.06333
0.9	-0.101	0.9	-0.043	0.9	0.062	0.9	-0.05667	0.9	-0.1675	0.9	-0.02333	0.9	-0.05
0.90417	-0.1	0.90417	-0.034	0.90417	0.058	0.90417	-0.03667	0.90417	-0.165	0.90417	-0.02	0.90417	-0.02333
0.90834	-0.096	0.90834	-0.028	0.90834	0.062	0.90834	-0.01	0.90834	-0.1625	0.90834	-0.01333	0.90834	-0.02
0.9125	-0.092	0.9125	-0.024	0.9125	0.07	0.9125	0.02	0.9125	-0.1575	0.9125	0	0.9125	-0.04
0.91666	-0.09	0.91666	-0.025	0.91666	0.088	0.91666	0.02	0.91666	-0.1475	0.91666	0.02	0.91666	-0.03333
0.92083	-0.09	0.92083	-0.028	0.92083	0.104	0.92083	-0.01333	0.92083	-0.14	0.92083	0.03	0.92083	0.00333
0.925	-0.092	0.925	-0.029	0.925	0.104	0.925	-0.06	0.925	-0.13	0.925	0.03333	0.925	0.01333
0.92917	-0.091	0.92917	-0.028	0.92917	0.098	0.92917	-0.09333	0.92917	-0.12	0.92917	0.03333	0.92917	-0.01333
0.93334	-0.088	0.93334	-0.028	0.93334	0.096	0.93334	-0.11	0.93334	-0.1075	0.93334	0.03	0.93334	-0.04667
0.9375	-0.085	0.9375	-0.029	0.9375	0.098	0.9375	-0.11333	0.9375	-0.0975	0.9375	0.01333	0.9375	-0.06333
0.94166	-0.084	0.94166	-0.029	0.94166	0.102	0.94166	-0.11333	0.94166	-0.085	0.94166	0.01	0.94166	-0.07
0.94583	-0.087	0.94583	-0.029	0.94583	0.114	0.94583	-0.1	0.94583	-0.0775	0.94583	0.03333	0.94583	-0.06
0.95	-0.087	0.95	-0.029	0.95	0.12	0.95	-0.07	0.95	-0.0725	0.95	0.05667	0.95	-0.02667
0.95417	-0.079	0.95417	-0.029	0.95417	0.122	0.95417	-0.04333	0.95417	-0.085	0.95417	0.05	0.95417	-0.00333
0.95834	-0.073	0.95834	-0.029	0.95834	0.122	0.95834	-0.03333	0.95834	-0.105	0.95834	0.03333	0.95834	0.00667
0.9625	-0.076	0.9625	-0.028	0.9625	0.128	0.9625	-0.04333	0.9625	-0.115	0.9625	0.03333	0.9625	0.01333
0.96667	-0.081	0.96667	-0.023	0.96667	0.134	0.96667	-0.04333	0.96667	-0.125	0.96667	0.03667	0.96667	0.02333
0.97084	-0.086	0.97084	-0.02	0.97084	0.134	0.97084	-0.03333	0.97084	-0.14	0.97084	0.03333	0.97084	0.05
0.975	-0.093	0.975	-0.023	0.975	0.122	0.975	-0.03	0.975	-0.15	0.975	0.02	0.975	0.07333
0.97916	-0.102	0.97916	-0.028	0.97916	0.1	0.97916	-0.01333	0.97916	-0.1575	0.97916	0.00333	0.97916	0.07667
0.98333	-0.111	0.98333	-0.035	0.98333	0.074	0.98333	0.03	0.98333	-0.16	0.98333	-0.00667	0.98333	0.05333
0.9875	-0.116	0.9875	-0.041	0.9875	0.056	0.9875	0.05333	0.9875	-0.1575	0.9875	0.01667	0.9875	0.01333
0.99167	-0.115	0.99167	-0.04	0.99167	0.06	0.99167	0.04	0.99167	-0.1525	0.99167	0.06	0.99167	-0.02333
0.99584	-0.113	0.99584	-0.035	0.99584	0.072	0.99584	0.02	0.99584	-0.1375	0.99584	0.07333	0.99584	-0.04333
1	-0.115	1	-0.035	1	0.074	1	0.01	1	-0.12	1	0.06333	1	-0.05
1.00417	-0.116	1.00417	-0.038	1.00417	0.07	1.00417	-0.00667	1.00417	-0.115	1.00417	0.05	1.00417	-0.03333
1.00834	-0.112	1.00834	-0.043	1.00834	0.068	1.00834	-0.01667	1.00834	-0.1225	1.00834	0.04667	1.00834	-0.02
1.0125	-0.11	1.0125	-0.047	1.0125	0.076	1.0125	-0.02333	1.0125	-0.1225	1.0125	0.03333	1.0125	-0.01333
1.01666	-0.112	1.01666	-0.05	1.01666	0.088	1.01666	-0.02333	1.01666	-0.1175	1.01666	0.01	1.01666	-0.00333
1.02083	-0.116	1.02083	-0.052	1.02083	0.096	1.02083	-0.01333	1.02083	-0.1075	1.02083	-0.01	1.02083	0.02
1.025	-0.116	1.025	-0.053	1.025	0.108	1.025	-0.00333	1.025	-0.1	1.025	-0.01667	1.025	0.03667
1.02917	-0.113	1.02917	-0.054	1.02917	0.118	1.02917	0.00667	1.02917	-0.105	1.02917	-0.01667	1.02917	0.04
1.03333	-0.109	1.03333	-0.058	1.03333	0.124	1.03333	0.01667	1.03333	-0.1175	1.03333	0.00333	1.03333	0.03667
1.0375	-0.106	1.0375	-0.064	1.0375	0.13	1.0375	0.03667	1.0375	-0.135	1.0375	0.05	1.0375	0.03333
1.04167	-0.103	1.04167	-0.068	1.04167	0.136	1.04167	0.04333	1.04167	-0.1275	1.04167	0.08333	1.04167	0.03
1.04584	-0.103	1.04584	-0.072	1.04584	0.136	1.04584	0.03	1.04584	-0.1	1.04584	0.09667	1.04584	0.03333
1.05	-0.103	1.05	-0.076	1.05	0.136	1.05	0.01333	1.05	-0.0775	1.05	0.10333	1.05	0.04333
1.05417	-0.103	1.05417	-0.079	1.05417	0.13	1.05417	-0.00333	1.05417	-0.0725	1.05417	0.10333	1.05417	0.04
1.05834	-0.107	1.05834	-0.081	1.05834	0.116	1.05834	-0.01333	1.05834	-0.075	1.05834	0.09667	1.05834	0.02667
1.0625	-0.115	1.0625	-0.082	1.0625	0.11	1.0625	-0.00667	1.0625	-0.0875	1.0625	0.08667	1.0625	0.01667
1.06667	-0.12	1.06667	-0.081	1.06667	0.122	1.06667	0.01333	1.06667	-0.105	1.06667	0.07333	1.06667	0.01667
1.07084	-0.121	1.07084	-0.081	1.07084	0.138	1.07084	0.03333	1.07084	-0.11	1.07084	0.07333	1.07084	0.03333
1.075	-0.12	1.075	-0.078	1.075	0.146	1.075	0.04333	1.075	-0.1	1.075	0.08	1.075	0.05667
1.07916	-0.119	1.07916	-0.072	1.07916	0.152	1.07916	0.06	1.07916	-0.08	1.07916	0.08	1.07916	0.07667
1.08333	-0.119	1.08333	-0.063	1.08333	0.162	1.08333	0.09	1.08333	-0.065	1.08333	0.07	1.08333	0.07667
1.0875	-0.119	1.0875	-0.058	1.0875	0.158	1.0875	0.11	1.0875	-0.075	1.0875	0.05	1.0875	0.06667
1.09167	-0.118	1.09167	-0.059	1.09167	0.134	1.09167	0.11	1.09167	-0.095	1.09167	0.02333	1.09167	0.07
1.09583	-0.118	1.09583	-0.068	1.09583	0.11	1.09583	0.09667	1.09583	-0.1025	1.09583	0.00667	1.09583	0.08333
1.1	-0.121	1.1	-0.077	1.1	0.108	1.1	0.09	1.1	-0.1025	1.1	0.03	1.1	0.09667
1.10417	-0.122	1.10417	-0.083	1.10417	0.108	1.10417	0.10667	1.10417	-0.1075	1.10417	0.06	1.10417	0.11333
1.10834	-0.123	1.10834	-0.081	1.10834	0.11	1.10834	0.13333	1.10834	-0.1075	1.10834	0.07333	1.10834	0.13333
1.1125	-0.126	1.1125	-0.073	1.1125	0.114	1.1125	0.15333	1.1125	-0.1025	1.1125	0.08333	1.1125	0.13667
1.11667	-0.128	1.11667	-0.07	1.11667	0.114	1.11667	0.16333	1.11667	-0.0975	1.11667	0.07667	1.11667	0.12333
1.12084	-0.125	1.12084	-0.077	1.12084	0.12	1.12084	0.15333	1.12084	-0.0975	1.12084	0.06667	1.12084	0.10333
1.125	-0.122	1.125	-0.086	1.125	0.124	1.125	0.12667	1.125	-0.1025	1.125	0.06667	1.125	0.08667
1.12917	-0.125	1.12917	-0.09	1.12917	0.12	1.12917	0.10667	1.12917	-0.1075	1.12917	0.06333	1.12917	0.07333
1.13334	-0.131	1.13334	-0.095	1.13334	0.118	1.13334	0.1	1.13334	-0.1075	1.13334	0.06	1.13334	0.06333
1.1375	-0.133	1.1375	-0.103	1.1375	0.124	1.1375	0.09	1.1375	-0.1	1.1375	0.06667	1.1375	0.06333
1.14166	-0.133	1.14166	-0.105	1.14166	0.132	1.14166	0.08	1.14166	-0.095	1.14166	0.07667	1.14166	0.07333
1.14583	-0.127	1.14583	-0.103	1.14583	0.138	1.14583	0.09	1.14583	-0.0975	1.14583	0.09333	1.14583	0.08667
1.15	-0.121	1.15	-0.101	1.15	0.142	1.15	0.10333	1.15	-0.0975	1.15	0.09667	1.15	0.08333
1.15417	-0.121	1.15417	-0.098	1.15417	0.134	1.15417	0.11	1.15417	-0.1025	1.15417	0.09	1.15417	0.06333
1.15833	-0.128	1.15833	-0.089	1.15833	0.13	1.15833	0.12	1.15833	-0.1125	1.15833	0.1	1.15833	0.05
1.1625	-0.138	1.1625	-0.078	1.1625	0.132	1.1625	0.12333	1.1625	-0.115	1.1625	0.11333	1.1625	0.04333
1.16667	-0.148	1.16667	-0.073	1.16667	0.124	1.16667	0.10667	1.16667	-0.1125	1.16667	0.11667	1.16667	0.03333
1.17084	-0.156	1.17084	-0.078	1.17084	0.114	1.17084	0.07667	1.17084	-0.105	1.17084	0.10667	1.17084	0.02667
1.175	-0.16	1.175	-0.088	1.175	0.106	1.175	0.06	1.175	-0.0925	1.175	0.08667	1.175	0.02667
1.17917	-0.157	1.17917	-0.098	1.17917	0.108	1.17917	0.06	1.17917	-0.075	1.17917	0.07	1.17917	0.03667
1.18334	-0.145	1.18334	-0.102	1.18334	0.114	1.18334	0.06	1.18334	-0.07	1.18334	0.07667	1.18334	0.04333
1.1875	-0.133	1.1875	-0.102	1.1875	0.112	1.1875	0.05	1.1875	-0.08	1.1875	0.10333	1.1875	0.03667
1.19167	-0.131	1.19167	-0.106	1.19167	0.116	1.19167	0.05	1.19167	-0.0825	1.19167	0.11667	1.19167	0.02333
1.19584	-0.135	1.19584	-0.116	1.19584	0.12	1.19584	0.07333	1.19584	-0.0825	1.19584	0.10667	1.19584	0.01
1.2	-0.136	1.2	-0.125	1.2	0.116	1.2	0.10667	1.2	-0.0875	1.2	0.09	1.2	0.01
1.20416	-0.133	1.20416	-0.129	1.20416	0.116	1.20416	0.12333	1.20416	-0.0925	1.20416	0.08667	1.20416	0.01333
1.20833	-0.131	1.20833	-0.126	1.20833	0.124	1.20833	0.11	1.20833	-0.0975	1.20833	0.10667	1.20833	0.01333
1.2125	-0.133	1.2125	-0.12	1.2125	0.13	1.2125	0.08667	1.2125	-0.11	1.2125	0.14333	1.2125	0.01667
1.21667	-0.14	1.21667	-0.115	1.21667	0.124	1.21667	0.08	1.21667	-0.1225	1.21667	0.17	1.21667	0.01667
1.22083	-0.152	1.22083	-0.11	1.22083	0.116	1.22083	0.08667	1.22083	-0.13	1.22083	0.18	1.22083	0.03333
1.225	-0.164	1.225	-0.109	1.225	0.112	1.225	0.09333	1.225	-0.125	1.225	0.17	1.225	0.06333
1.22917	-0.168	1.22917	-0.114	1.22917	0.112	1.22917	0.08667	1.22917	-0.1175	1.22917	0.16333	1.22917	0.08667
1.23334	-0.166	1.23334	-0.12	1.23334	0.106	1.23334	0.08	1.23334	-0.12	1.23334	0.16667	1.23334	0.09
1.2375	-0.164	1.2375	-0.129	1.2375	0.104	1.2375	0.08	1.2375	-0.12	1.2375	0.17667	1.2375	0.09333
1.24167	-0.159	1.24167	-0.136	1.24167	0.116	1.24167	0.08333	1.24167	-0.1175	1.24167	0.18667	1.24167	0.1
1.24584	-0.151	1.24584	-0.139	1.24584	0.132	1.24584	0.08333	1.24584	-0.1175	1.24584	0.19333	1.24584	0.1
1.25	-0.145	1.25	-0.137	1.25	0.144	1.25	0.09	1.25	-0.115	1.25	0.19333	1.25	0.09333
1.25417	-0.144	1.25417	-0.131	1.25417	0.146	1.25417	0.11	1.25417	-0.1075	1.25417	0.20667	1.25417	0.09333
1.25834	-0.146	1.25834	-0.122	1.25834	0.134	1.25834	0.12	1.25834	-0.105	1.25834	0.22333	1.25834	0.09333
1.2625	-0.15	1.2625	-0.114	1.2625	0.12	1.2625	0.12333	1.2625	-0.1125	1.2625	0.22333	1.2625	0.09
1.26666	-0.156	1.26666	-0.108	1.26666	0.116	1.26666	0.13667	1.26666	-0.1225	1.26666	0.21333	1.26666	0.10333
1.27083	-0.16	1.27083	-0.106	1.27083	0.122	1.27083	0.15667	1.27083	-0.125	1.27083	0.19667	1.27083	0.12333
1.275	-0.162	1.275	-0.109	1.275	0.132	1.275	0.16667	1.275	-0.12	1.275	0.17667	1.275	0.11667
1.27917	-0.161	1.27917	-0.115	1.27917	0.146	1.27917	0.16333	1.27917	-0.1175	1.27917	0.15333	1.27917	0.11333
1.28333	-0.159	1.28333	-0.119	1.28333	0.146	1.28333	0.15333	1.28333	-0.1075	1.28333	0.13667	1.28333	0.12667
1.2875	-0.157	1.2875	-0.118	1.2875	0.126	1.2875	0.15667	1.2875	-0.0975	1.2875	0.14	1.2875	0.13667
1.29167	-0.15	1.29167	-0.111	1.29167	0.106	1.29167	0.17333	1.29167	-0.085	1.29167	0.14667	1.29167	0.13333
1.29584	-0.142	1.29584	-0.107	1.29584	0.096	1.29584	0.18667	1.29584	-0.0675	1.29584	0.14667	1.29584	0.12333
1.3	-0.146	1.3	-0.112	1.3	0.092	1.3	0.19333	1.3	-0.0475	1.3	0.13667	1.3	0.12667
1.30417	-0.159	1.30417	-0.119	1.30417	0.098	1.30417	0.19667	1.30417	-0.0425	1.30417	0.12333	1.30417	0.12667
1.30834	-0.169	1.30834	-0.122	1.30834	0.118	1.30834	0.2	1.30834	-0.0525	1.30834	0.10667	1.30834	0.12333
1.3125	-0.172	1.3125	-0.119	1.3125	0.138	1.3125	0.18667	1.3125	-0.065	1.3125	0.09	1.3125	0.10667
1.31667	-0.169	1.31667	-0.112	1.31667	0.148	1.31667	0.16	1.31667	-0.0675	1.31667	0.06667	1.31667	0.07333
1.32084	-0.167	1.32084	-0.109	1.32084	0.152	1.32084	0.14	1.32084	-0.07	1.32084	0.04333	1.32084	0.04
1.325	-0.169	1.325	-0.11	1.325	0.154	1.325	0.14	1.325	-0.0925	1.325	0.03	1.325	0.03
1.32916	-0.169	1.32916	-0.111	1.32916	0.152	1.32916	0.15	1.32916	-0.115	1.32916	0.02333	1.32916	0.05
1.33333	-0.163	1.33333	-0.108	1.33333	0.15	1.33333	0.15667	1.33333	-0.1175	1.33333	0.03333	1.33333	0.07333
1.3375	-0.158	1.3375	-0.102	1.3375	0.152	1.3375	0.16333	1.3375	-0.0925	1.3375	0.04667	1.3375	0.09333
1.34167	-0.156	1.34167	-0.1	1.34167	0.16	1.34167	0.17	1.34167	-0.065	1.34167	0.04333	1.34167	0.11
1.34583	-0.157	1.34583	-0.102	1.34583	0.168	1.34583	0.17667	1.34583	-0.0625	1.34583	0.03667	1.34583	0.11667
1.35	-0.159	1.35	-0.108	1.35	0.182	1.35	0.17	1.35	-0.0675	1.35	0.04	1.35	0.11
1.35417	-0.163	1.35417	-0.12	1.35417	0.192	1.35417	0.15667	1.35417	-0.07	1.35417	0.05667	1.35417	0.09667
1.35834	-0.168	1.35834	-0.129	1.35834	0.192	1.35834	0.15667	1.35834	-0.0725	1.35834	0.08	1.35834	0.09
1.3625	-0.17	1.3625	-0.129	1.3625	0.186	1.3625	0.17333	1.3625	-0.08	1.3625	0.09667	1.3625	0.07667
1.36667	-0.166	1.36667	-0.124	1.36667	0.178	1.36667	0.18667	1.36667	-0.085	1.36667	0.09667	1.36667	0.06333
1.37084	-0.157	1.37084	-0.119	1.37084	0.164	1.37084	0.18667	1.37084	-0.08	1.37084	0.10333	1.37084	0.06
1.375	-0.148	1.375	-0.12	1.375	0.164	1.375	0.18333	1.375	-0.07	1.375	0.11333	1.375	0.05
1.37917	-0.147	1.37917	-0.127	1.37917	0.186	1.37917	0.18667	1.37917	-0.0725	1.37917	0.10333	1.37917	0.04667
1.38334	-0.154	1.38334	-0.135	1.38334	0.208	1.38334	0.19333	1.38334	-0.08	1.38334	0.09667	1.38334	0.05667
1.3875	-0.16	1.3875	-0.143	1.3875	0.214	1.3875	0.19333	1.3875	-0.0725	1.3875	0.10667	1.3875	0.08667
1.39166	-0.165	1.39166	-0.147	1.39166	0.218	1.39166	0.19	1.39166	-0.065	1.39166	0.12667	1.39166	0.1
1.39583	-0.167	1.39583	-0.148	1.39583	0.214	1.39583	0.19333	1.39583	-0.08	1.39583	0.13333	1.39583	0.09667
1.4	-0.163	1.4	-0.146	1.4	0.206	1.4	0.20333	1.4	-0.1025	1.4	0.12	1.4	0.09333
1.40417	-0.161	1.40417	-0.145	1.40417	0.194	1.40417	0.21667	1.40417	-0.115	1.40417	0.09333	1.40417	0.09333
1.40833	-0.164	1.40833	-0.14	1.40833	0.19	1.40833	0.22	1.40833	-0.115	1.40833	0.08333	1.40833	0.1
1.4125	-0.169	1.4125	-0.13	1.4125	0.192	1.4125	0.22667	1.4125	-0.11	1.4125	0.08333	1.4125	0.11
1.41667	-0.171	1.41667	-0.122	1.41667	0.196	1.41667	0.23667	1.41667	-0.105	1.41667	0.09	1.41667	0.11
1.42084	-0.17	1.42084	-0.118	1.42084	0.21	1.42084	0.25	1.42084	-0.105	1.42084	0.09	1.42084	0.09333
1.425	-0.164	1.425	-0.112	1.425	0.226	1.425	0.27333	1.425	-0.12	1.425	0.09333	1.425	0.08333
1.42917	-0.159	1.42917	-0.106	1.42917	0.236	1.42917	0.29	1.42917	-0.1475	1.42917	0.09333	1.42917	0.09667
1.43334	-0.161	1.43334	-0.107	1.43334	0.236	1.43334	0.27667	1.43334	-0.1575	1.43334	0.08	1.43334	0.10667
1.4375	-0.168	1.4375	-0.111	1.4375	0.226	1.4375	0.26	1.4375	-0.1475	1.4375	0.06667	1.4375	0.08667
1.44167	-0.178	1.44167	-0.116	1.44167	0.208	1.44167	0.26	1.44167	-0.125	1.44167	0.06333	1.44167	0.06
1.44584	-0.184	1.44584	-0.123	1.44584	0.192	1.44584	0.26667	1.44584	-0.1025	1.44584	0.07	1.44584	0.05667
1.45	-0.186	1.45	-0.124	1.45	0.178	1.45	0.26	1.45	-0.0875	1.45	0.08333	1.45	0.08
1.45416	-0.185	1.45416	-0.124	1.45416	0.156	1.45416	0.26	1.45416	-0.0825	1.45416	0.1	1.45416	0.10333
1.45833	-0.182	1.45833	-0.126	1.45833	0.134	1.45833	0.28	1.45833	-0.0825	1.45833	0.11	1.45833	0.11
1.4625	-0.177	1.4625	-0.13	1.4625	0.126	1.4625	0.31333	1.4625	-0.0825	1.4625	0.10333	1.4625	0.11333
1.46667	-0.168	1.46667	-0.133	1.46667	0.136	1.46667	0.33333	1.46667	-0.0775	1.46667	0.10667	1.46667	0.12667
1.47083	-0.159	1.47083	-0.136	1.47083	0.16	1.47083	0.32667	1.47083	-0.0825	1.47083	0.11667	1.47083	0.13
1.475	-0.155	1.475	-0.14	1.475	0.188	1.475	0.30333	1.475	-0.0975	1.475	0.11333	1.475	0.1
1.47917	-0.153	1.47917	-0.142	1.47917	0.2	1.47917	0.29	1.47917	-0.1075	1.47917	0.11	1.47917	0.05667
1.48334	-0.154	1.48334	-0.144	1.48334	0.192	1.48334	0.27667	1.48334	-0.1025	1.48334	0.11	1.48334	0.04
1.4875	-0.157	1.4875	-0.146	1.4875	0.174	1.4875	0.25667	1.4875	-0.0825	1.4875	0.11333	1.4875	0.03667
1.49167	-0.161	1.49167	-0.15	1.49167	0.162	1.49167	0.25	1.49167	-0.07	1.49167	0.11	1.49167	0.03
1.49584	-0.163	1.49584	-0.15	1.49584	0.166	1.49584	0.24667	1.49584	-0.0775	1.49584	0.08667	1.49584	0.02
1.5	-0.162	1.5	-0.144	1.5	0.18	1.5	0.23333	1.5	-0.0925	1.5	0.06667	1.5	0.02333
1.50417	-0.163	1.50417	-0.138	1.50417	0.186	1.50417	0.23	1.50417	-0.1025	1.50417	0.06333	1.50417	0.03333
1.50834	-0.169	1.50834	-0.139	1.50834	0.18	1.50834	0.24333	1.50834	-0.11	1.50834	0.06	1.50834	0.03333
1.5125	-0.176	1.5125	-0.143	1.5125	0.17	1.5125	0.24333	1.5125	-0.11	1.5125	0.06333	1.5125	0.03667
1.51666	-0.182	1.51666	-0.143	1.51666	0.168	1.51666	0.23333	1.51666	-0.095	1.51666	0.09	1.51666	0.04333
1.52083	-0.188	1.52083	-0.143	1.52083	0.17	1.52083	0.23333	1.52083	-0.0775	1.52083	0.12667	1.52083	0.05667
1.525	-0.19	1.525	-0.145	1.525	0.174	1.525	0.25333	1.525	-0.065	1.525	0.15	1.525	0.06333
1.52917	-0.186	1.52917	-0.144	1.52917	0.182	1.52917	0.27333	1.52917	-0.0625	1.52917	0.14667	1.52917	0.06667
1.53333	-0.18	1.53333	-0.139	1.53333	0.186	1.53333	0.27333	1.53333	-0.055	1.53333	0.12667	1.53333	0.07667
1.5375	-0.175	1.5375	-0.14	1.5375	0.184	1.5375	0.26333	1.5375	-0.05	1.5375	0.11667	1.5375	0.08
1.54167	-0.175	1.54167	-0.145	1.54167	0.176	1.54167	0.26	1.54167	-0.0525	1.54167	0.12333	1.54167	0.06333
1.54584	-0.178	1.54584	-0.151	1.54584	0.164	1.54584	0.26333	1.54584	-0.0525	1.54584	0.12333	1.54584	0.05333
1.55	-0.179	1.55	-0.159	1.55	0.146	1.55	0.28	1.55	-0.05	1.55	0.10667	1.55	0.05
1.55417	-0.179	1.55417	-0.16	1.55417	0.134	1.55417	0.29667	1.55417	-0.0525	1.55417	0.09667	1.55417	0.05
1.55834	-0.182	1.55834	-0.152	1.55834	0.138	1.55834	0.30333	1.55834	-0.06	1.55834	0.08667	1.55834	0.05333
1.5625	-0.183	1.5625	-0.144	1.5625	0.154	1.5625	0.31	1.5625	-0.0725	1.5625	0.08	1.5625	0.06333
1.56667	-0.181	1.56667	-0.138	1.56667	0.172	1.56667	0.31333	1.56667	-0.09	1.56667	0.09	1.56667	0.07333
1.57084	-0.179	1.57084	-0.136	1.57084	0.188	1.57084	0.30333	1.57084	-0.0975	1.57084	0.11	1.57084	0.06333
1.575	-0.18	1.575	-0.142	1.575	0.2	1.575	0.26	1.575	-0.08	1.575	0.12667	1.575	0.05333
1.57916	-0.181	1.57916	-0.152	1.57916	0.2	1.57916	0.21667	1.57916	-0.06	1.57916	0.12667	1.57916	0.04333
1.58333	-0.182	1.58333	-0.153	1.58333	0.194	1.58333	0.18667	1.58333	-0.06	1.58333	0.11333	1.58333	0.03
1.5875	-0.188	1.5875	-0.147	1.5875	0.196	1.5875	0.17333	1.5875	-0.065	1.5875	0.09667	1.5875	0
1.59167	-0.2	1.59167	-0.146	1.59167	0.194	1.59167	0.17667	1.59167	-0.045	1.59167	0.08333	1.59167	-0.02667
1.59583	-0.21	1.59583	-0.146	1.59583	0.188	1.59583	0.18	1.59583	-0.025	1.59583	0.06333	1.59583	-0.03333
1.6	-0.211	1.6	-0.145	1.6	0.184	1.6	0.18333	1.6	-0.0275	1.6	0.05667	1.6	-0.01333
1.60417	-0.207	1.60417	-0.146	1.60417	0.176	1.60417	0.19	1.60417	-0.04	1.60417	0.07333	1.60417	0.01
1.60834	-0.206	1.60834	-0.151	1.60834	0.178	1.60834	0.19667	1.60834	-0.0575	1.60834	0.09	1.60834	0.01667
1.6125	-0.204	1.6125	-0.153	1.6125	0.19	1.6125	0.20667	1.6125	-0.075	1.6125	0.10333	1.6125	0.02333
1.61667	-0.198	1.61667	-0.154	1.61667	0.19	1.61667	0.24	1.61667	-0.09	1.61667	0.12	1.61667	0.03667
1.62084	-0.194	1.62084	-0.159	1.62084	0.174	1.62084	0.27333	1.62084	-0.1	1.62084	0.13333	1.62084	0.04
1.625	-0.195	1.625	-0.164	1.625	0.156	1.625	0.29333	1.625	-0.105	1.625	0.13333	1.625	0.02667
1.62917	-0.196	1.62917	-0.164	1.62917	0.14	1.62917	0.29	1.62917	-0.1025	1.62917	0.11667	1.62917	0.01
1.63334	-0.194	1.63334	-0.163	1.63334	0.138	1.63334	0.27	1.63334	-0.0975	1.63334	0.08333	1.63334	0.00333
1.6375	-0.192	1.6375	-0.166	1.6375	0.144	1.6375	0.24333	1.6375	-0.0925	1.6375	0.05667	1.6375	0.00333
1.64166	-0.192	1.64166	-0.171	1.64166	0.146	1.64166	0.22	1.64166	-0.0975	1.64166	0.05	1.64166	0.01
1.64583	-0.19	1.64583	-0.178	1.64583	0.146	1.64583	0.19333	1.64583	-0.1025	1.64583	0.05667	1.64583	0.00333
1.65	-0.188	1.65	-0.186	1.65	0.146	1.65	0.16333	1.65	-0.1	1.65	0.08333	1.65	-0.00667
1.65417	-0.188	1.65417	-0.188	1.65417	0.142	1.65417	0.15667	1.65417	-0.0925	1.65417	0.10333	1.65417	-0.01667
1.65833	-0.191	1.65833	-0.186	1.65833	0.138	1.65833	0.17	1.65833	-0.0825	1.65833	0.08667	1.65833	-0.03
1.6625	-0.197	1.6625	-0.181	1.6625	0.142	1.6625	0.18667	1.6625	-0.0825	1.6625	0.05667	1.6625	-0.04
1.66667	-0.203	1.66667	-0.171	1.66667	0.156	1.66667	0.18667	1.66667	-0.0875	1.66667	0.03333	1.66667	-0.03667
1.67084	-0.205	1.67084	-0.165	1.67084	0.18	1.67084	0.17333	1.67084	-0.085	1.67084	0.02333	1.67084	-0.01
1.675	-0.208	1.675	-0.168	1.675	0.208	1.675	0.17	1.675	-0.0775	1.675	0.01667	1.675	0.01333
1.67917	-0.212	1.67917	-0.171	1.67917	0.226	1.67917	0.18333	1.67917	-0.0775	1.67917	0.01667	1.67917	0.01
1.68334	-0.218	1.68334	-0.174	1.68334	0.226	1.68334	0.2	1.68334	-0.0875	1.68334	0.03	1.68334	0
1.6875	-0.223	1.6875	-0.174	1.6875	0.212	1.6875	0.20333	1.6875	-0.1	1.6875	0.03667	1.6875	-0.01333
1.69167	-0.216	1.69167	-0.174	1.69167	0.196	1.69167	0.2	1.69167	-0.1125	1.69167	0.03	1.69167	-0.03
1.69584	-0.203	1.69584	-0.176	1.69584	0.192	1.69584	0.19	1.69584	-0.1225	1.69584	0.03333	1.69584	-0.03
1.7	-0.195	1.7	-0.178	1.7	0.19	1.7	0.18333	1.7	-0.12	1.7	0.03667	1.7	-0.01333
1.70416	-0.191	1.70416	-0.179	1.70416	0.188	1.70416	0.18	1.70416	-0.1225	1.70416	0.03333	1.70416	0.00667
1.70833	-0.188	1.70833	-0.177	1.70833	0.184	1.70833	0.19	1.70833	-0.1275	1.70833	0.02667	1.70833	0.01667
1.7125	-0.188	1.7125	-0.172	1.7125	0.174	1.7125	0.20667	1.7125	-0.125	1.7125	0.03667	1.7125	0.00667
1.71667	-0.195	1.71667	-0.174	1.71667	0.17	1.71667	0.21333	1.71667	-0.125	1.71667	0.05667	1.71667	-0.02
1.72083	-0.202	1.72083	-0.179	1.72083	0.168	1.72083	0.21	1.72083	-0.13	1.72083	0.06333	1.72083	-0.03667
1.725	-0.206	1.725	-0.187	1.725	0.156	1.725	0.20333	1.725	-0.135	1.725	0.07667	1.725	-0.04
1.72917	-0.209	1.72917	-0.196	1.72917	0.146	1.72917	0.20667	1.72917	-0.13	1.72917	0.08333	1.72917	-0.04
1.73334	-0.216	1.73334	-0.202	1.73334	0.144	1.73334	0.20333	1.73334	-0.1275	1.73334	0.07667	1.73334	-0.04
1.7375	-0.221	1.7375	-0.2	1.7375	0.146	1.7375	0.19667	1.7375	-0.125	1.7375	0.06333	1.7375	-0.04
1.74167	-0.221	1.74167	-0.191	1.74167	0.148	1.74167	0.17667	1.74167	-0.1225	1.74167	0.04667	1.74167	-0.04
1.74584	-0.217	1.74584	-0.183	1.74584	0.15	1.74584	0.16333	1.74584	-0.125	1.74584	0.04333	1.74584	-0.04
1.75	-0.215	1.75	-0.185	1.75	0.156	1.75	0.16667	1.75	-0.1325	1.75	0.06	1.75	-0.03667
1.75417	-0.217	1.75417	-0.19	1.75417	0.162	1.75417	0.17333	1.75417	-0.135	1.75417	0.08	1.75417	-0.03333
1.75834	-0.222	1.75834	-0.195	1.75834	0.156	1.75834	0.17667	1.75834	-0.135	1.75834	0.10667	1.75834	-0.03667
1.7625	-0.223	1.7625	-0.2	1.7625	0.144	1.7625	0.16333	1.7625	-0.1375	1.7625	0.12	1.7625	-0.03667
1.76666	-0.222	1.76666	-0.201	1.76666	0.144	1.76666	0.15333	1.76666	-0.1375	1.76666	0.11667	1.76666	-0.04
1.77083	-0.221	1.77083	-0.199	1.77083	0.146	1.77083	0.15333	1.77083	-0.1275	1.77083	0.10333	1.77083	-0.04667
1.775	-0.218	1.775	-0.196	1.775	0.142	1.775	0.16333	1.775	-0.12	1.775	0.08333	1.775	-0.03667
1.77917	-0.215	1.77917	-0.193	1.77917	0.132	1.77917	0.19	1.77917	-0.1175	1.77917	0.08	1.77917	-0.01
1.78333	-0.214	1.78333	-0.189	1.78333	0.126	1.78333	0.21667	1.78333	-0.1225	1.78333	0.08333	1.78333	0.01
1.7875	-0.216	1.7875	-0.184	1.7875	0.128	1.7875	0.22667	1.7875	-0.1325	1.7875	0.08333	1.7875	0.01667
1.79167	-0.217	1.79167	-0.185	1.79167	0.13	1.79167	0.20667	1.79167	-0.1375	1.79167	0.06667	1.79167	0
1.79584	-0.215	1.79584	-0.19	1.79584	0.132	1.79584	0.17667	1.79584	-0.1325	1.79584	0.04	1.79584	-0.03333
1.8	-0.212	1.8	-0.191	1.8	0.134	1.8	0.16	1.8	-0.1225	1.8	0.02	1.8	-0.06667
1.80417	-0.213	1.80417	-0.192	1.80417	0.13	1.80417	0.16667	1.80417	-0.1125	1.80417	0.02667	1.80417	-0.07333
1.80834	-0.214	1.80834	-0.193	1.80834	0.12	1.80834	0.17	1.80834	-0.115	1.80834	0.05333	1.80834	-0.06
1.8125	-0.214	1.8125	-0.194	1.8125	0.122	1.8125	0.17	1.8125	-0.1175	1.8125	0.06667	1.8125	-0.04333
1.81667	-0.212	1.81667	-0.194	1.81667	0.122	1.81667	0.17667	1.81667	-0.1125	1.81667	0.05667	1.81667	-0.03333
1.82084	-0.208	1.82084	-0.19	1.82084	0.114	1.82084	0.17667	1.82084	-0.1	1.82084	0.05	1.82084	-0.03333
1.825	-0.208	1.825	-0.181	1.825	0.11	1.825	0.17	1.825	-0.0825	1.825	0.06	1.825	-0.03333
1.82916	-0.21	1.82916	-0.173	1.82916	0.11	1.82916	0.16333	1.82916	-0.0825	1.82916	0.08333	1.82916	-0.03
1.83333	-0.216	1.83333	-0.172	1.83333	0.108	1.83333	0.17333	1.83333	-0.1025	1.83333	0.09667	1.83333	-0.03333
1.8375	-0.221	1.8375	-0.173	1.8375	0.106	1.8375	0.18667	1.8375	-0.125	1.8375	0.08333	1.8375	-0.04667
1.84167	-0.218	1.84167	-0.173	1.84167	0.106	1.84167	0.18	1.84167	-0.1475	1.84167	0.07667	1.84167	-0.06
1.84583	-0.214	1.84583	-0.174	1.84583	0.106	1.84583	0.17667	1.84583	-0.1675	1.84583	0.07	1.84583	-0.08
1.85	-0.217	1.85	-0.173	1.85	0.102	1.85	0.18333	1.85	-0.1725	1.85	0.05333	1.85	-0.09667
1.85417	-0.226	1.85417	-0.173	1.85417	0.094	1.85417	0.18	1.85417	-0.1625	1.85417	0.02	1.85417	-0.1
1.85834	-0.232	1.85834	-0.182	1.85834	0.086	1.85834	0.17667	1.85834	-0.15	1.85834	-0.02667	1.85834	-0.09333
1.8625	-0.236	1.8625	-0.193	1.8625	0.078	1.8625	0.18667	1.8625	-0.1375	1.8625	-0.04	1.8625	-0.09667
1.86667	-0.237	1.86667	-0.204	1.86667	0.076	1.86667	0.20333	1.86667	-0.1225	1.86667	-0.01333	1.86667	-0.10333
1.87084	-0.23	1.87084	-0.214	1.87084	0.084	1.87084	0.21667	1.87084	-0.1125	1.87084	0.02667	1.87084	-0.10667
1.875	-0.221	1.875	-0.218	1.875	0.088	1.875	0.21667	1.875	-0.12	1.875	0.05667	1.875	-0.10333
1.87917	-0.218	1.87917	-0.216	1.87917	0.092	1.87917	0.19	1.87917	-0.145	1.87917	0.07	1.87917	-0.1
1.88334	-0.219	1.88334	-0.215	1.88334	0.102	1.88334	0.14	1.88334	-0.1775	1.88334	0.06	1.88334	-0.09
1.8875	-0.224	1.8875	-0.214	1.8875	0.102	1.8875	0.09667	1.8875	-0.2075	1.8875	0.04	1.8875	-0.08333
1.89166	-0.228	1.89166	-0.213	1.89166	0.088	1.89166	0.08333	1.89166	-0.2225	1.89166	0.01667	1.89166	-0.09
1.89583	-0.227	1.89583	-0.209	1.89583	0.07	1.89583	0.11	1.89583	-0.215	1.89583	0.00333	1.89583	-0.09667
1.9	-0.223	1.9	-0.204	1.9	0.066	1.9	0.13333	1.9	-0.195	1.9	-0.01333	1.9	-0.09667
1.90417	-0.221	1.90417	-0.202	1.90417	0.082	1.90417	0.12667	1.90417	-0.18	1.90417	-0.03	1.90417	-0.09
1.90833	-0.219	1.90833	-0.204	1.90833	0.092	1.90833	0.11667	1.90833	-0.17	1.90833	-0.03667	1.90833	-0.08
1.9125	-0.219	1.9125	-0.206	1.9125	0.084	1.9125	0.10333	1.9125	-0.1675	1.9125	-0.03667	1.9125	-0.07667
1.91667	-0.224	1.91667	-0.202	1.91667	0.06	1.91667	0.09333	1.91667	-0.175	1.91667	-0.04333	1.91667	-0.09
1.92084	-0.228	1.92084	-0.202	1.92084	0.032	1.92084	0.1	1.92084	-0.175	1.92084	-0.03	1.92084	-0.10333
1.925	-0.227	1.925	-0.207	1.925	0.016	1.925	0.12	1.925	-0.175	1.925	-0.00333	1.925	-0.11333
1.92917	-0.225	1.92917	-0.212	1.92917	0.016	1.92917	0.16	1.92917	-0.1775	1.92917	0.03333	1.92917	-0.11667
1.93334	-0.227	1.93334	-0.212	1.93334	0.036	1.93334	0.19333	1.93334	-0.19	1.93334	0.07333	1.93334	-0.11
1.9375	-0.233	1.9375	-0.209	1.9375	0.06	1.9375	0.2	1.9375	-0.1975	1.9375	0.09333	1.9375	-0.09
1.94167	-0.24	1.94167	-0.209	1.94167	0.068	1.94167	0.18333	1.94167	-0.1925	1.94167	0.07667	1.94167	-0.07667
1.94584	-0.247	1.94584	-0.215	1.94584	0.066	1.94584	0.15333	1.94584	-0.1825	1.94584	0.05	1.94584	-0.07333
1.95	-0.25	1.95	-0.219	1.95	0.058	1.95	0.13667	1.95	-0.1825	1.95	0.03333	1.95	-0.08667
1.95416	-0.248	1.95416	-0.223	1.95416	0.05	1.95416	0.13667	1.95416	-0.18	1.95416	0.03667	1.95416	-0.10667
1.95833	-0.245	1.95833	-0.232	1.95833	0.044	1.95833	0.13	1.95833	-0.1675	1.95833	0.03333	1.95833	-0.12
1.9625	-0.242	1.9625	-0.238	1.9625	0.044	1.9625	0.12	1.9625	-0.1525	1.9625	0.00667	1.9625	-0.11333
1.96667	-0.235	1.96667	-0.236	1.96667	0.046	1.96667	0.10333	1.96667	-0.145	1.96667	-0.02	1.96667	-0.11333
1.97083	-0.228	1.97083	-0.23	1.97083	0.056	1.97083	0.09333	1.97083	-0.1375	1.97083	-0.03667	1.97083	-0.12667
1.975	-0.226	1.975	-0.222	1.975	0.068	1.975	0.09333	1.975	-0.135	1.975	-0.03333	1.975	-0.12333
1.97917	-0.232	1.97917	-0.215	1.97917	0.074	1.97917	0.09333	1.97917	-0.14	1.97917	-0.01667	1.97917	-0.10667
1.98334	-0.237	1.98334	-0.21	1.98334	0.08	1.98334	0.09333	1.98334	-0.145	1.98334	0	1.98334	-0.09333
1.9875	-0.234	1.9875	-0.206	1.9875	0.09	1.9875	0.09333	1.9875	-0.1525	1.9875	0.00667	1.9875	-0.09333
1.99167	-0.229	1.99167	-0.206	1.99167	0.1	1.99167	0.07667	1.99167	-0.1625	1.99167	0.01667	1.99167	-0.10333
1.99584	-0.228	1.99584	-0.212	1.99584	0.096	1.99584	0.04	1.99584	-0.175	1.99584	0.03	1.99584	-0.11
2	-0.231	2	-0.219	2	0.084	2	0.01333	2	-0.18	2	0.03667	2	-0.11333
2.00417	-0.235	2.00417	-0.224	2.00417	0.084	2.00417	0.01333	2.00417	-0.1775	2.00417	0.02333	2.00417	-0.1
2.00834	-0.236	2.00834	-0.23	2.00834	0.092	2.00834	0.03	2.00834	-0.19	2.00834	0.01	2.00834	-0.08333
2.0125	-0.234	2.0125	-0.237	2.0125	0.1	2.0125	0.05333	2.0125	-0.2075	2.0125	0.01	2.0125	-0.08667
2.01667	-0.232	2.01667	-0.239	2.01667	0.104	2.01667	0.08667	2.01667	-0.205	2.01667	0.01333	2.01667	-0.1
2.02083	-0.234	2.02083	-0.235	2.02083	0.088	2.02083	0.11	2.02083	-0.19	2.02083	0.02333	2.02083	-0.11
2.025	-0.24	2.025	-0.23	2.025	0.06	2.025	0.1	2.025	-0.17	2.025	0.04667	2.025	-0.10333
2.02916	-0.245	2.02916	-0.227	2.02916	0.048	2.02916	0.07333	2.02916	-0.1625	2.02916	0.06333	2.02916	-0.08
2.03334	-0.241	2.03334	-0.23	2.03334	0.056	2.03334	0.06333	2.03334	-0.1725	2.03334	0.05333	2.03334	-0.05333
2.0375	-0.237	2.0375	-0.24	2.0375	0.07	2.0375	0.07333	2.0375	-0.1875	2.0375	0.03667	2.0375	-0.05667
2.04167	-0.243	2.04167	-0.248	2.04167	0.086	2.04167	0.08333	2.04167	-0.195	2.04167	0.01667	2.04167	-0.07667
2.04583	-0.252	2.04583	-0.252	2.04583	0.1	2.04583	0.09	2.04583	-0.2025	2.04583	0	2.04583	-0.09667
2.05	-0.255	2.05	-0.254	2.05	0.11	2.05	0.09667	2.05	-0.2075	2.05	-0.00667	2.05	-0.11
2.05416	-0.253	2.05416	-0.25	2.05416	0.102	2.05416	0.08333	2.05416	-0.21	2.05416	-0.02	2.05416	-0.11
2.05834	-0.251	2.05834	-0.246	2.05834	0.09	2.05834	0.07333	2.05834	-0.2125	2.05834	-0.03333	2.05834	-0.12
2.0625	-0.249	2.0625	-0.242	2.0625	0.088	2.0625	0.07333	2.0625	-0.2025	2.0625	-0.05	2.0625	-0.14
2.06667	-0.25	2.06667	-0.239	2.06667	0.082	2.06667	0.08	2.06667	-0.19	2.06667	-0.05333	2.06667	-0.17333
2.07084	-0.25	2.07084	-0.237	2.07084	0.066	2.07084	0.06667	2.07084	-0.1925	2.07084	-0.04667	2.07084	-0.20333
2.075	-0.248	2.075	-0.239	2.075	0.05	2.075	0.03667	2.075	-0.2025	2.075	-0.03333	2.075	-0.21
2.07917	-0.242	2.07917	-0.241	2.07917	0.038	2.07917	0.03333	2.07917	-0.2175	2.07917	-0.01	2.07917	-0.20333
2.08333	-0.235	2.08333	-0.239	2.08333	0.026	2.08333	0.05	2.08333	-0.2325	2.08333	0.01667	2.08333	-0.17667
2.0875	-0.23	2.0875	-0.241	2.0875	0.008	2.0875	0.06333	2.0875	-0.23	2.0875	0.02333	2.0875	-0.15333
2.09166	-0.231	2.09166	-0.245	2.09166	-0.008	2.09166	0.06333	2.09166	-0.22	2.09166	0	2.09166	-0.14
2.09584	-0.238	2.09584	-0.245	2.09584	-0.012	2.09584	0.06667	2.09584	-0.22	2.09584	-0.03	2.09584	-0.13333
2.1	-0.248	2.1	-0.25	2.1	-0.012	2.1	0.06333	2.1	-0.2225	2.1	-0.04	2.1	-0.14
2.10417	-0.258	2.10417	-0.26	2.10417	-0.016	2.10417	0.05	2.10417	-0.22	2.10417	-0.03333	2.10417	-0.14
2.10833	-0.262	2.10833	-0.264	2.10833	-0.022	2.10833	0.05333	2.10833	-0.21	2.10833	-0.02667	2.10833	-0.12
2.1125	-0.263	2.1125	-0.256	2.1125	-0.016	2.1125	0.08333	2.1125	-0.2	2.1125	-0.03333	2.1125	-0.11
2.11666	-0.258	2.11666	-0.244	2.11666	-0.002	2.11666	0.10667	2.11666	-0.2025	2.11666	-0.03	2.11666	-0.13
2.12084	-0.245	2.12084	-0.234	2.12084	0.01	2.12084	0.11	2.12084	-0.2225	2.12084	-0.02333	2.12084	-0.15667
2.125	-0.23	2.125	-0.228	2.125	0.01	2.125	0.10667	2.125	-0.2475	2.125	-0.02667	2.125	-0.17
2.12917	-0.227	2.12917	-0.23	2.12917	0.002	2.12917	0.09	2.12917	-0.2575	2.12917	-0.03333	2.12917	-0.16333
2.13334	-0.234	2.13334	-0.233	2.13334	0.006	2.13334	0.06333	2.13334	-0.26	2.13334	-0.03667	2.13334	-0.16
2.1375	-0.244	2.1375	-0.231	2.1375	0.012	2.1375	0.04	2.1375	-0.275	2.1375	-0.04333	2.1375	-0.16667
2.14167	-0.248	2.14167	-0.229	2.14167	0.006	2.14167	0.02	2.14167	-0.2925	2.14167	-0.06333	2.14167	-0.16667
2.14583	-0.247	2.14583	-0.232	2.14583	-0.006	2.14583	0.01333	2.14583	-0.2975	2.14583	-0.08	2.14583	-0.16333
2.15	-0.244	2.15	-0.239	2.15	-0.006	2.15	0.00667	2.15	-0.295	2.15	-0.08	2.15	-0.15667
2.15416	-0.242	2.15416	-0.247	2.15416	0.006	2.15416	-0.00667	2.15416	-0.2925	2.15416	-0.06667	2.15416	-0.13667
2.15834	-0.241	2.15834	-0.255	2.15834	0.014	2.15834	-0.02	2.15834	-0.2875	2.15834	-0.04667	2.15834	-0.12333
2.1625	-0.242	2.1625	-0.258	2.1625	0.008	2.1625	-0.03333	2.1625	-0.27	2.1625	-0.02667	2.1625	-0.13
2.16667	-0.241	2.16667	-0.259	2.16667	0	2.16667	-0.03	2.16667	-0.26	2.16667	-0.01	2.16667	-0.15667
2.17083	-0.242	2.17083	-0.261	2.17083	-0.002	2.17083	-0.00333	2.17083	-0.2675	2.17083	-0.01	2.17083	-0.18333
2.175	-0.246	2.175	-0.262	2.175	-0.004	2.175	0.02	2.175	-0.2775	2.175	-0.03333	2.175	-0.18
2.17916	-0.252	2.17916	-0.258	2.17916	-0.008	2.17916	0.03	2.17916	-0.2825	2.17916	-0.05667	2.17916	-0.15667
2.18334	-0.257	2.18334	-0.255	2.18334	-0.016	2.18334	0.03667	2.18334	-0.2925	2.18334	-0.04333	2.18334	-0.13667
2.1875	-0.257	2.1875	-0.255	2.1875	-0.026	2.1875	0.04333	2.1875	-0.31	2.1875	-0.01333	2.1875	-0.13
2.19167	-0.254	2.19167	-0.256	2.19167	-0.026	2.19167	0.04	2.19167	-0.32	2.19167	-0.00667	2.19167	-0.13
2.19584	-0.254	2.19584	-0.256	2.19584	-0.024	2.19584	0.03667	2.19584	-0.3175	2.19584	-0.01	2.19584	-0.12667
2.2	-0.257	2.2	-0.254	2.2	-0.032	2.2	0.05667	2.2	-0.3175	2.2	-0.02333	2.2	-0.11667
2.20417	-0.261	2.20417	-0.25	2.20417	-0.034	2.20417	0.07667	2.20417	-0.31	2.20417	-0.03333	2.20417	-0.10333
2.20833	-0.264	2.20833	-0.244	2.20833	-0.034	2.20833	0.07	2.20833	-0.3025	2.20833	-0.04333	2.20833	-0.09333
2.2125	-0.264	2.2125	-0.235	2.2125	-0.034	2.2125	0.05333	2.2125	-0.295	2.2125	-0.05	2.2125	-0.07667
2.21666	-0.261	2.21666	-0.23	2.21666	-0.024	2.21666	0.04	2.21666	-0.285	2.21666	-0.07	2.21666	-0.06333
2.22084	-0.257	2.22084	-0.231	2.22084	-0.004	2.22084	0.02667	2.22084	-0.2775	2.22084	-0.09667	2.22084	-0.06333
2.225	-0.253	2.225	-0.237	2.225	0.018	2.225	0.01333	2.225	-0.2775	2.225	-0.12333	2.225	-0.07667
2.22917	-0.253	2.22917	-0.249	2.22917	0.03	2.22917	-0.00333	2.22917	-0.28	2.22917	-0.14333	2.22917	-0.10667
2.23333	-0.256	2.23333	-0.26	2.23333	0.034	2.23333	-0.01	2.23333	-0.2825	2.23333	-0.14	2.23333	-0.15
2.2375	-0.258	2.2375	-0.26	2.2375	0.034	2.2375	0.00333	2.2375	-0.2825	2.2375	-0.12333	2.2375	-0.17667
2.24166	-0.261	2.24166	-0.258	2.24166	0.034	2.24166	0.01667	2.24166	-0.28	2.24166	-0.10667	2.24166	-0.19
2.24584	-0.262	2.24584	-0.26	2.24584	0.03	2.24584	0.02333	2.24584	-0.265	2.24584	-0.09	2.24584	-0.20333
2.25	-0.262	2.25	-0.265	2.25	0.018	2.25	0.03333	2.25	-0.245	2.25	-0.07333	2.25	-0.21
2.25417	-0.267	2.25417	-0.271	2.25417	-0.004	2.25417	0.04333	2.25417	-0.2325	2.25417	-0.05667	2.25417	-0.21
2.25834	-0.272	2.25834	-0.278	2.25834	-0.022	2.25834	0.04	2.25834	-0.2275	2.25834	-0.05	2.25834	-0.21
2.2625	-0.27	2.2625	-0.278	2.2625	-0.026	2.2625	0.02667	2.2625	-0.24	2.2625	-0.04667	2.2625	-0.20667
2.26667	-0.262	2.26667	-0.27	2.26667	-0.026	2.26667	0.00333	2.26667	-0.26	2.26667	-0.06	2.26667	-0.19
2.27083	-0.259	2.27083	-0.261	2.27083	-0.026	2.27083	-0.02	2.27083	-0.2725	2.27083	-0.08333	2.27083	-0.17333
2.275	-0.263	2.275	-0.262	2.275	-0.022	2.275	-0.03333	2.275	-0.285	2.275	-0.09333	2.275	-0.17333
2.27916	-0.267	2.27916	-0.269	2.27916	-0.02	2.27916	-0.03333	2.27916	-0.305	2.27916	-0.09	2.27916	-0.16
2.28334	-0.268	2.28334	-0.272	2.28334	-0.024	2.28334	-0.02333	2.28334	-0.315	2.28334	-0.08333	2.28334	-0.14333
2.2875	-0.266	2.2875	-0.269	2.2875	-0.036	2.2875	-0.01333	2.2875	-0.31	2.2875	-0.07667	2.2875	-0.14667
2.29167	-0.258	2.29167	-0.262	2.29167	-0.054	2.29167	0.00333	2.29167	-0.2975	2.29167	-0.07667	2.29167	-0.16333
2.29583	-0.252	2.29583	-0.255	2.29583	-0.072	2.29583	0.02	2.29583	-0.2775	2.29583	-0.07333	2.29583	-0.17667
2.3	-0.255	2.3	-0.254	2.3	-0.076	2.3	0.01	2.3	-0.265	2.3	-0.05667	2.3	-0.18667
2.30416	-0.264	2.30416	-0.256	2.30416	-0.064	2.30416	-0.02	2.30416	-0.2625	2.30416	-0.03667	2.30416	-0.19333
2.30834	-0.269	2.30834	-0.256	2.30834	-0.056	2.30834	-0.05	2.30834	-0.2675	2.30834	-0.02	2.30834	-0.20333
2.3125	-0.271	2.3125	-0.258	2.3125	-0.05	2.3125	-0.07667	2.3125	-0.2825	2.3125	-0.03	2.3125	-0.21
2.31667	-0.273	2.31667	-0.261	2.31667	-0.038	2.31667	-0.1	2.31667	-0.2975	2.31667	-0.05667	2.31667	-0.20667
2.32084	-0.272	2.32084	-0.259	2.32084	-0.024	2.32084	-0.11667	2.32084	-0.3	2.32084	-0.07667	2.32084	-0.19667
2.325	-0.266	2.325	-0.256	2.325	-0.01	2.325	-0.12667	2.325	-0.2975	2.325	-0.08667	2.325	-0.20333
2.32917	-0.26	2.32917	-0.258	2.32917	-0.002	2.32917	-0.12	2.32917	-0.2925	2.32917	-0.07667	2.32917	-0.21333
2.33333	-0.257	2.33333	-0.266	2.33333	-0.008	2.33333	-0.1	2.33333	-0.29	2.33333	-0.07333	2.33333	-0.22333
2.3375	-0.26	2.3375	-0.279	2.3375	-0.012	2.3375	-0.08667	2.3375	-0.2775	2.3375	-0.07333	2.3375	-0.22667
2.34166	-0.264	2.34166	-0.29	2.34166	0	2.34166	-0.09	2.34166	-0.2575	2.34166	-0.06	2.34166	-0.20667
2.34584	-0.266	2.34584	-0.292	2.34584	0.008	2.34584	-0.09667	2.34584	-0.2425	2.34584	-0.05	2.34584	-0.2
2.35	-0.267	2.35	-0.288	2.35	0.004	2.35	-0.09667	2.35	-0.235	2.35	-0.05667	2.35	-0.22333
2.35417	-0.273	2.35417	-0.283	2.35417	-0.006	2.35417	-0.09333	2.35417	-0.24	2.35417	-0.07667	2.35417	-0.24
2.35833	-0.278	2.35833	-0.281	2.35833	-0.016	2.35833	-0.09333	2.35833	-0.245	2.35833	-0.08667	2.35833	-0.24
2.3625	-0.276	2.3625	-0.286	2.3625	-0.016	2.3625	-0.1	2.3625	-0.2525	2.3625	-0.08667	2.3625	-0.23333
2.36666	-0.271	2.36666	-0.296	2.36666	-0.008	2.36666	-0.10667	2.36666	-0.2775	2.36666	-0.09	2.36666	-0.22667
2.37084	-0.267	2.37084	-0.3	2.37084	-0.014	2.37084	-0.11	2.37084	-0.315	2.37084	-0.09	2.37084	-0.20667
2.375	-0.266	2.375	-0.297	2.375	-0.032	2.375	-0.11333	2.375	-0.34	2.375	-0.08333	2.375	-0.18333
2.37917	-0.271	2.37917	-0.289	2.37917	-0.032	2.37917	-0.11667	2.37917	-0.335	2.37917	-0.09	2.37917	-0.17
2.38334	-0.279	2.38334	-0.281	2.38334	-0.018	2.38334	-0.11333	2.38334	-0.315	2.38334	-0.09667	2.38334	-0.16333
2.3875	-0.282	2.3875	-0.274	2.3875	-0.008	2.3875	-0.1	2.3875	-0.295	2.3875	-0.10333	2.3875	-0.17
2.39167	-0.279	2.39167	-0.265	2.39167	-0.01	2.39167	-0.06667	2.39167	-0.285	2.39167	-0.09333	2.39167	-0.19333
2.39583	-0.277	2.39583	-0.26	2.39583	-0.012	2.39583	-0.03	2.39583	-0.2825	2.39583	-0.07333	2.39583	-0.23
2.4	-0.275	2.4	-0.263	2.4	-0.012	2.4	-0.00667	2.4	-0.2825	2.4	-0.06	2.4	-0.26333
2.40416	-0.275	2.40416	-0.268	2.40416	-0.018	2.40416	0	2.40416	-0.285	2.40416	-0.04667	2.40416	-0.28667
2.40834	-0.277	2.40834	-0.275	2.40834	-0.026	2.40834	-0.01333	2.40834	-0.2975	2.40834	-0.05	2.40834	-0.28
2.4125	-0.276	2.4125	-0.28	2.4125	-0.032	2.4125	-0.04	2.4125	-0.32	2.4125	-0.06	2.4125	-0.26
2.41667	-0.275	2.41667	-0.286	2.41667	-0.028	2.41667	-0.06333	2.41667	-0.33	2.41667	-0.05667	2.41667	-0.24333
2.42083	-0.276	2.42083	-0.293	2.42083	-0.02	2.42083	-0.08333	2.42083	-0.3275	2.42083	-0.04333	2.42083	-0.23667
2.425	-0.278	2.425	-0.294	2.425	-0.01	2.425	-0.09333	2.425	-0.305	2.425	-0.03	2.425	-0.23667
2.42916	-0.283	2.42916	-0.289	2.42916	0.002	2.42916	-0.09333	2.42916	-0.275	2.42916	-0.02333	2.42916	-0.22333
2.43334	-0.293	2.43334	-0.287	2.43334	0	2.43334	-0.10667	2.43334	-0.25	2.43334	-0.03	2.43334	-0.2
2.4375	-0.297	2.4375	-0.288	2.4375	-0.022	2.4375	-0.13333	2.4375	-0.2425	2.4375	-0.04333	2.4375	-0.18667
2.44167	-0.292	2.44167	-0.294	2.44167	-0.04	2.44167	-0.14667	2.44167	-0.2475	2.44167	-0.06667	2.44167	-0.19333
2.44584	-0.285	2.44584	-0.302	2.44584	-0.034	2.44584	-0.14	2.44584	-0.255	2.44584	-0.09333	2.44584	-0.22
2.45	-0.285	2.45	-0.307	2.45	-0.014	2.45	-0.13	2.45	-0.26	2.45	-0.11333	2.45	-0.25667
2.45417	-0.292	2.45417	-0.306	2.45417	-0.004	2.45417	-0.12333	2.45417	-0.265	2.45417	-0.12333	2.45417	-0.29
2.45833	-0.3	2.45833	-0.306	2.45833	-0.008	2.45833	-0.11	2.45833	-0.285	2.45833	-0.11667	2.45833	-0.29
2.4625	-0.303	2.4625	-0.307	2.4625	-0.028	2.4625	-0.09333	2.4625	-0.305	2.4625	-0.11333	2.4625	-0.26
2.46666	-0.301	2.46666	-0.305	2.46666	-0.04	2.46666	-0.07667	2.46666	-0.3075	2.46666	-0.11	2.46666	-0.23333
2.47084	-0.292	2.47084	-0.298	2.47084	-0.038	2.47084	-0.07333	2.47084	-0.295	2.47084	-0.10667	2.47084	-0.22
2.475	-0.284	2.475	-0.297	2.475	-0.036	2.475	-0.08667	2.475	-0.29	2.475	-0.1	2.475	-0.21
2.47917	-0.28	2.47917	-0.3	2.47917	-0.036	2.47917	-0.1	2.47917	-0.2975	2.47917	-0.09333	2.47917	-0.2
2.48333	-0.279	2.48333	-0.305	2.48333	-0.038	2.48333	-0.11667	2.48333	-0.31	2.48333	-0.09333	2.48333	-0.2
2.4875	-0.277	2.4875	-0.313	2.4875	-0.036	2.4875	-0.13667	2.4875	-0.3325	2.4875	-0.1	2.4875	-0.21667
2.49166	-0.276	2.49166	-0.317	2.49166	-0.036	2.49166	-0.14333	2.49166	-0.35	2.49166	-0.11	2.49166	-0.23667
2.49584	-0.276	2.49584	-0.318	2.49584	-0.034	2.49584	-0.15	2.49584	-0.355	2.49584	-0.11333	2.49584	-0.25
2.5	-0.275	2.5	-0.323	2.5	-0.028	2.5	-0.15667	2.5	-0.35	2.5	-0.10667	2.5	-0.27
2.50417	-0.277	2.50417	-0.328	2.50417	-0.018	2.50417	-0.16333	2.50417	-0.3425	2.50417	-0.10667	2.50417	-0.28
2.50834	-0.284	2.50834	-0.324	2.50834	-0.012	2.50834	-0.17	2.50834	-0.335	2.50834	-0.11667	2.50834	-0.27
2.5125	-0.293	2.5125	-0.312	2.5125	-0.006	2.5125	-0.17667	2.5125	-0.325	2.5125	-0.12333	2.5125	-0.24667
2.51667	-0.298	2.51667	-0.307	2.51667	-0.008	2.51667	-0.18333	2.51667	-0.3225	2.51667	-0.11667	2.51667	-0.22333
2.52083	-0.298	2.52083	-0.312	2.52083	-0.018	2.52083	-0.19667	2.52083	-0.335	2.52083	-0.1	2.52083	-0.21
2.525	-0.296	2.525	-0.32	2.525	-0.032	2.525	-0.18667	2.525	-0.35	2.525	-0.09	2.525	-0.20667
2.52916	-0.292	2.52916	-0.323	2.52916	-0.044	2.52916	-0.14667	2.52916	-0.36	2.52916	-0.09333	2.52916	-0.20667
2.53334	-0.284	2.53334	-0.318	2.53334	-0.05	2.53334	-0.11333	2.53334	-0.3675	2.53334	-0.09333	2.53334	-0.20667
2.5375	-0.279	2.5375	-0.313	2.5375	-0.054	2.5375	-0.1	2.5375	-0.37	2.5375	-0.09333	2.5375	-0.22333
2.54167	-0.281	2.54167	-0.316	2.54167	-0.06	2.54167	-0.09	2.54167	-0.3625	2.54167	-0.10333	2.54167	-0.24333
2.54583	-0.284	2.54583	-0.325	2.54583	-0.072	2.54583	-0.1	2.54583	-0.345	2.54583	-0.12333	2.54583	-0.26
2.55	-0.285	2.55	-0.329	2.55	-0.076	2.55	-0.11667	2.55	-0.33	2.55	-0.13333	2.55	-0.27333
2.55416	-0.287	2.55416	-0.324	2.55416	-0.082	2.55416	-0.11333	2.55416	-0.3275	2.55416	-0.14333	2.55416	-0.27667
2.55834	-0.289	2.55834	-0.314	2.55834	-0.088	2.55834	-0.11	2.55834	-0.335	2.55834	-0.15	2.55834	-0.26
2.5625	-0.288	2.5625	-0.305	2.5625	-0.088	2.5625	-0.11667	2.5625	-0.3425	2.5625	-0.13333	2.5625	-0.23667
2.56667	-0.285	2.56667	-0.303	2.56667	-0.084	2.56667	-0.13333	2.56667	-0.34	2.56667	-0.1	2.56667	-0.23333
2.57084	-0.286	2.57084	-0.311	2.57084	-0.09	2.57084	-0.13667	2.57084	-0.33	2.57084	-0.08667	2.57084	-0.23333
2.575	-0.289	2.575	-0.32	2.575	-0.092	2.575	-0.12333	2.575	-0.31	2.575	-0.1	2.575	-0.22667
2.57917	-0.292	2.57917	-0.32	2.57917	-0.09	2.57917	-0.11667	2.57917	-0.29	2.57917	-0.12	2.57917	-0.21667
2.58333	-0.296	2.58333	-0.317	2.58333	-0.092	2.58333	-0.13667	2.58333	-0.28	2.58333	-0.13333	2.58333	-0.23
2.5875	-0.299	2.5875	-0.32	2.5875	-0.094	2.5875	-0.17	2.5875	-0.28	2.5875	-0.14667	2.5875	-0.26333
2.59166	-0.302	2.59166	-0.326	2.59166	-0.088	2.59166	-0.19333	2.59166	-0.285	2.59166	-0.15	2.59166	-0.28667
2.59584	-0.302	2.59584	-0.331	2.59584	-0.084	2.59584	-0.19	2.59584	-0.285	2.59584	-0.15333	2.59584	-0.3
2.6	-0.3	2.6	-0.328	2.6	-0.074	2.6	-0.17333	2.6	-0.2925	2.6	-0.14	2.6	-0.29333
2.60417	-0.302	2.60417	-0.321	2.60417	-0.058	2.60417	-0.16667	2.60417	-0.315	2.60417	-0.12333	2.60417	-0.27
2.60833	-0.304	2.60833	-0.315	2.60833	-0.046	2.60833	-0.16333	2.60833	-0.34	2.60833	-0.12333	2.60833	-0.26333
2.6125	-0.304	2.6125	-0.311	2.6125	-0.04	2.6125	-0.17	2.6125	-0.355	2.6125	-0.13	2.6125	-0.27333
2.61666	-0.303	2.61666	-0.308	2.61666	-0.042	2.61666	-0.17667	2.61666	-0.3625	2.61666	-0.11333	2.61666	-0.29667
2.62084	-0.302	2.62084	-0.303	2.62084	-0.048	2.62084	-0.17	2.62084	-0.355	2.62084	-0.09667	2.62084	-0.31333
2.625	-0.303	2.625	-0.303	2.625	-0.054	2.625	-0.16667	2.625	-0.345	2.625	-0.09333	2.625	-0.31
2.62917	-0.305	2.62917	-0.307	2.62917	-0.064	2.62917	-0.17667	2.62917	-0.345	2.62917	-0.09333	2.62917	-0.28
2.63334	-0.311	2.63334	-0.311	2.63334	-0.082	2.63334	-0.18	2.63334	-0.3425	2.63334	-0.10667	2.63334	-0.26667
2.6375	-0.314	2.6375	-0.317	2.6375	-0.094	2.6375	-0.17	2.6375	-0.33	2.6375	-0.13333	2.6375	-0.27333
2.64167	-0.31	2.64167	-0.321	2.64167	-0.094	2.64167	-0.16	2.64167	-0.3175	2.64167	-0.16667	2.64167	-0.26667
2.64583	-0.305	2.64583	-0.315	2.64583	-0.094	2.64583	-0.16	2.64583	-0.31	2.64583	-0.18667	2.64583	-0.25667
2.65	-0.306	2.65	-0.307	2.65	-0.088	2.65	-0.16333	2.65	-0.305	2.65	-0.17333	2.65	-0.25333
2.65416	-0.311	2.65416	-0.304	2.65416	-0.078	2.65416	-0.17333	2.65416	-0.31	2.65416	-0.14333	2.65416	-0.24
2.65834	-0.313	2.65834	-0.304	2.65834	-0.076	2.65834	-0.2	2.65834	-0.3175	2.65834	-0.12333	2.65834	-0.21667
2.6625	-0.311	2.6625	-0.305	2.6625	-0.074	2.6625	-0.21333	2.6625	-0.3225	2.6625	-0.10667	2.6625	-0.2
2.66667	-0.308	2.66667	-0.315	2.66667	-0.082	2.66667	-0.20333	2.66667	-0.3225	2.66667	-0.08667	2.66667	-0.19333
2.67083	-0.306	2.67083	-0.331	2.67083	-0.106	2.67083	-0.19333	2.67083	-0.325	2.67083	-0.08333	2.67083	-0.20667
2.675	-0.306	2.675	-0.343	2.675	-0.128	2.675	-0.21	2.675	-0.3325	2.675	-0.09333	2.675	-0.23667
2.67916	-0.308	2.67916	-0.347	2.67916	-0.138	2.67916	-0.24	2.67916	-0.35	2.67916	-0.11667	2.67916	-0.25
2.68334	-0.305	2.68334	-0.345	2.68334	-0.15	2.68334	-0.25667	2.68334	-0.3575	2.68334	-0.14	2.68334	-0.24667
2.6875	-0.301	2.6875	-0.341	2.6875	-0.16	2.6875	-0.26	2.6875	-0.3525	2.6875	-0.15333	2.6875	-0.23333
2.69167	-0.303	2.69167	-0.336	2.69167	-0.154	2.69167	-0.26	2.69167	-0.3525	2.69167	-0.15667	2.69167	-0.24
2.69584	-0.309	2.69584	-0.331	2.69584	-0.132	2.69584	-0.27	2.69584	-0.3625	2.69584	-0.14333	2.69584	-0.27
2.7	-0.314	2.7	-0.325	2.7	-0.102	2.7	-0.27333	2.7	-0.375	2.7	-0.14	2.7	-0.29
2.70417	-0.32	2.70417	-0.321	2.70417	-0.074	2.70417	-0.25667	2.70417	-0.3775	2.70417	-0.14667	2.70417	-0.27667
2.70833	-0.325	2.70833	-0.318	2.70833	-0.056	2.70833	-0.25333	2.70833	-0.3725	2.70833	-0.16	2.70833	-0.24
2.7125	-0.327	2.7125	-0.317	2.7125	-0.052	2.7125	-0.25667	2.7125	-0.36	2.7125	-0.17	2.7125	-0.21333
2.71666	-0.328	2.71666	-0.318	2.71666	-0.05	2.71666	-0.24667	2.71666	-0.3425	2.71666	-0.16	2.71666	-0.22333
2.72084	-0.325	2.72084	-0.318	2.72084	-0.046	2.72084	-0.22	2.72084	-0.34	2.72084	-0.13	2.72084	-0.25333
2.725	-0.319	2.725	-0.315	2.725	-0.048	2.725	-0.20333	2.725	-0.3525	2.725	-0.10333	2.725	-0.28
2.72917	-0.316	2.72917	-0.31	2.72917	-0.062	2.72917	-0.19	2.72917	-0.37	2.72917	-0.09333	2.72917	-0.3
2.73333	-0.312	2.73333	-0.307	2.73333	-0.08	2.73333	-0.18	2.73333	-0.3775	2.73333	-0.09	2.73333	-0.30667
2.7375	-0.304	2.7375	-0.309	2.7375	-0.096	2.7375	-0.18	2.7375	-0.3625	2.7375	-0.09333	2.7375	-0.29
2.74166	-0.299	2.74166	-0.313	2.74166	-0.106	2.74166	-0.19333	2.74166	-0.345	2.74166	-0.11	2.74166	-0.28
2.74584	-0.3	2.74584	-0.318	2.74584	-0.102	2.74584	-0.22	2.74584	-0.345	2.74584	-0.11333	2.74584	-0.28
2.75	-0.301	2.75	-0.328	2.75	-0.086	2.75	-0.23667	2.75	-0.345	2.75	-0.11333	2.75	-0.27667
2.75417	-0.303	2.75417	-0.335	2.75417	-0.068	2.75417	-0.23333	2.75417	-0.3425	2.75417	-0.11	2.75417	-0.27667
2.75834	-0.304	2.75834	-0.331	2.75834	-0.064	2.75834	-0.23	2.75834	-0.3425	2.75834	-0.09	2.75834	-0.28333
2.7625	-0.301	2.7625	-0.33	2.7625	-0.066	2.7625	-0.23	2.7625	-0.34	2.7625	-0.06333	2.7625	-0.29333
2.76667	-0.301	2.76667	-0.335	2.76667	-0.068	2.76667	-0.22333	2.76667	-0.3325	2.76667	-0.04667	2.76667	-0.3
2.77083	-0.304	2.77083	-0.337	2.77083	-0.08	2.77083	-0.21333	2.77083	-0.3325	2.77083	-0.03	2.77083	-0.30667
2.775	-0.312	2.775	-0.336	2.775	-0.098	2.775	-0.20333	2.775	-0.3325	2.775	-0.01	2.775	-0.30333
2.77916	-0.32	2.77916	-0.338	2.77916	-0.11	2.77916	-0.20667	2.77916	-0.335	2.77916	-0.00333	2.77916	-0.28667
2.78334	-0.323	2.78334	-0.34	2.78334	-0.114	2.78334	-0.21	2.78334	-0.3375	2.78334	-0.00333	2.78334	-0.27333
2.7875	-0.322	2.7875	-0.342	2.7875	-0.11	2.7875	-0.20667	2.7875	-0.355	2.7875	-0.00667	2.7875	-0.27
2.79167	-0.321	2.79167	-0.345	2.79167	-0.102	2.79167	-0.22	2.79167	-0.375	2.79167	-0.01667	2.79167	-0.28667
2.79583	-0.32	2.79583	-0.344	2.79583	-0.104	2.79583	-0.24333	2.79583	-0.3775	2.79583	-0.02667	2.79583	-0.30667
2.8	-0.316	2.8	-0.341	2.8	-0.124	2.8	-0.24667	2.8	-0.365	2.8	-0.03	2.8	-0.32333
2.80416	-0.315	2.80416	-0.338	2.80416	-0.146	2.80416	-0.24333	2.80416	-0.3475	2.80416	-0.02667	2.80416	-0.33
2.80834	-0.317	2.80834	-0.341	2.80834	-0.158	2.80834	-0.24333	2.80834	-0.3325	2.80834	-0.02667	2.80834	-0.33333
2.8125	-0.317	2.8125	-0.348	2.8125	-0.164	2.8125	-0.25667	2.8125	-0.325	2.8125	-0.03333	2.8125	-0.32333
2.81667	-0.315	2.81667	-0.351	2.81667	-0.17	2.81667	-0.28333	2.81667	-0.3225	2.81667	-0.03667	2.81667	-0.30333
2.82084	-0.314	2.82084	-0.344	2.82084	-0.172	2.82084	-0.30333	2.82084	-0.31	2.82084	-0.03333	2.82084	-0.27667
2.825	-0.317	2.825	-0.335	2.825	-0.166	2.825	-0.30333	2.825	-0.2975	2.825	-0.01667	2.825	-0.26667
2.82917	-0.325	2.82917	-0.334	2.82917	-0.16	2.82917	-0.29333	2.82917	-0.295	2.82917	0	2.82917	-0.28
2.83333	-0.33	2.83333	-0.337	2.83333	-0.158	2.83333	-0.28	2.83333	-0.3	2.83333	0.01333	2.83333	-0.31333
2.8375	-0.331	2.8375	-0.341	2.8375	-0.162	2.8375	-0.26333	2.8375	-0.31	2.8375	0.03	2.8375	-0.34
2.84166	-0.327	2.84166	-0.348	2.84166	-0.174	2.84166	-0.25	2.84166	-0.3225	2.84166	0.02	2.84166	-0.35
2.84584	-0.32	2.84584	-0.358	2.84584	-0.19	2.84584	-0.24333	2.84584	-0.3375	2.84584	-0.00667	2.84584	-0.32667
2.85	-0.32	2.85	-0.365	2.85	-0.198	2.85	-0.25667	2.85	-0.345	2.85	-0.03667	2.85	-0.28
2.85417	-0.326	2.85417	-0.365	2.85417	-0.196	2.85417	-0.27667	2.85417	-0.3475	2.85417	-0.05333	2.85417	-0.25333
2.85833	-0.33	2.85833	-0.359	2.85833	-0.188	2.85833	-0.27333	2.85833	-0.3475	2.85833	-0.06333	2.85833	-0.26333
2.8625	-0.331	2.8625	-0.349	2.8625	-0.178	2.8625	-0.24	2.8625	-0.345	2.8625	-0.06667	2.8625	-0.28
2.86666	-0.329	2.86666	-0.339	2.86666	-0.166	2.86666	-0.22333	2.86666	-0.34	2.86666	-0.07	2.86666	-0.29667
2.87084	-0.327	2.87084	-0.338	2.87084	-0.154	2.87084	-0.24	2.87084	-0.3375	2.87084	-0.07	2.87084	-0.3
2.875	-0.327	2.875	-0.346	2.875	-0.144	2.875	-0.28	2.875	-0.3375	2.875	-0.06	2.875	-0.3
2.87917	-0.327	2.87917	-0.357	2.87917	-0.138	2.87917	-0.30333	2.87917	-0.34	2.87917	-0.05667	2.87917	-0.29
2.88334	-0.326	2.88334	-0.364	2.88334	-0.144	2.88334	-0.29333	2.88334	-0.34	2.88334	-0.06667	2.88334	-0.26667
2.8875	-0.322	2.8875	-0.365	2.8875	-0.16	2.8875	-0.28667	2.8875	-0.3375	2.8875	-0.08	2.8875	-0.25333
2.89167	-0.317	2.89167	-0.365	2.89167	-0.172	2.89167	-0.29667	2.89167	-0.33	2.89167	-0.08333	2.89167	-0.26667
2.89583	-0.317	2.89583	-0.362	2.89583	-0.176	2.89583	-0.28667	2.89583	-0.3175	2.89583	-0.08667	2.89583	-0.28667
2.9	-0.32	2.9	-0.359	2.9	-0.18	2.9	-0.27667	2.9	-0.3175	2.9	-0.08667	2.9	-0.29333
2.90416	-0.323	2.90416	-0.358	2.90416	-0.176	2.90416	-0.27667	2.90416	-0.3325	2.90416	-0.09	2.90416	-0.28333
2.90834	-0.327	2.90834	-0.357	2.90834	-0.172	2.90834	-0.28667	2.90834	-0.345	2.90834	-0.09	2.90834	-0.26
2.9125	-0.329	2.9125	-0.356	2.9125	-0.176	2.9125	-0.29667	2.9125	-0.36	2.9125	-0.08667	2.9125	-0.24667
2.91667	-0.326	2.91667	-0.354	2.91667	-0.184	2.91667	-0.3	2.91667	-0.3775	2.91667	-0.07667	2.91667	-0.24333
2.92083	-0.322	2.92083	-0.351	2.92083	-0.186	2.92083	-0.28333	2.92083	-0.3875	2.92083	-0.06	2.92083	-0.25667
2.925	-0.323	2.925	-0.352	2.925	-0.184	2.925	-0.26333	2.925	-0.385	2.925	-0.05	2.925	-0.29
2.92916	-0.324	2.92916	-0.356	2.92916	-0.176	2.92916	-0.25	2.92916	-0.37	2.92916	-0.04667	2.92916	-0.32
2.93334	-0.326	2.93334	-0.363	2.93334	-0.164	2.93334	-0.23667	2.93334	-0.3575	2.93334	-0.04667	2.93334	-0.33
2.9375	-0.331	2.9375	-0.37	2.9375	-0.162	2.9375	-0.23333	2.9375	-0.355	2.9375	-0.04	2.9375	-0.32333
2.94167	-0.336	2.94167	-0.374	2.94167	-0.176	2.94167	-0.24667	2.94167	-0.36	2.94167	-0.03667	2.94167	-0.3
2.94584	-0.337	2.94584	-0.372	2.94584	-0.186	2.94584	-0.26667	2.94584	-0.365	2.94584	-0.04667	2.94584	-0.29
2.95	-0.332	2.95	-0.369	2.95	-0.186	2.95	-0.26667	2.95	-0.3725	2.95	-0.07333	2.95	-0.29333
2.95417	-0.329	2.95417	-0.368	2.95417	-0.184	2.95417	-0.25	2.95417	-0.3825	2.95417	-0.09333	2.95417	-0.29
2.95833	-0.327	2.95833	-0.37	2.95833	-0.184	2.95833	-0.23333	2.95833	-0.3925	2.95833	-0.10667	2.95833	-0.28
2.9625	-0.322	2.9625	-0.372	2.9625	-0.176	2.9625	-0.22667	2.9625	-0.3925	2.9625	-0.12	2.9625	-0.27667
2.96666	-0.318	2.96666	-0.369	2.96666	-0.172	2.96666	-0.23333	2.96666	-0.38	2.96666	-0.12667	2.96666	-0.27
2.97084	-0.32	2.97084	-0.363	2.97084	-0.168	2.97084	-0.23667	2.97084	-0.36	2.97084	-0.12333	2.97084	-0.26333
2.975	-0.322	2.975	-0.355	2.975	-0.166	2.975	-0.25333	2.975	-0.3425	2.975	-0.12333	2.975	-0.26667
2.97917	-0.32	2.97917	-0.352	2.97917	-0.16	2.97917	-0.27667	2.97917	-0.335	2.97917	-0.13333	2.97917	-0.26667
2.98333	-0.317	2.98333	-0.355	2.98333	-0.15	2.98333	-0.29	2.98333	-0.3375	2.98333	-0.13667	2.98333	-0.26333
2.9875	-0.315	2.9875	-0.357	2.9875	-0.154	2.9875	-0.28667	2.9875	-0.3375	2.9875	-0.14333	2.9875	-0.24667
2.99166	-0.313	2.99166	-0.36	2.99166	-0.172	2.99166	-0.28667	2.99166	-0.3325	2.99166	-0.16333	2.99166	-0.23333
2.99584	-0.313	2.99584	-0.367	2.99584	-0.192	2.99584	-0.28333	2.99584	-0.3375	2.99584	-0.17667	2.99584	-0.23667
3	-0.314	3	-0.373	3	-0.206	3	-0.28	3	-0.3475	3	-0.17333	3	-0.24333
3.00417	-0.32	3.00417	-0.377	3.00417	-0.21	3.00417	-0.29	3.00417	-0.345	3.00417	-0.17667	3.00417	-0.24333
3.00834	-0.33	3.00834	-0.383	3.00834	-0.204	3.00834	-0.29667	3.00834	-0.335	3.00834	-0.19	3.00834	-0.23333
3.0125	-0.336	3.0125	-0.387	3.0125	-0.186	3.0125	-0.3	3.0125	-0.33	3.0125	-0.20667	3.0125	-0.23
3.01667	-0.334	3.01667	-0.383	3.01667	-0.168	3.01667	-0.3	3.01667	-0.335	3.01667	-0.19667	3.01667	-0.23333
3.02083	-0.333	3.02083	-0.373	3.02083	-0.162	3.02083	-0.30333	3.02083	-0.3375	3.02083	-0.17	3.02083	-0.24667
3.025	-0.333	3.025	-0.366	3.025	-0.174	3.025	-0.31	3.025	-0.34	3.025	-0.15333	3.025	-0.27333
3.02916	-0.335	3.02916	-0.366	3.02916	-0.186	3.02916	-0.30333	3.02916	-0.345	3.02916	-0.15	3.02916	-0.29333
3.03334	-0.339	3.03334	-0.369	3.03334	-0.188	3.03334	-0.27667	3.03334	-0.34	3.03334	-0.16	3.03334	-0.28333
3.0375	-0.34	3.0375	-0.373	3.0375	-0.174	3.0375	-0.25333	3.0375	-0.3275	3.0375	-0.18667	3.0375	-0.25667
3.04167	-0.338	3.04167	-0.375	3.04167	-0.166	3.04167	-0.24	3.04167	-0.325	3.04167	-0.20333	3.04167	-0.24333
3.04583	-0.334	3.04583	-0.371	3.04583	-0.174	3.04583	-0.22	3.04583	-0.3425	3.04583	-0.21	3.04583	-0.26
3.05	-0.329	3.05	-0.364	3.05	-0.178	3.05	-0.21667	3.05	-0.35	3.05	-0.22	3.05	-0.28667
3.05416	-0.322	3.05416	-0.357	3.05416	-0.174	3.05416	-0.24333	3.05416	-0.34	3.05416	-0.24667	3.05416	-0.30667
3.05834	-0.314	3.05834	-0.357	3.05834	-0.17	3.05834	-0.27667	3.05834	-0.3225	3.05834	-0.27667	3.05834	-0.30667
3.0625	-0.313	3.0625	-0.358	3.0625	-0.168	3.0625	-0.28333	3.0625	-0.3125	3.0625	-0.31667	3.0625	-0.28333
3.06667	-0.316	3.06667	-0.359	3.06667	-0.164	3.06667	-0.26667	3.06667	-0.315	3.06667	-0.35667	3.06667	-0.27
3.07084	-0.321	3.07084	-0.363	3.07084	-0.158	3.07084	-0.25	3.07084	-0.32	3.07084	-0.39	3.07084	-0.27333
3.075	-0.329	3.075	-0.369	3.075	-0.164	3.075	-0.26	3.075	-0.3275	3.075	-0.40333	3.075	-0.28333
3.07917	-0.337	3.07917	-0.375	3.07917	-0.162	3.07917	-0.28333	3.07917	-0.345	3.07917	-0.41	3.07917	-0.29333
3.08333	-0.338	3.08333	-0.381	3.08333	-0.152	3.08333	-0.28	3.08333	-0.37	3.08333	-0.42	3.08333	-0.3
3.0875	-0.335	3.0875	-0.385	3.0875	-0.154	3.0875	-0.26667	3.0875	-0.395	3.0875	-0.41667	3.0875	-0.3
3.09166	-0.336	3.09166	-0.385	3.09166	-0.154	3.09166	-0.26333	3.09166	-0.4025	3.09166	-0.4	3.09166	-0.30667
3.09584	-0.341	3.09584	-0.388	3.09584	-0.15	3.09584	-0.26333	3.09584	-0.395	3.09584	-0.39	3.09584	-0.32
3.1	-0.347	3.1	-0.399	3.1	-0.14	3.1	-0.26	3.1	-0.3825	3.1	-0.39667	3.1	-0.32
3.10417	-0.348	3.10417	-0.41	3.10417	-0.14	3.10417	-0.24	3.10417	-0.37	3.10417	-0.39333	3.10417	-0.31667
3.10833	-0.351	3.10833	-0.412	3.10833	-0.146	3.10833	-0.23333	3.10833	-0.3575	3.10833	-0.38	3.10833	-0.32
3.1125	-0.352	3.1125	-0.405	3.1125	-0.146	3.1125	-0.25667	3.1125	-0.355	3.1125	-0.38333	3.1125	-0.31333
3.11666	-0.35	3.11666	-0.397	3.11666	-0.134	3.11666	-0.27667	3.11666	-0.3675	3.11666	-0.40333	3.11666	-0.29667
3.12084	-0.349	3.12084	-0.393	3.12084	-0.116	3.12084	-0.28333	3.12084	-0.39	3.12084	-0.41	3.12084	-0.27667
3.125	-0.347	3.125	-0.398	3.125	-0.098	3.125	-0.28	3.125	-0.405	3.125	-0.39333	3.125	-0.26333
3.12917	-0.339	3.12917	-0.401	3.12917	-0.092	3.12917	-0.27333	3.12917	-0.395	3.12917	-0.37333	3.12917	-0.27
3.13334	-0.333	3.13334	-0.393	3.13334	-0.082	3.13334	-0.27667	3.13334	-0.3725	3.13334	-0.36667	3.13334	-0.31
3.1375	-0.336	3.1375	-0.387	3.1375	-0.066	3.1375	-0.28333	3.1375	-0.365	3.1375	-0.36667	3.1375	-0.34667
3.14167	-0.343	3.14167	-0.391	3.14167	-0.066	3.14167	-0.28667	3.14167	-0.38	3.14167	-0.35333	3.14167	-0.35333
3.14583	-0.346	3.14583	-0.396	3.14583	-0.082	3.14583	-0.28667	3.14583	-0.39	3.14583	-0.34	3.14583	-0.35
3.15	-0.345	3.15	-0.396	3.15	-0.104	3.15	-0.29333	3.15	-0.38	3.15	-0.31667	3.15	-0.35
3.15416	-0.343	3.15416	-0.393	3.15416	-0.134	3.15416	-0.31333	3.15416	-0.365	3.15416	-0.29333	3.15416	-0.33667
3.15834	-0.342	3.15834	-0.391	3.15834	-0.154	3.15834	-0.34	3.15834	-0.3575	3.15834	-0.27667	3.15834	-0.30667
3.1625	-0.343	3.1625	-0.392	3.1625	-0.164	3.1625	-0.36	3.1625	-0.35	3.1625	-0.26	3.1625	-0.28333
3.16667	-0.346	3.16667	-0.394	3.16667	-0.17	3.16667	-0.36333	3.16667	-0.34	3.16667	-0.25333	3.16667	-0.28
3.17083	-0.35	3.17083	-0.396	3.17083	-0.176	3.17083	-0.36	3.17083	-0.3425	3.17083	-0.25	3.17083	-0.28333
3.175	-0.353	3.175	-0.396	3.175	-0.18	3.175	-0.36333	3.175	-0.3625	3.175	-0.24333	3.175	-0.29
3.17916	-0.355	3.17916	-0.395	3.17916	-0.174	3.17916	-0.35667	3.17916	-0.3675	3.17916	-0.22667	3.17916	-0.31
3.18334	-0.356	3.18334	-0.398	3.18334	-0.17	3.18334	-0.34333	3.18334	-0.355	3.18334	-0.20333	3.18334	-0.31667
3.1875	-0.354	3.1875	-0.404	3.1875	-0.168	3.1875	-0.33333	3.1875	-0.35	3.1875	-0.2	3.1875	-0.31
3.19167	-0.35	3.19167	-0.408	3.19167	-0.164	3.19167	-0.32333	3.19167	-0.3525	3.19167	-0.2	3.19167	-0.30667
3.19584	-0.35	3.19584	-0.409	3.19584	-0.164	3.19584	-0.32667	3.19584	-0.3625	3.19584	-0.18	3.19584	-0.31333
3.2	-0.351	3.2	-0.404	3.2	-0.182	3.2	-0.35	3.2	-0.375	3.2	-0.15	3.2	-0.31333
3.20417	-0.351	3.20417	-0.398	3.20417	-0.198	3.20417	-0.37333	3.20417	-0.3825	3.20417	-0.13333	3.20417	-0.31
3.20833	-0.35	3.20833	-0.396	3.20833	-0.194	3.20833	-0.37333	3.20833	-0.3875	3.20833	-0.13	3.20833	-0.29333
3.2125	-0.351	3.2125	-0.393	3.2125	-0.178	3.2125	-0.35667	3.2125	-0.3925	3.2125	-0.14	3.2125	-0.27
3.21666	-0.355	3.21666	-0.386	3.21666	-0.164	3.21666	-0.34667	3.21666	-0.3875	3.21666	-0.15	3.21666	-0.26667
3.22084	-0.362	3.22084	-0.382	3.22084	-0.162	3.22084	-0.35	3.22084	-0.3775	3.22084	-0.14333	3.22084	-0.28
3.225	-0.363	3.225	-0.386	3.225	-0.164	3.225	-0.35333	3.225	-0.3825	3.225	-0.12333	3.225	-0.29667
3.22917	-0.359	3.22917	-0.388	3.22917	-0.166	3.22917	-0.34333	3.22917	-0.41	3.22917	-0.1	3.22917	-0.31667
3.23333	-0.354	3.23333	-0.387	3.23333	-0.16	3.23333	-0.33333	3.23333	-0.4475	3.23333	-0.08333	3.23333	-0.31667
3.2375	-0.351	3.2375	-0.388	3.2375	-0.148	3.2375	-0.34	3.2375	-0.4675	3.2375	-0.08	3.2375	-0.29333
3.24166	-0.351	3.24166	-0.39	3.24166	-0.14	3.24166	-0.35667	3.24166	-0.4775	3.24166	-0.08667	3.24166	-0.27
3.24584	-0.351	3.24584	-0.397	3.24584	-0.144	3.24584	-0.36	3.24584	-0.485	3.24584	-0.09667	3.24584	-0.27333
3.25	-0.347	3.25	-0.403	3.25	-0.148	3.25	-0.37	3.25	-0.4775	3.25	-0.11667	3.25	-0.3
3.25417	-0.342	3.25417	-0.405	3.25417	-0.14	3.25417	-0.39333	3.25417	-0.465	3.25417	-0.14	3.25417	-0.33
3.25834	-0.34	3.25834	-0.405	3.25834	-0.138	3.25834	-0.42	3.25834	-0.455	3.25834	-0.13667	3.25834	-0.35667
3.2625	-0.342	3.2625	-0.4	3.2625	-0.146	3.2625	-0.43	3.2625	-0.44	3.2625	-0.12667	3.2625	-0.37333
3.26667	-0.344	3.26667	-0.397	3.26667	-0.158	3.26667	-0.41333	3.26667	-0.435	3.26667	-0.12333	3.26667	-0.37
3.27083	-0.346	3.27083	-0.398	3.27083	-0.172	3.27083	-0.39	3.27083	-0.4475	3.27083	-0.14333	3.27083	-0.35333
3.275	-0.349	3.275	-0.4	3.275	-0.19	3.275	-0.37333	3.275	-0.4525	3.275	-0.17667	3.275	-0.32667
3.27916	-0.356	3.27916	-0.4	3.27916	-0.196	3.27916	-0.37333	3.27916	-0.4525	3.27916	-0.19667	3.27916	-0.31333
3.28334	-0.361	3.28334	-0.395	3.28334	-0.19	3.28334	-0.38333	3.28334	-0.455	3.28334	-0.19667	3.28334	-0.31667
3.2875	-0.364	3.2875	-0.389	3.2875	-0.19	3.2875	-0.38333	3.2875	-0.465	3.2875	-0.19667	3.2875	-0.33
3.29167	-0.37	3.29167	-0.387	3.29167	-0.192	3.29167	-0.38333	3.29167	-0.4775	3.29167	-0.19	3.29167	-0.34333
3.29583	-0.377	3.29583	-0.389	3.29583	-0.198	3.29583	-0.37667	3.29583	-0.4825	3.29583	-0.17333	3.29583	-0.36333
3.3	-0.38	3.3	-0.389	3.3	-0.206	3.3	-0.37333	3.3	-0.4775	3.3	-0.16	3.3	-0.39
3.30416	-0.381	3.30416	-0.388	3.30416	-0.208	3.30416	-0.37	3.30416	-0.475	3.30416	-0.15333	3.30416	-0.39
3.30834	-0.387	3.30834	-0.39	3.30834	-0.202	3.30834	-0.37	3.30834	-0.4775	3.30834	-0.14	3.30834	-0.37333
3.3125	-0.392	3.3125	-0.397	3.3125	-0.188	3.3125	-0.36333	3.3125	-0.4725	3.3125	-0.12333	3.3125	-0.37667
3.31667	-0.386	3.31667	-0.403	3.31667	-0.17	3.31667	-0.35667	3.31667	-0.45	3.31667	-0.12	3.31667	-0.38333
3.32084	-0.37	3.32084	-0.403	3.32084	-0.156	3.32084	-0.37667	3.32084	-0.4225	3.32084	-0.13	3.32084	-0.37333
3.325	-0.353	3.325	-0.401	3.325	-0.152	3.325	-0.39667	3.325	-0.4125	3.325	-0.14333	3.325	-0.35333
3.32917	-0.343	3.32917	-0.404	3.32917	-0.164	3.32917	-0.39	3.32917	-0.4175	3.32917	-0.16	3.32917	-0.34333
3.33333	-0.338	3.33333	-0.409	3.33333	-0.186	3.33333	-0.36667	3.33333	-0.4225	3.33333	-0.17	3.33333	-0.35
3.3375	-0.335	3.3375	-0.411	3.3375	-0.198	3.3375	-0.33667	3.3375	-0.4175	3.3375	-0.16667	3.3375	-0.37
3.34166	-0.335	3.34166	-0.412	3.34166	-0.194	3.34166	-0.31	3.34166	-0.415	3.34166	-0.15667	3.34166	-0.36667
3.34584	-0.338	3.34584	-0.414	3.34584	-0.19	3.34584	-0.29667	3.34584	-0.4325	3.34584	-0.13333	3.34584	-0.34
3.35	-0.342	3.35	-0.414	3.35	-0.184	3.35	-0.31	3.35	-0.46	3.35	-0.10333	3.35	-0.32667
3.35417	-0.345	3.35417	-0.411	3.35417	-0.178	3.35417	-0.33333	3.35417	-0.475	3.35417	-0.08333	3.35417	-0.31333
3.35833	-0.343	3.35833	-0.412	3.35833	-0.18	3.35833	-0.34	3.35833	-0.4775	3.35833	-0.08333	3.35833	-0.3
3.3625	-0.34	3.3625	-0.416	3.3625	-0.192	3.3625	-0.33667	3.3625	-0.4825	3.3625	-0.10333	3.3625	-0.29333
3.36666	-0.342	3.36666	-0.419	3.36666	-0.202	3.36666	-0.33667	3.36666	-0.48	3.36666	-0.11667	3.36666	-0.27667
3.37084	-0.35	3.37084	-0.416	3.37084	-0.202	3.37084	-0.34333	3.37084	-0.4675	3.37084	-0.12	3.37084	-0.26667
3.375	-0.356	3.375	-0.412	3.375	-0.194	3.375	-0.34667	3.375	-0.4575	3.375	-0.13333	3.375	-0.28333
3.37917	-0.358	3.37917	-0.411	3.37917	-0.19	3.37917	-0.35	3.37917	-0.4625	3.37917	-0.15333	3.37917	-0.31667
3.38334	-0.36	3.38334	-0.411	3.38334	-0.192	3.38334	-0.35	3.38334	-0.46	3.38334	-0.17333	3.38334	-0.35
3.3875	-0.365	3.3875	-0.413	3.3875	-0.2	3.3875	-0.34333	3.3875	-0.4375	3.3875	-0.18333	3.3875	-0.38
3.39167	-0.37	3.39167	-0.419	3.39167	-0.212	3.39167	-0.35667	3.39167	-0.415	3.39167	-0.18667	3.39167	-0.40333
3.39583	-0.371	3.39583	-0.429	3.39583	-0.218	3.39583	-0.38333	3.39583	-0.41	3.39583	-0.18333	3.39583	-0.42
3.4	-0.37	3.4	-0.43	3.4	-0.214	3.4	-0.39333	3.4	-0.41	3.4	-0.17333	3.4	-0.43667
3.40416	-0.369	3.40416	-0.422	3.40416	-0.214	3.40416	-0.38333	3.40416	-0.405	3.40416	-0.16333	3.40416	-0.45667
3.40834	-0.37	3.40834	-0.411	3.40834	-0.228	3.40834	-0.37333	3.40834	-0.395	3.40834	-0.15667	3.40834	-0.45
3.4125	-0.37	3.4125	-0.402	3.4125	-0.25	3.4125	-0.37667	3.4125	-0.3875	3.4125	-0.15333	3.4125	-0.41667
3.41667	-0.362	3.41667	-0.397	3.41667	-0.26	3.41667	-0.39667	3.41667	-0.3875	3.41667	-0.15333	3.41667	-0.37333
3.42083	-0.35	3.42083	-0.398	3.42083	-0.26	3.42083	-0.41667	3.42083	-0.395	3.42083	-0.15333	3.42083	-0.34333
3.425	-0.342	3.425	-0.4	3.425	-0.252	3.425	-0.43	3.425	-0.4125	3.425	-0.16	3.425	-0.34333
3.42916	-0.338	3.42916	-0.403	3.42916	-0.234	3.42916	-0.43667	3.42916	-0.4425	3.42916	-0.18333	3.42916	-0.35
3.43334	-0.337	3.43334	-0.405	3.43334	-0.22	3.43334	-0.44333	3.43334	-0.4525	3.43334	-0.21333	3.43334	-0.34667
3.4375	-0.338	3.4375	-0.404	3.4375	-0.21	3.4375	-0.43667	3.4375	-0.45	3.4375	-0.24	3.4375	-0.33667
3.44167	-0.338	3.44167	-0.403	3.44167	-0.198	3.44167	-0.43	3.44167	-0.4575	3.44167	-0.24667	3.44167	-0.31333
3.44584	-0.338	3.44584	-0.409	3.44584	-0.186	3.44584	-0.41667	3.44584	-0.465	3.44584	-0.25	3.44584	-0.30333
3.45	-0.341	3.45	-0.42	3.45	-0.188	3.45	-0.39333	3.45	-0.47	3.45	-0.24667	3.45	-0.30667
3.45417	-0.344	3.45417	-0.426	3.45417	-0.194	3.45417	-0.37333	3.45417	-0.4725	3.45417	-0.22667	3.45417	-0.32667
3.45833	-0.346	3.45833	-0.422	3.45833	-0.196	3.45833	-0.37667	3.45833	-0.4675	3.45833	-0.20333	3.45833	-0.35333
3.4625	-0.35	3.4625	-0.417	3.4625	-0.198	3.4625	-0.39333	3.4625	-0.455	3.4625	-0.19333	3.4625	-0.38333
3.46666	-0.356	3.46666	-0.418	3.46666	-0.2	3.46666	-0.40333	3.46666	-0.45	3.46666	-0.18667	3.46666	-0.4
3.47084	-0.359	3.47084	-0.42	3.47084	-0.202	3.47084	-0.41	3.47084	-0.455	3.47084	-0.18333	3.47084	-0.39667
3.475	-0.36	3.475	-0.422	3.475	-0.206	3.475	-0.43333	3.475	-0.4775	3.475	-0.19333	3.475	-0.39333
3.47917	-0.366	3.47917	-0.423	3.47917	-0.214	3.47917	-0.46667	3.47917	-0.5175	3.47917	-0.21	3.47917	-0.38333
3.48333	-0.377	3.48333	-0.427	3.48333	-0.216	3.48333	-0.48	3.48333	-0.565	3.48333	-0.22	3.48333	-0.37
3.4875	-0.387	3.4875	-0.433	3.4875	-0.214	3.4875	-0.47667	3.4875	-0.6075	3.4875	-0.23	3.4875	-0.35667
3.49166	-0.386	3.49166	-0.438	3.49166	-0.21	3.49166	-0.46333	3.49166	-0.6425	3.49166	-0.23667	3.49166	-0.35
3.49584	-0.378	3.49584	-0.438	3.49584	-0.204	3.49584	-0.44333	3.49584	-0.665	3.49584	-0.23	3.49584	-0.35333
3.5	-0.374	3.5	-0.426	3.5	-0.202	3.5	-0.42667	3.5	-0.675	3.5	-0.22	3.5	-0.37
3.50417	-0.373	3.50417	-0.415	3.50417	-0.202	3.50417	-0.42	3.50417	-0.6725	3.50417	-0.22333	3.50417	-0.39667
3.50834	-0.369	3.50834	-0.415	3.50834	-0.208	3.50834	-0.41333	3.50834	-0.6575	3.50834	-0.23	3.50834	-0.41333
3.5125	-0.362	3.5125	-0.424	3.5125	-0.216	3.5125	-0.39667	3.5125	-0.63	3.5125	-0.21	3.5125	-0.40667
3.51667	-0.359	3.51667	-0.428	3.51667	-0.204	3.51667	-0.38333	3.51667	-0.6	3.51667	-0.2	3.51667	-0.39333
3.52083	-0.361	3.52083	-0.423	3.52083	-0.184	3.52083	-0.37333	3.52083	-0.575	3.52083	-0.21333	3.52083	-0.39667
3.525	-0.364	3.525	-0.422	3.525	-0.182	3.525	-0.35333	3.525	-0.5675	3.525	-0.23	3.525	-0.40667
3.52916	-0.366	3.52916	-0.427	3.52916	-0.204	3.52916	-0.34	3.52916	-0.56	3.52916	-0.23667	3.52916	-0.41333
3.53334	-0.37	3.53334	-0.428	3.53334	-0.218	3.53334	-0.34667	3.53334	-0.53	3.53334	-0.21667	3.53334	-0.4
3.5375	-0.376	3.5375	-0.424	3.5375	-0.216	3.5375	-0.38	3.5375	-0.4925	3.5375	-0.19667	3.5375	-0.39
3.54167	-0.38	3.54167	-0.422	3.54167	-0.212	3.54167	-0.41333	3.54167	-0.4625	3.54167	-0.19	3.54167	-0.38667
3.54583	-0.378	3.54583	-0.425	3.54583	-0.206	3.54583	-0.42333	3.54583	-0.435	3.54583	-0.18667	3.54583	-0.38667
3.55	-0.372	3.55	-0.433	3.55	-0.212	3.55	-0.42	3.55	-0.415	3.55	-0.18667	3.55	-0.37333
3.55416	-0.366	3.55416	-0.443	3.55416	-0.232	3.55416	-0.43	3.55416	-0.3975	3.55416	-0.20333	3.55416	-0.35
3.55834	-0.361	3.55834	-0.45	3.55834	-0.25	3.55834	-0.44667	3.55834	-0.39	3.55834	-0.21333	3.55834	-0.32667
3.5625	-0.359	3.5625	-0.45	3.5625	-0.242	3.5625	-0.45	3.5625	-0.395	3.5625	-0.21667	3.5625	-0.31333
3.56667	-0.364	3.56667	-0.442	3.56667	-0.226	3.56667	-0.44	3.56667	-0.405	3.56667	-0.21333	3.56667	-0.32667
3.57084	-0.372	3.57084	-0.434	3.57084	-0.222	3.57084	-0.43667	3.57084	-0.41	3.57084	-0.2	3.57084	-0.34
3.575	-0.375	3.575	-0.435	3.575	-0.232	3.575	-0.43667	3.575	-0.42	3.575	-0.2	3.575	-0.33
3.57917	-0.371	3.57917	-0.437	3.57917	-0.238	3.57917	-0.42667	3.57917	-0.4325	3.57917	-0.21333	3.57917	-0.31667
3.58333	-0.365	3.58333	-0.44	3.58333	-0.236	3.58333	-0.41333	3.58333	-0.4525	3.58333	-0.21667	3.58333	-0.31
3.5875	-0.361	3.5875	-0.446	3.5875	-0.234	3.5875	-0.40667	3.5875	-0.475	3.5875	-0.22	3.5875	-0.30667
3.59166	-0.359	3.59166	-0.452	3.59166	-0.24	3.59166	-0.42	3.59166	-0.4875	3.59166	-0.23	3.59166	-0.31
3.59584	-0.361	3.59584	-0.457	3.59584	-0.244	3.59584	-0.43	3.59584	-0.485	3.59584	-0.25	3.59584	-0.32333
3.6	-0.364	3.6	-0.464	3.6	-0.24	3.6	-0.42667	3.6	-0.475	3.6	-0.27	3.6	-0.33333
3.60417	-0.367	3.60417	-0.471	3.60417	-0.238	3.60417	-0.42667	3.60417	-0.47	3.60417	-0.28	3.60417	-0.34667
3.60833	-0.369	3.60833	-0.477	3.60833	-0.242	3.60833	-0.43333	3.60833	-0.4775	3.60833	-0.26	3.60833	-0.36667
3.6125	-0.372	3.6125	-0.478	3.6125	-0.248	3.6125	-0.42	3.6125	-0.49	3.6125	-0.23333	3.6125	-0.38
3.61666	-0.375	3.61666	-0.473	3.61666	-0.25	3.61666	-0.4	3.61666	-0.505	3.61666	-0.23667	3.61666	-0.38
3.62084	-0.377	3.62084	-0.464	3.62084	-0.246	3.62084	-0.41333	3.62084	-0.52	3.62084	-0.24333	3.62084	-0.36333
3.625	-0.375	3.625	-0.456	3.625	-0.246	3.625	-0.45	3.625	-0.5175	3.625	-0.24667	3.625	-0.34
3.62917	-0.373	3.62917	-0.452	3.62917	-0.248	3.62917	-0.46333	3.62917	-0.5075	3.62917	-0.25	3.62917	-0.33667
3.63334	-0.373	3.63334	-0.446	3.63334	-0.244	3.63334	-0.45333	3.63334	-0.5025	3.63334	-0.25333	3.63334	-0.35
3.6375	-0.37	3.6375	-0.437	3.6375	-0.232	3.6375	-0.46	3.6375	-0.4975	3.6375	-0.24	3.6375	-0.37
3.64167	-0.363	3.64167	-0.433	3.64167	-0.216	3.64167	-0.48	3.64167	-0.49	3.64167	-0.21	3.64167	-0.39333
3.64583	-0.362	3.64583	-0.434	3.64583	-0.204	3.64583	-0.50667	3.64583	-0.48	3.64583	-0.19	3.64583	-0.41
3.65	-0.37	3.65	-0.44	3.65	-0.202	3.65	-0.52	3.65	-0.46	3.65	-0.2	3.65	-0.41667
3.65416	-0.377	3.65416	-0.448	3.65416	-0.21	3.65416	-0.52333	3.65416	-0.435	3.65416	-0.21667	3.65416	-0.41333
3.65834	-0.376	3.65834	-0.451	3.65834	-0.218	3.65834	-0.52	3.65834	-0.435	3.65834	-0.23333	3.65834	-0.4
3.6625	-0.371	3.6625	-0.451	3.6625	-0.22	3.6625	-0.50333	3.6625	-0.445	3.6625	-0.24	3.6625	-0.36667
3.66667	-0.369	3.66667	-0.452	3.66667	-0.216	3.66667	-0.5	3.66667	-0.44	3.66667	-0.23667	3.66667	-0.33333
3.67083	-0.365	3.67083	-0.45	3.67083	-0.212	3.67083	-0.49667	3.67083	-0.42	3.67083	-0.23	3.67083	-0.33333
3.675	-0.36	3.675	-0.449	3.675	-0.212	3.675	-0.49	3.675	-0.3975	3.675	-0.22333	3.675	-0.34333
3.67916	-0.362	3.67916	-0.457	3.67916	-0.208	3.67916	-0.49	3.67916	-0.3925	3.67916	-0.22667	3.67916	-0.35667
3.68334	-0.369	3.68334	-0.47	3.68334	-0.206	3.68334	-0.50333	3.68334	-0.405	3.68334	-0.23	3.68334	-0.38667
3.6875	-0.375	3.6875	-0.476	3.6875	-0.206	3.6875	-0.50667	3.6875	-0.4125	3.6875	-0.22333	3.6875	-0.40667
3.69167	-0.38	3.69167	-0.475	3.69167	-0.198	3.69167	-0.48333	3.69167	-0.415	3.69167	-0.22667	3.69167	-0.40333
3.69584	-0.385	3.69584	-0.469	3.69584	-0.19	3.69584	-0.46	3.69584	-0.4075	3.69584	-0.24667	3.69584	-0.39667
3.7	-0.387	3.7	-0.46	3.7	-0.198	3.7	-0.46667	3.7	-0.4	3.7	-0.26333	3.7	-0.38667
3.70417	-0.384	3.70417	-0.451	3.70417	-0.218	3.70417	-0.49	3.70417	-0.3975	3.70417	-0.27	3.70417	-0.38667
3.70833	-0.381	3.70833	-0.447	3.70833	-0.232	3.70833	-0.50667	3.70833	-0.395	3.70833	-0.28	3.70833	-0.40333
3.7125	-0.384	3.7125	-0.448	3.7125	-0.238	3.7125	-0.50667	3.7125	-0.395	3.7125	-0.29333	3.7125	-0.42
3.71666	-0.393	3.71666	-0.45	3.71666	-0.246	3.71666	-0.48	3.71666	-0.4	3.71666	-0.31	3.71666	-0.41333
3.72084	-0.401	3.72084	-0.452	3.72084	-0.254	3.72084	-0.45	3.72084	-0.405	3.72084	-0.32667	3.72084	-0.39
3.725	-0.406	3.725	-0.453	3.725	-0.258	3.725	-0.44667	3.725	-0.4075	3.725	-0.35333	3.725	-0.37667
3.72917	-0.406	3.72917	-0.453	3.72917	-0.264	3.72917	-0.46333	3.72917	-0.415	3.72917	-0.38	3.72917	-0.37667
3.73333	-0.398	3.73333	-0.452	3.73333	-0.272	3.73333	-0.5	3.73333	-0.43	3.73333	-0.38667	3.73333	-0.38333
3.7375	-0.385	3.7375	-0.453	3.7375	-0.268	3.7375	-0.53	3.7375	-0.44	3.7375	-0.37667	3.7375	-0.37667
3.74166	-0.373	3.74166	-0.454	3.74166	-0.254	3.74166	-0.53	3.74166	-0.43	3.74166	-0.36	3.74166	-0.35333
3.74584	-0.368	3.74584	-0.453	3.74584	-0.244	3.74584	-0.51333	3.74584	-0.415	3.74584	-0.34667	3.74584	-0.34333
3.75	-0.371	3.75	-0.451	3.75	-0.236	3.75	-0.50333	3.75	-0.4125	3.75	-0.33333	3.75	-0.35
3.75417	-0.372	3.75417	-0.445	3.75417	-0.228	3.75417	-0.5	3.75417	-0.425	3.75417	-0.31	3.75417	-0.35667
3.75834	-0.367	3.75834	-0.439	3.75834	-0.222	3.75834	-0.48333	3.75834	-0.445	3.75834	-0.29333	3.75834	-0.36667
3.7625	-0.364	3.7625	-0.445	3.7625	-0.214	3.7625	-0.46667	3.7625	-0.465	3.7625	-0.3	3.7625	-0.38
3.76667	-0.37	3.76667	-0.459	3.76667	-0.202	3.76667	-0.46667	3.76667	-0.4725	3.76667	-0.32333	3.76667	-0.37667
3.77083	-0.378	3.77083	-0.468	3.77083	-0.208	3.77083	-0.46667	3.77083	-0.465	3.77083	-0.34667	3.77083	-0.35667
3.775	-0.382	3.775	-0.471	3.775	-0.226	3.775	-0.47333	3.775	-0.4525	3.775	-0.35667	3.775	-0.34667
3.77916	-0.387	3.77916	-0.476	3.77916	-0.238	3.77916	-0.49	3.77916	-0.4475	3.77916	-0.36333	3.77916	-0.34667
3.78334	-0.395	3.78334	-0.483	3.78334	-0.236	3.78334	-0.49667	3.78334	-0.4425	3.78334	-0.36667	3.78334	-0.34667
3.7875	-0.402	3.7875	-0.487	3.7875	-0.228	3.7875	-0.48333	3.7875	-0.435	3.7875	-0.36333	3.7875	-0.33667
3.79167	-0.404	3.79167	-0.495	3.79167	-0.22	3.79167	-0.46	3.79167	-0.435	3.79167	-0.35667	3.79167	-0.33667
3.79583	-0.404	3.79583	-0.506	3.79583	-0.216	3.79583	-0.44333	3.79583	-0.4375	3.79583	-0.36	3.79583	-0.34667
3.8	-0.402	3.8	-0.51	3.8	-0.22	3.8	-0.43333	3.8	-0.435	3.8	-0.37667	3.8	-0.36
3.80416	-0.403	3.80416	-0.505	3.80416	-0.236	3.80416	-0.43333	3.80416	-0.44	3.80416	-0.38667	3.80416	-0.38
3.80834	-0.403	3.80834	-0.493	3.80834	-0.248	3.80834	-0.45	3.80834	-0.45	3.80834	-0.39	3.80834	-0.40667
3.8125	-0.4	3.8125	-0.48	3.8125	-0.256	3.8125	-0.47333	3.8125	-0.45	3.8125	-0.39333	3.8125	-0.42333
3.81667	-0.396	3.81667	-0.473	3.81667	-0.254	3.81667	-0.49333	3.81667	-0.4375	3.81667	-0.38333	3.81667	-0.41667
3.82084	-0.392	3.82084	-0.471	3.82084	-0.246	3.82084	-0.50667	3.82084	-0.4275	3.82084	-0.37	3.82084	-0.41333
3.825	-0.388	3.825	-0.471	3.825	-0.23	3.825	-0.51	3.825	-0.4275	3.825	-0.36667	3.825	-0.43333
3.82917	-0.389	3.82917	-0.473	3.82917	-0.212	3.82917	-0.51	3.82917	-0.44	3.82917	-0.36333	3.82917	-0.44333
3.83333	-0.391	3.83333	-0.476	3.83333	-0.212	3.83333	-0.48667	3.83333	-0.455	3.83333	-0.36333	3.83333	-0.43333
3.8375	-0.388	3.8375	-0.481	3.8375	-0.226	3.8375	-0.44667	3.8375	-0.4675	3.8375	-0.36	3.8375	-0.41333
3.84166	-0.384	3.84166	-0.487	3.84166	-0.234	3.84166	-0.42333	3.84166	-0.4725	3.84166	-0.37	3.84166	-0.41667
3.84584	-0.385	3.84584	-0.488	3.84584	-0.232	3.84584	-0.42333	3.84584	-0.47	3.84584	-0.38667	3.84584	-0.43333
3.85	-0.386	3.85	-0.481	3.85	-0.222	3.85	-0.44333	3.85	-0.4675	3.85	-0.39	3.85	-0.43
3.85417	-0.387	3.85417	-0.472	3.85417	-0.206	3.85417	-0.46667	3.85417	-0.47	3.85417	-0.38667	3.85417	-0.41
3.85833	-0.389	3.85833	-0.464	3.85833	-0.2	3.85833	-0.46667	3.85833	-0.4675	3.85833	-0.37333	3.85833	-0.38333
3.8625	-0.389	3.8625	-0.455	3.8625	-0.2	3.8625	-0.44667	3.8625	-0.465	3.8625	-0.36333	3.8625	-0.36333
3.86666	-0.385	3.86666	-0.45	3.86666	-0.196	3.86666	-0.43	3.86666	-0.46	3.86666	-0.36333	3.86666	-0.35667
3.87084	-0.378	3.87084	-0.449	3.87084	-0.196	3.87084	-0.43	3.87084	-0.45	3.87084	-0.36333	3.87084	-0.37667
3.875	-0.374	3.875	-0.449	3.875	-0.202	3.875	-0.44667	3.875	-0.445	3.875	-0.35	3.875	-0.42
3.87917	-0.378	3.87917	-0.454	3.87917	-0.206	3.87917	-0.47333	3.87917	-0.44	3.87917	-0.34	3.87917	-0.45667
3.88334	-0.387	3.88334	-0.46	3.88334	-0.204	3.88334	-0.49	3.88334	-0.435	3.88334	-0.36333	3.88334	-0.46667
3.8875	-0.396	3.8875	-0.462	3.8875	-0.2	3.8875	-0.48667	3.8875	-0.43	3.8875	-0.41	3.8875	-0.44333
3.89167	-0.401	3.89167	-0.459	3.89167	-0.2	3.89167	-0.48667	3.89167	-0.43	3.89167	-0.45	3.89167	-0.41667
[truncated: 4,672 more rows]

[truncated: 5 more sheets: Supplementry fig 5b, Supplementry fig5d, Supplementry fig5e, Supplementry fig 6l, Supplementry fig 6m]
